# Supplementary material for: Quenching corrinoid-based interactions in a model bacterial coculture
Source: ISME Commun. 2026 Jun 9;6(1):ycag160. doi: 10.1093/ismeco/ycag160 (PMC13374852; doi:10.1093/ismeco/ycag160)
Supplement: Hallberg_etal_2025_BtuG_FigureData_Code_ycag160 [file hallberg_etal_2025_btug_figuredata_code_ycag160.zip]

Archive with 58 entries (41 files):
- Figure Data and Code/
- Figure Data and Code/.DS_Store
- Figure Data and Code/Fig_1/
- Figure Data and Code/Fig_1/.DS_Store
- Figure Data and Code/Fig_1/20230128 Plate Setup.xlsx
- Figure Data and Code/Fig_1/20230130 Sm Ec provider plate 1.xls
- Figure Data and Code/Fig_1/20230130 Sm Ec provider plate 2.xls
- Figure Data and Code/Fig_1/20230130 Sm Ec provider plate 3.xls
- Figure Data and Code/Fig_1/20230130 Sm Ec provider plate 4.xls
- Figure Data and Code/Fig_1/Figure 1 Code.ipynb
- Figure Data and Code/Fig_2_S2/
- Figure Data and Code/Fig_2_S2/.DS_Store
- Figure Data and Code/Fig_2_S2/Fig_2A/
- Figure Data and Code/Fig_2_S2/Fig_2A/20220902 Plate Setup.xlsx
- Figure Data and Code/Fig_2_S2/Fig_2A/20230902 provider sm kinetic.xlsx
- Figure Data and Code/Fig_2_S2/Fig_2A/Figure_2A_Code.ipynb
- Figure Data and Code/Fig_2_S2/Fig_2B_S2/
- Figure Data and Code/Fig_2_S2/Fig_2B_S2/20220902 Plate Setup.xlsx
- Figure Data and Code/Fig_2_S2/Fig_2B_S2/20230902 provider sm kinetic.xlsx
- Figure Data and Code/Fig_2_S2/Fig_2B_S2/Fig_2B_S2_Code.ipynb
- Figure Data and Code/Fig_2_S2/Fig_2B_S2/Fig_2B_S2_GFP_Code.ipynb
- Figure Data and Code/Fig_S1/
- Figure Data and Code/Fig_S1/.DS_Store
- Figure Data and Code/Fig_S1/Figure S1A_B/
- Figure Data and Code/Fig_S1/Figure S1A_B/220226_rfpbioassay_doeprelim_ZA-plot0331.csv
- Figure Data and Code/Fig_S1/Figure S1A_B/co-culture_plot_220331.csv
- Figure Data and Code/Fig_S1/Figure S1A_B/FigureS1A_B_Code.ipynb
- Figure Data and Code/Fig_S1/Figure S1C/
- Figure Data and Code/Fig_S1/Figure S1C/20220829 Plate Setup.xlsx
- Figure Data and Code/Fig_S1/Figure S1C/20230829 delmetE BtuG test.xlsx
- Figure Data and Code/Fig_S1/Figure S1C/Figure 2A Code.ipynb
- Supplemental_BtuG_ycag160.pdf
- __MACOSX/
- __MACOSX/Figure Data and Code/
- __MACOSX/Figure Data and Code/._.DS_Store
- __MACOSX/Figure Data and Code/Fig_1/
- __MACOSX/Figure Data and Code/Fig_1/._.DS_Store
- __MACOSX/Figure Data and Code/Fig_1/._20230128 Plate Setup.xlsx
- __MACOSX/Figure Data and Code/Fig_1/._20230130 Sm Ec provider plate 1.xls
- __MACOSX/Figure Data and Code/Fig_1/._20230130 Sm Ec provider plate 2.xls
- __MACOSX/Figure Data and Code/Fig_1/._20230130 Sm Ec provider plate 3.xls
- __MACOSX/Figure Data and Code/Fig_1/._20230130 Sm Ec provider plate 4.xls
- __MACOSX/Figure Data and Code/Fig_2_S2/
- __MACOSX/Figure Data and Code/Fig_2_S2/._.DS_Store
- __MACOSX/Figure Data and Code/Fig_2_S2/Fig_2A/
- __MACOSX/Figure Data and Code/Fig_2_S2/Fig_2A/._20220902 Plate Setup.xlsx
- __MACOSX/Figure Data and Code/Fig_2_S2/Fig_2A/._20230902 provider sm kinetic.xlsx
- __MACOSX/Figure Data and Code/Fig_2_S2/Fig_2B_S2/
- __MACOSX/Figure Data and Code/Fig_2_S2/Fig_2B_S2/._20220902 Plate Setup.xlsx
- __MACOSX/Figure Data and Code/Fig_2_S2/Fig_2B_S2/._20230902 provider sm kinetic.xlsx
- __MACOSX/Figure Data and Code/Fig_S1/
- __MACOSX/Figure Data and Code/Fig_S1/._.DS_Store
- __MACOSX/Figure Data and Code/Fig_S1/Figure S1A_B/
- __MACOSX/Figure Data and Code/Fig_S1/Figure S1A_B/._220226_rfpbioassay_doeprelim_ZA-plot0331.csv
- __MACOSX/Figure Data and Code/Fig_S1/Figure S1A_B/._co-culture_plot_220331.csv
- __MACOSX/Figure Data and Code/Fig_S1/Figure S1C/
- __MACOSX/Figure Data and Code/Fig_S1/Figure S1C/._20220829 Plate Setup.xlsx
- __MACOSX/Figure Data and Code/Fig_S1/Figure S1C/._20230829 delmetE BtuG test.xlsx
