# Supplementary material for: Quenching corrinoid-based interactions in a model bacterial coculture
Source: ISME Commun. 2026 Jun 9;6(1):ycag160. doi: 10.1093/ismeco/ycag160 (PMC13374852; doi:10.1093/ismeco/ycag160)
Supplement: Hallberg_etal_2025_BtuG_FigureData_Code_ycag160 [file hallberg_etal_2025_btug_figuredata_code_ycag160.zip › Figure Data and Code/Fig_1/20230128 Plate Setup.xlsx]

## Sheet: Sheet 1 - 20230106 Plate Setup
20230128 Plate Setup
Well	Inoculum	Additive	Replicate
A1	Inoculated	Glucose	1
A2	Inoculated	Glucose	2
A3	Inoculated	Glucose	3
A4	Inoculated	Glycerol	1
A5	Inoculated	Glycerol	2
A6	Inoculated	Glycerol	3
A7	Inoculated	Xylose	1
A8	Inoculated	Xylose	2
A9	Inoculated	Xylose	3
A10	Inoculated	Lactose	1
A11	Inoculated	Lactose	2
A12	Inoculated	Lactose	3
B1	Inoculated	Arabinose	1
B2	Inoculated	Arabinose	2
B3	Inoculated	Arabinose	3
B4	Inoculated	Glutamine	1
B5	Inoculated	Glutamine	2
B6	Inoculated	Glutamine	3
B7	Inoculated	Fructose	1
B8	Inoculated	Fructose	2
B9	Inoculated	Fructose	3
B10	Inoculated	Sucrose	1
B11	Inoculated	Sucrose	2
B12	Inoculated	Sucrose	3
C1	Inoculated	Cellobiose	1
C2	Inoculated	Cellobiose	2
C3	Inoculated	Cellobiose	3
C4	Inoculated	Proline	1
C5	Inoculated	Proline	2
C6	Inoculated	Proline	3
C7	Inoculated	Isoleucine	1
C8	Inoculated	Isoleucine	2
C9	Inoculated	Isoleucine	3
C10	Inoculated	Na Pyruvate	1
C11	Inoculated	Na Pyruvate	2
C12	Inoculated	Na Pyruvate	3
D1	Inoculated	Trehalose	1
D2	Inoculated	Trehalose	2
D3	Inoculated	Trehalose	3
D4	Inoculated	Na Fumarate	1
D5	Inoculated	Na Fumarate	2
D6	Inoculated	Na Fumarate	3
D7	Inoculated	Mannitol	1
D8	Inoculated	Mannitol	2
D9	Inoculated	Mannitol	3
D10	Inoculated	N-acetylglucosamine	1
D11	Inoculated	N-acetylglucosamine	2
D12	Inoculated	N-acetylglucosamine	3
E1	Inoculated	Maltose	1
E2	Inoculated	Maltose	2
E3	Inoculated	Maltose	3
E4	Inoculated	Na Citrate	1
E5	Inoculated	Na Citrate	2
E6	Inoculated	Na Citrate	3
E7	Inoculated	Serine	1
E8	Inoculated	Serine	2
E9	Inoculated	Serine	3
E10	Inoculated	Alanine	1
E11	Inoculated	Alanine	2
E12	Inoculated	Alanine	3
F1	Inoculated	Na Succinate	1
F2	Inoculated	Na Succinate	2
F3	Inoculated	Na Succinate	3
F4	Inoculated	Arginine	1
F5	Inoculated	Arginine	2
F6	Inoculated	Arginine	3
F7	Inoculated	Na Acetate	1
F8	Inoculated	Na Acetate	2
F9	Inoculated	Na Acetate	3
F10	Inoculated	Na Acetate	4
F11	Inoculated	No C Source	1
F12	Inoculated	No C Source	2
G1	NI
G2	NI
G3	NI
G4	NI
G5	NI
G6	NI
G7	NI
G8	NI
G9	NI
G10	NI
G11	NI
G12	NI
H1	NI
H2	NI
H3	NI
H4	NI
H5	NI
H6	NI
H7	NI
H8	NI
H9	NI
H10	NI
H11	NI
H12	NI
