# Supplementary material for: Quenching corrinoid-based interactions in a model bacterial coculture
Source: ISME Commun. 2026 Jun 9;6(1):ycag160. doi: 10.1093/ismeco/ycag160 (PMC13374852; doi:10.1093/ismeco/ycag160)
Supplement: Hallberg_etal_2025_BtuG_FigureData_Code_ycag160 [file hallberg_etal_2025_btug_figuredata_code_ycag160.zip › Figure Data and Code/Fig_1/20230130 Sm Ec provider plate 1.xls]

## Sheet: Plate 1 - Sheet1
Software Version	3.11.19
Experiment File Path:	C:\Users\Taga lab\Documents\Taga lab\Zach\20230130 Sm Ec provider.xpt
Protocol File Path:	C:\Users\Taga lab\Documents\Taga lab\Zach\A600 GFP Kinetics.prt
Plate Number	Plate 1
Date	2023-01-30
Time	1900-01-02 18:21:35
Reader Type:	Synergy 2
Reader Serial Number:	233249
Reading Type	Reader
Procedure Details
Plate Type	96 WELL PLATE
Read	GFP
	Fluorescence Endpoint
	Full Plate
	Filter Set 1
	Excitation: 485/20, Emission: 528/20
	Optics: Bottom, Gain: 35
	Light Source: Tungsten, Standard Dynamic Range
	Read Speed: Normal, Delay: 100 msec, Measurements/Data Point: 10
Read	Absorbance Endpoint
	Full Plate
	Wavelengths: 600
	Read Speed: Normal, Delay: 100 msec, Measurements/Data Point: 8
Results
Actual Temperature:	22.9
Actual Temperature:	22.9
	Well	GFP:485/20,528/20	600
	A1	24	0.1935
	A2	27	0.2462
	A3	23	0.2741
	A4	24	0.2917
	A5	24	0.2971
	A6	25	0.3049
	A7	25	0.3064
	A8	24	0.3065
	A9	29	0.3075
	A10	27	0.3032
	A11	27	0.2962
	A12	26	0.2838
	B1	27	0.1864
	B2	26	0.239
	B3	26	0.2635
	B4	26	0.2472
	B5	26	0.2566
	B6	26	0.2636
	B7	26	0.2989
	B8	26	0.3021
	B9	26	0.3062
	B10	25	0.298
	B11	25	0.2963
	B12	25	0.2901
	C1	27	0.1767
	C2	27	0.2371
	C3	26	0.2659
	C4	27	0.2751
	C5	27	0.2791
	C6	26	0.2894
	C7	30	0.2874
	C8	30	0.2897
	C9	30	0.2927
	C10	26	0.293
	C11	26	0.2868
	C12	26	0.2823
	D1	29	0.1607
	D2	28	0.2465
	D3	29	0.2537
	D4	28	0.2642
	D5	27	0.274
	D6	27	0.2753
	D7	27	0.2578
	D8	27	0.2683
	D9	28	0.2687
	D10	28	0.2722
	D11	28	0.2621
	D12	28	0.2692
	E1	28	0.131
	E2	27	0.2308
	E3	28	0.2337
	E4	26	0.2477
	E5	27	0.2552
	E6	27	0.2471
	E7	27	0.252
	E8	26	0.2573
	E9	26	0.256
	E10	27	0.2491
	E11	28	0.2411
	E12	28	0.2466
	F1	27	0.1326
	F2	27	0.1974
	F3	27	0.2017
	F4	27	0.1164
	F5	27	0.1143
	F6	27	0.1226
	F7	27	0.2357
	F8	27	0.2385
	F9	27	0.237
	F10	27	0.2307
	F11	27	0.2117
	F12	27	0.218
	G1	37	0.1131
	G2	37	0.1159
	G3	37	0.1177
	G4	36	0.1127
	G5	36	0.1193
	G6	36	0.1228
	G7	36	0.116
	G8	35	0.118
	G9	35	0.1203
	G10	36	0.1171
	G11	36	0.1157
	G12	36	0.1169
	H1	32	0.1761
	H2	32	0.2208
	H3	32	0.2213
	H4	31	0.2216
	H5	32	0.2098
	H6	32	0.2125
	H7	31	0.2065
	H8	31	0.2046
	H9	32	0.2055
	H10	31	0.2044
	H11	32	0.2045
	H12	33	0.1129
