# Supplementary material for: Quenching corrinoid-based interactions in a model bacterial coculture
Source: ISME Commun. 2026 Jun 9;6(1):ycag160. doi: 10.1093/ismeco/ycag160 (PMC13374852; doi:10.1093/ismeco/ycag160)
Supplement: Hallberg_etal_2025_BtuG_FigureData_Code_ycag160 [file hallberg_etal_2025_btug_figuredata_code_ycag160.zip › Figure Data and Code/Fig_1/20230130 Sm Ec provider plate 2.xls]

## Sheet: Plate 2 - Sheet1
Software Version	3.11.19
Experiment File Path:	C:\Users\Taga lab\Documents\Taga lab\Zach\20230130 Sm Ec provider.xpt
Protocol File Path:	C:\Users\Taga lab\Documents\Taga lab\Zach\A600 GFP Kinetics.prt
Plate Number	Plate 2
Date	2023-01-30
Time	1899-12-31 18:26:53
Reader Type:	Synergy 2
Reader Serial Number:	233249
Reading Type	Reader
Procedure Details
Plate Type	96 WELL PLATE
Read	GFP
	Fluorescence Endpoint
	Full Plate
	Filter Set 1
	Excitation: 485/20, Emission: 528/20
	Optics: Bottom, Gain: 35
	Light Source: Tungsten, Standard Dynamic Range
	Read Speed: Normal, Delay: 100 msec, Measurements/Data Point: 10
Read	Absorbance Endpoint
	Full Plate
	Wavelengths: 600
	Read Speed: Normal, Delay: 100 msec, Measurements/Data Point: 8
Results
Actual Temperature:	23
Actual Temperature:	23
	Well	GFP:485/20,528/20	600
	A1	3692	0.9889
	A2	3697	1.0092
	A3	3681	1.0211
	A4	2299	0.8673
	A5	2243	0.863
	A6	2287	0.8662
	A7	3289	1.0599
	A8	3370	1.0581
	A9	2967	1.0516
	A10	3656	1.0279
	A11	3658	1.0345
	A12	3829	1.0565
	B1	3057	0.984
	B2	3085	1.0044
	B3	3032	1.0001
	B4	38	0.217
	B5	37	0.2268
	B6	38	0.2289
	B7	2721	0.9968
	B8	2434	0.9983
	B9	2904	0.9781
	B10	135	0.3352
	B11	133	0.329
	B12	133	0.3255
	C1	43	0.1989
	C2	43	0.2456
	C3	42	0.2776
	C4	45	0.2837
	C5	43	0.2822
	C6	44	0.2978
	C7	36	0.2915
	C8	38	0.3092
	C9	39	0.3013
	C10	1674	0.757
	C11	1667	0.7435
	C12	1729	0.7503
	D1	971	0.7172
	D2	1057	0.7672
	D3	1108	0.8056
	D4	1319	0.7025
	D5	1311	0.7048
	D6	1353	0.7213
	D7	2104	1.0542
	D8	2238	1.0509
	D9	2965	1.0338
	D10	3383	1.0313
	D11	3246	1.0189
	D12	3234	1.0505
	E1	2454	0.9705
	E2	2609	0.9889
	E3	2696	1.008
	E4	33	0.3168
	E5	33	0.3368
	E6	33	0.3195
	E7	51	0.3248
	E8	51	0.3251
	E9	53	0.3295
	E10	663	0.4307
	E11	692	0.4358
	E12	736	0.4285
	F1	1710	0.6728
	F2	1584	0.7216
	F3	1634	0.7464
	F4	31	0.2396
	F5	30	0.2405
	F6	30	0.2392
	F7	107	0.3486
	F8	110	0.3542
	F9	114	0.3627
	F10	109	0.3536
	F11	32	0.3059
	F12	32	0.3058
	G1	38	0.1161
	G2	38	0.1201
	G3	37	0.1176
	G4	37	0.1162
	G5	36	0.1168
	G6	36	0.1195
	G7	36	0.1168
	G8	35	0.1209
	G9	36	0.1192
	G10	36	0.1177
	G11	36	0.1226
	G12	36	0.1205
	H1	33	0.1184
	H2	34	0.1228
	H3	32	0.1189
	H4	33	0.1281
	H5	34	0.12
	H6	33	0.1163
	H7	33	0.1148
	H8	33	0.1199
	H9	33	0.1157
	H10	32	0.1133
	H11	32	0.1097
	H12	33	0.1117
