# Supplementary material for: Quenching corrinoid-based interactions in a model bacterial coculture
Source: ISME Commun. 2026 Jun 9;6(1):ycag160. doi: 10.1093/ismeco/ycag160 (PMC13374852; doi:10.1093/ismeco/ycag160)
Supplement: Hallberg_etal_2025_BtuG_FigureData_Code_ycag160 [file hallberg_etal_2025_btug_figuredata_code_ycag160.zip › Figure Data and Code/Fig_1/20230130 Sm Ec provider plate 3.xls]

## Sheet: Plate 3 - Sheet1
Software Version	3.11.19
Experiment File Path:	C:\Users\Taga lab\Documents\Taga lab\Zach\20230130 Sm Ec provider.xpt
Protocol File Path:	C:\Users\Taga lab\Documents\Taga lab\Zach\A600 GFP Kinetics.prt
Plate Number	Plate 3
Date	2023-01-30
Time	1899-12-31 18:28:54
Reader Type:	Synergy 2
Reader Serial Number:	233249
Reading Type	Reader
Procedure Details
Plate Type	96 WELL PLATE
Read	GFP
	Fluorescence Endpoint
	Full Plate
	Filter Set 1
	Excitation: 485/20, Emission: 528/20
	Optics: Bottom, Gain: 35
	Light Source: Tungsten, Standard Dynamic Range
	Read Speed: Normal, Delay: 100 msec, Measurements/Data Point: 10
Read	Absorbance Endpoint
	Full Plate
	Wavelengths: 600
	Read Speed: Normal, Delay: 100 msec, Measurements/Data Point: 8
Results
Actual Temperature:	23
Actual Temperature:	23
	Well	GFP:485/20,528/20	600
	A1	38	1.0215
	A2	39	1.0346
	A3	38	1.0433
	A4	39	0.7656
	A5	38	0.7709
	A6	39	0.7658
	A7	44	1.0641
	A8	43	1.0487
	A9	43	1.0301
	A10	27	0.2837
	A11	27	0.3042
	A12	28	0.2798
	B1	38	0.8495
	B2	38	0.8836
	B3	38	0.883
	B4	27	0.3187
	B5	26	0.3214
	B6	26	0.3092
	B7	45	1.1196
	B8	44	1.119
	B9	44	1.1051
	B10	45	1.2184
	B11	44	1.2208
	B12	44	1.1383
	C1	44	1.1523
	C2	44	1.1805
	C3	43	1.1731
	C4	32	0.6958
	C5	31	0.6776
	C6	31	0.6813
	C7	25	0.2701
	C8	26	0.2646
	C9	25	0.2571
	C10	29	0.6082
	C11	30	0.634
	C12	29	0.5378
	D1	41	1.0303
	D2	40	1.0389
	D3	40	1.0422
	D4	37	0.7707
	D5	37	0.7806
	D6	36	0.7676
	D7	43	1.13
	D8	43	1.1218
	D9	42	1.1249
	D10	40	0.9342
	D11	41	0.9157
	D12	41	0.8581
	E1	41	1.0288
	E2	39	1.0353
	E3	39	1.0293
	E4	26	0.2911
	E5	26	0.2935
	E6	25	0.2754
	E7	26	0.2875
	E8	25	0.2837
	E9	26	0.2785
	E10	26	0.2899
	E11	26	0.2598
	E12	26	0.2111
	F1	40	0.8492
	F2	38	0.8299
	F3	38	0.8286
	F4	28	0.2576
	F5	27	0.2542
	F6	28	0.2852
	F7	27	0.3936
	F8	27	0.3899
	F9	27	0.3734
	F10	27	0.3538
	F11	25	0.2237
	F12	26	0.1571
	G1	37	0.112
	G2	37	0.1211
	G3	37	0.1179
	G4	36	0.113
	G5	36	0.1177
	G6	35	0.1164
	G7	35	0.1226
	G8	35	0.1201
	G9	35	0.1218
	G10	35	0.1217
	G11	37	0.1186
	G12	37	0.1149
	H1	34	0.1145
	H2	32	0.1142
	H3	32	0.1131
	H4	32	0.1082
	H5	32	0.1152
	H6	32	0.1109
	H7	31	0.1132
	H8	32	0.1145
	H9	32	0.1129
	H10	32	0.1108
	H11	31	0.1127
	H12	32	0.1127
