# Supplementary material for: Quenching corrinoid-based interactions in a model bacterial coculture
Source: ISME Commun. 2026 Jun 9;6(1):ycag160. doi: 10.1093/ismeco/ycag160 (PMC13374852; doi:10.1093/ismeco/ycag160)
Supplement: Hallberg_etal_2025_BtuG_FigureData_Code_ycag160 [file hallberg_etal_2025_btug_figuredata_code_ycag160.zip › Figure Data and Code/Fig_1/20230130 Sm Ec provider plate 4.xls]

## Sheet: Plate 4 - Sheet1
Software Version	3.11.19
Experiment File Path:	C:\Users\Taga lab\Documents\Taga lab\Zach\20230130 Sm Ec provider.xpt
Protocol File Path:	C:\Users\Taga lab\Documents\Taga lab\Zach\A600 GFP Kinetics.prt
Plate Number	Plate 4
Date	2023-01-30
Time	1899-12-31 18:30:51
Reader Type:	Synergy 2
Reader Serial Number:	233249
Reading Type	Reader
Procedure Details
Plate Type	96 WELL PLATE
Read	GFP
	Fluorescence Endpoint
	Full Plate
	Filter Set 1
	Excitation: 485/20, Emission: 528/20
	Optics: Bottom, Gain: 35
	Light Source: Tungsten, Standard Dynamic Range
	Read Speed: Normal, Delay: 100 msec, Measurements/Data Point: 10
Read	Absorbance Endpoint
	Full Plate
	Wavelengths: 600
	Read Speed: Normal, Delay: 100 msec, Measurements/Data Point: 8
Results
Actual Temperature:	23
Actual Temperature:	23
	Well	GFP:485/20,528/20	600
	A1	3131	0.9074
	A2	3103	0.9499
	A3	3114	0.9589
	A4	1623	0.8488
	A5	1574	0.883
	A6	1485	0.894
	A7	2571	1.0062
	A8	2532	1.0077
	A9	2439	1.0168
	A10	2838	0.9337
	A11	2799	0.9204
	A12	2738	0.8545
	B1	590	0.7414
	B2	895	0.8681
	B3	1590	0.9176
	B4	33	0.3301
	B5	33	0.3269
	B6	34	0.319
	B7	2180	0.9857
	B8	2333	0.982
	B9	2182	0.9652
	B10	137	1.2152
	B11	129	1.1917
	B12	125	1.1075
	C1	65	1.0571
	C2	65	1.1436
	C3	66	1.1378
	C4	39	0.6938
	C5	39	0.6993
	C6	40	0.6937
	C7	33	0.2421
	C8	35	0.2412
	C9	34	0.2418
	C10	785	0.7267
	C11	758	0.7158
	C12	714	0.6205
	D1	82	1.0022
	D2	85	1.0577
	D3	81	1.0657
	D4	65	0.7367
	D5	60	0.7142
	D6	64	0.7212
	D7	2375	0.9843
	D8	2392	0.9776
	D9	2331	0.9742
	D10	2453	0.9291
	D11	2419	0.9118
	D12	2280	0.814
	E1	1902	0.9169
	E2	1865	0.9651
	E3	1861	0.9777
	E4	28	0.2125
	E5	28	0.2112
	E6	28	0.2108
	E7	47	0.2319
	E8	47	0.2315
	E9	47	0.2373
	E10	398	0.4803
	E11	388	0.466
	E12	343	0.3808
	F1	130	0.6847
	F2	126	0.7064
	F3	127	0.721
	F4	30	0.2092
	F5	30	0.2085
	F6	30	0.2446
	F7	101	0.4132
	F8	103	0.408
	F9	103	0.4133
	F10	100	0.4021
	F11	28	0.1503
	F12	28	0.1189
	G1	36	0.1195
	G2	36	0.1232
	G3	35	0.1204
	G4	35	0.1213
	G5	35	0.1197
	G6	35	0.1174
	G7	36	0.1191
	G8	34	0.1172
	G9	34	0.1197
	G10	36	0.1169
	G11	34	0.1161
	G12	36	0.1138
	H1	34	0.1169
	H2	33	0.1184
	H3	33	0.1138
	H4	33	0.1198
	H5	33	0.1236
	H6	33	0.1224
	H7	33	0.118
	H8	32	0.12
	H9	33	0.1121
	H10	32	0.1167
	H11	28	0.1152
	H12	34	0.1119
