# Supplementary material for: Quenching corrinoid-based interactions in a model bacterial coculture
Source: ISME Commun. 2026 Jun 9;6(1):ycag160. doi: 10.1093/ismeco/ycag160 (PMC13374852; doi:10.1093/ismeco/ycag160)
Supplement: Hallberg_etal_2025_BtuG_FigureData_Code_ycag160 [file hallberg_etal_2025_btug_figuredata_code_ycag160.zip › Figure Data and Code/Fig_1/Figure 1 Code.ipynb]

# %% [code]
import pandas as pd
import seaborn as sns
import matplotlib.pyplot as plt 
import numpy as np
import matplotlib.gridspec as gridspec
from matplotlib.lines import Line2D

#Lots of importing data
plate1 = pd.read_excel('20230128 Plate Setup.xlsx', header = 1)
plate2 = pd.read_excel('20230128 Plate Setup.xlsx', header = 1)
plate3 = pd.read_excel('20230128 Plate Setup.xlsx', header = 1)
plate4 = pd.read_excel('20230128 Plate Setup.xlsx', header = 1)
plate_data1 = pd.read_excel('20230130 Sm Ec provider plate 1.xls', skiprows = 31, usecols = [1,2,3], header = 0)
plate_data1['Cell'] = 'Ec(-)'

plate_data2 = pd.read_excel('20230130 Sm Ec provider plate 2.xls', skiprows = 31, usecols = [1,2,3], header = 0)
plate_data2['Cell'] = 'Ec+B12'

plate_data3 = pd.read_excel('20230130 Sm Ec provider plate 3.xls', skiprows = 31, usecols = [1,2,3], header = 0)
plate_data3['Cell'] = 'Sm(-)'

plate_data4 = pd.read_excel('20230130 Sm Ec provider plate 4.xls', skiprows = 31, usecols = [1,2,3], header = 0)
plate_data4['Cell'] = 'Sm+Ec'

#Merge
set1 = plate1.merge(plate_data1, on = 'Well')

set2 = plate2.merge(plate_data2, on = 'Well')

set3 = plate3.merge(plate_data3, on = 'Well')

set4 = plate4.merge(plate_data4, on = 'Well')

finalset = pd.concat([set1, set2, set3, set4]).reset_index()
finalset
df = finalset[finalset['Inoculum'] == 'Inoculated']
df = df.rename({'GFP:485/20,528/20': 'GFP', 600:'A600'}, axis = 'columns')
df

# %% [code]
#Background subtraction
#'Ec(-)' is the background, since it's Ec alone with no B12 and no partner.
background = df[df['Cell'] == 'Ec(-)'].groupby('Additive')[['GFP', 'A600']].mean()
background = background.rename(columns={'GFP': 'GFP_bg', 'A600': 'A600_bg'})
df_subtracted = df.merge(background, on='Additive', how='left')
df_subtracted['GFP_subtracted'] = df_subtracted['GFP'] - df_subtracted['GFP_bg']
df_subtracted['A600_subtracted'] = df_subtracted['A600'] - df_subtracted['A600_bg']


# %% [code]
named_clusters = {
    'Group 1': ['Glucose', 'N-acetylglucosamine', 'Xylose', 'Arabinose', 'Fructose', 'Maltose', 'Mannitol', 'Glycerol', 'Na Pyruvate'],
    'Group 2': ['Na Succinate', 'Na Fumarate', 'Trehalose'],
    'Group 3': ['Sucrose', 'Cellobiose', 'Proline'],
    'Group 4': ['Lactose']
}
additive_rename_dict = {
    'Alanine': 'Ala', 'Arabinose': 'Ara', 'Arginine': 'Arg', 'Cellobiose': 'Cell',
    'Fructose': 'Fru', 'Glucose': 'Glc', 'Glutamine': 'Gln', 'Glycerol': 'Glyc',
    'Isoleucine': 'Ile', 'Lactose': 'Lac', 'Maltose': 'Malt', 'Mannitol': 'Mann',
    'N-acetylglucosamine': 'NAG', 'Na Acetate': 'Ace', 'Na Citrate': 'Cit',
    'Na Fumarate': 'Fum', 'Na Succinate': 'Succ', 'Na Pyruvate': 'Pyr',
    'No C Source': 'No C', 'Proline': 'Pro', 'Serine': 'Ser', 'Sucrose': 'Sucr',
    'Trehalose': 'Tre', 'Xylose': 'Xyl'
}
cmap = ['#f46036', '#2e294e', '#1b998b']

#Generate cluster widths since they aren't always the same (for different providers)
plot_widths = []
cluster_dfs = {}
for cluster_name, additives in named_clusters.items():
    renamed_additives = [additive_rename_dict.get(a, a) for a in additives]

    cluster_df = df_subtracted[df_subtracted['Additive'].isin(additives)].copy()
    cluster_df['Additive'] = cluster_df['Additive'].replace(additive_rename_dict)
    cluster_df['Additive'] = pd.Categorical(cluster_df['Additive'],
                                            categories=renamed_additives,
                                            ordered=True)

    cluster_dfs[cluster_name] = cluster_df
    # Increase width for aesthetic value
    plot_widths.append(len(renamed_additives) * 1.0) 

#Spacer column for plots or else they overlap.
spacer_width = 0.0
widths = []
for w in plot_widths:
    widths.extend([w, spacer_width])
widths.pop()

#Figure generation
fig = plt.figure(figsize=(sum(widths)*0.8, 8), constrained_layout=True)
gs = gridspec.GridSpec(2, len(widths),
                       width_ratios=widths,
                       height_ratios=[1, 1],
                       wspace = 0.05,
                       hspace = 0.05)

#Plot A600 values in the top row
top_axes = []
for i, cluster_name in enumerate(named_clusters.keys()):
    ax = fig.add_subplot(gs[0, i * 2],
                         sharey=top_axes[0] if top_axes else None)
    top_axes.append(ax)
    ax.set_title(cluster_name, fontsize=20, pad=10, fontweight='bold')
    cluster_df = cluster_dfs[cluster_name]
    means_a600 = cluster_df.groupby(['Additive', 'Cell'])['A600_subtracted'].mean().reset_index()
    
    #Plot means with pointplot -- using "_" marker to give a line.
    sns.pointplot(
        data=means_a600,
        x='Additive',
        y='A600_subtracted',
        hue='Cell',
        palette=cmap,
        linestyles='none',   
        markers='_',         
        scale=3.0,           
        dodge=False,         
        ax=ax
    )
        
    #Plot data points w/ stripplot.
    sns.stripplot(
        data=cluster_df,
        x='Additive',
        y='A600_subtracted',
        hue='Cell',
        palette=cmap,
        dodge=False,         
        edgecolor='black',
        linewidth=1,
        jitter = False,
        size= 8,
        ax=ax,
        legend=False,        
        zorder=10             
    )

    ax.set_ylim(bottom=-0.05, top=1.0)
    ax.set_yticks([0, 0.3, 0.6, 0.9])
    ax.set_xlabel('')
    ax.tick_params(axis='x', rotation=90, pad=5)

    #Formatting plot
    if i != 0:
        ax.set_ylabel('')
        ax.tick_params(labelleft=False)
    else:
        ax.set_ylabel('OD$_{600}$', fontsize = 18)
        ax.tick_params(axis='y', labelsize=18)

    ax.tick_params(labelbottom=False)

    if ax.get_legend():
        ax.get_legend().remove()

#Create legend
legend_elements = [
    Line2D([0], [0], 
           marker='o', 
           color='w', 
           label=r'$\it{Ec}$',
           markerfacecolor=cmap[0], 
           markersize=10,
           markeredgecolor='black', 
           markeredgewidth=1),      
    Line2D([0], [0], 
           marker='o', 
           color='w', 
           label=r'$\it{Sm}$',
           markerfacecolor=cmap[1], 
           markersize=10,
           markeredgecolor='black',
           markeredgewidth=1),
    Line2D([0], [0], 
           marker='o', 
           color='w', 
           label='Coculture',
           markerfacecolor=cmap[2], 
           markersize=10,
           markeredgecolor='black',
           markeredgewidth=1)
]

fig.legend(
    handles=legend_elements,
    loc='center left',
    bbox_to_anchor=(0.9, 0.5), 
    fontsize=18
)

#GFP on bottom
bottom_axes = []
for i, cluster_name in enumerate(named_clusters.keys()):
    ax = fig.add_subplot(gs[1, i * 2],
                         sharex=top_axes[i],
                         sharey=bottom_axes[0] if bottom_axes else None)
    bottom_axes.append(ax)

    cluster_df = cluster_dfs[cluster_name]
    means_gfp = cluster_df.groupby(['Additive', 'Cell'])['GFP_subtracted'].mean().reset_index()
    
    #Plot mean as before
    sns.pointplot(
        data=means_gfp,
        x='Additive',
        y='GFP_subtracted',
        hue='Cell',
        palette=cmap,
        linestyles='none',   
        markers='_',         
        scale=3.0,           
        dodge=False,
        ax=ax,
    )
    #Plot individual points
    sns.stripplot(
        data=cluster_df,
        x='Additive',
        y='GFP_subtracted',
        hue='Cell',
        palette=cmap,
        dodge=False, 
        edgecolor='black',
        linewidth=1,
        size=8,
        ax=ax,
        jitter = False,
        legend = False,
        zorder=10
    )

    #Formatting
    ax.set_xlabel('')
    ax.tick_params(axis='x', rotation=90, pad=5)
    if i != 0:
        ax.set_ylabel('')
        ax.tick_params(labelleft=False)
    else:
        ax.set_ylabel('GFP', fontsize = 18)
        ax.tick_params(axis='y', labelsize=18)

    ax.tick_params(axis='x', labelsize=18)
    
    if ax.get_legend():
        ax.get_legend().remove()

plt.show()

# %% [code]
