# Supplementary material for: Quenching corrinoid-based interactions in a model bacterial coculture
Source: ISME Commun. 2026 Jun 9;6(1):ycag160. doi: 10.1093/ismeco/ycag160 (PMC13374852; doi:10.1093/ismeco/ycag160)
Supplement: Hallberg_etal_2025_BtuG_FigureData_Code_ycag160 [file hallberg_etal_2025_btug_figuredata_code_ycag160.zip › Figure Data and Code/Fig_2_S2/Fig_2A/20220902 Plate Setup.xlsx]

## Sheet: Sheet 1 - 20230808 Plate Setup
20230902 Plate Setup
Well	Strain	Strain 2	Condition	[BtuG], nM	Replicate
A1	ΔmetE	Sm1021 WT	BtuG	100	1
A2	ΔmetE	Sm1021 WT	BtuG	33.3	1
A3	ΔmetE	Sm1021 WT	BtuG	11.1	1
A4	ΔmetE	Sm1021 WT	BtuG	3.7	1
A5	ΔmetE	Sm1021 WT	BtuG	1.23	1
A6	ΔmetE	Sm1021 WT	BtuG	0.412	1
A7	ΔmetE	Sm1021 WT	BtuG	0.137	1
A8	ΔmetE	Sm1021 WT	BtuG	0.046	1
A9	ΔmetE	Sm1021 WT	BtuG	0	1
A10	ΔmetE	Sm1021 WT	BtuG	0	1
A11	ΔmetE	Sm1021 WT	B12	0	1
A12	N/A	N/A	N/A	N/A	N/A
B1	ΔmetE	Sm1021 WT	BtuG	100	2
B2	ΔmetE	Sm1021 WT	BtuG	33.3	2
B3	ΔmetE	Sm1021 WT	BtuG	11.1	2
B4	ΔmetE	Sm1021 WT	BtuG	3.7	2
B5	ΔmetE	Sm1021 WT	BtuG	1.23	2
B6	ΔmetE	Sm1021 WT	BtuG	0.412	2
B7	ΔmetE	Sm1021 WT	BtuG	0.137	2
B8	ΔmetE	Sm1021 WT	BtuG	0.046	2
B9	ΔmetE	Sm1021 WT	BtuG	0	2
B10	ΔmetE	Sm1021 WT	BtuG	0	2
B11	ΔmetE	Sm1021 WT	B12	0	2
B12	N/A	N/A	N/A	N/A	2
C1	ΔmetE	Sm1021 WT	BtuG	100	3
C2	ΔmetE	Sm1021 WT	BtuG	33.3	3
C3	ΔmetE	Sm1021 WT	BtuG	11.1	3
C4	ΔmetE	Sm1021 WT	BtuG	3.7	3
C5	ΔmetE	Sm1021 WT	BtuG	1.23	3
C6	ΔmetE	Sm1021 WT	BtuG	0.412	3
C7	ΔmetE	Sm1021 WT	BtuG	0.137	3
C8	ΔmetE	Sm1021 WT	BtuG	0.046	3
C9	ΔmetE	Sm1021 WT	BtuG	0	3
C10	ΔmetE	Sm1021 WT	BtuG	0	3
C11	ΔmetE	Sm1021 WT	B12	0	3
C12	N/A	N/A	N/A	N/A	3
D1	ΔmetE	Monoculture	BtuG	100	1
D2	ΔmetE	Monoculture	BtuG	33.3	1
D3	ΔmetE	Monoculture	BtuG	11.1	1
D4	ΔmetE	Monoculture	BtuG	3.7	1
D5	ΔmetE	Monoculture	BtuG	1.23	1
D6	ΔmetE	Monoculture	BtuG	0.412	1
D7	ΔmetE	Monoculture	BtuG	0.137	1
D8	ΔmetE	Monoculture	BtuG	0.046	1
D9	ΔmetE	Monoculture	BtuG	0	1
D10	ΔmetE	Monoculture	BtuG	0	1
D11	ΔmetE	Monoculture	B12	0	1
D12	N/A	N/A	N/A	N/A	N/A
E1	ΔmetE	Monoculture	BtuG	100	2
E2	ΔmetE	Monoculture	BtuG	33.3	2
E3	ΔmetE	Monoculture	BtuG	11.1	2
E4	ΔmetE	Monoculture	BtuG	3.7	2
E5	ΔmetE	Monoculture	BtuG	1.23	2
E6	ΔmetE	Monoculture	BtuG	0.412	2
E7	ΔmetE	Monoculture	BtuG	0.137	2
E8	ΔmetE	Monoculture	BtuG	0.046	2
E9	ΔmetE	Monoculture	BtuG	0	2
E10	ΔmetE	Monoculture	BtuG	0	2
E11	ΔmetE	Monoculture	B12	0	2
E12	N/A	N/A	N/A	N/A	N/A
F1	ΔmetE	Monoculture	BtuG	100	3
F2	ΔmetE	Monoculture	BtuG	33.3	3
F3	ΔmetE	Monoculture	BtuG	11.1	3
F4	ΔmetE	Monoculture	BtuG	3.7	3
F5	ΔmetE	Monoculture	BtuG	1.23	3
F6	ΔmetE	Monoculture	BtuG	0.412	3
F7	ΔmetE	Monoculture	BtuG	0.137	3
F8	ΔmetE	Monoculture	BtuG	0.046	3
F9	ΔmetE	Monoculture	BtuG	0	3
F10	ΔmetE	Monoculture	BtuG	0	3
F11	ΔmetE	Monoculture	B12	0	3
F12	N/A	N/A	N/A	N/A	N/A
G1	No Inoculation	No Inoculation	BtuG	100	1
G2	No Inoculation	No Inoculation	BtuG	33.3	1
G3	No Inoculation	No Inoculation	BtuG	11.1	1
G4	No Inoculation	No Inoculation	BtuG	3.7	1
G5	No Inoculation	No Inoculation	BtuG	1.23	1
G6	No Inoculation	No Inoculation	BtuG	0.412	1
G7	No Inoculation	No Inoculation	BtuG	0.137	1
G8	No Inoculation	No Inoculation	BtuG	0.046	1
G9	No Inoculation	No Inoculation	BtuG	0	1
G10	No Inoculation	No Inoculation	BtuG	0	1
G11	No Inoculation	No Inoculation	B12	0	1
G12	N/A	N/A	N/A	N/A	1
H1	N/A	N/A	N/A	N/A	N/A
H2	N/A	N/A	N/A	N/A	N/A
H3	N/A	N/A	N/A	N/A	N/A
H4	N/A	N/A	N/A	N/A	N/A
H5	N/A	N/A	N/A	N/A	N/A
H6	N/A	N/A	N/A	N/A	N/A
H7	N/A	N/A	N/A	N/A	N/A
H8	N/A	N/A	N/A	N/A	N/A
H9	N/A	N/A	N/A	N/A	N/A
H10	N/A	N/A	N/A	N/A	N/A
H11	N/A	N/A	N/A	N/A	N/A
H12	N/A	N/A	N/A	N/A	N/A
