# Supplementary material for: Quenching corrinoid-based interactions in a model bacterial coculture
Source: ISME Commun. 2026 Jun 9;6(1):ycag160. doi: 10.1093/ismeco/ycag160 (PMC13374852; doi:10.1093/ismeco/ycag160)
Supplement: Hallberg_etal_2025_BtuG_FigureData_Code_ycag160 [file hallberg_etal_2025_btug_figuredata_code_ycag160.zip › Figure Data and Code/Fig_2_S2/Fig_2A/20230902 provider sm kinetic.xlsx]

## Sheet: Plate 1 - Sheet1
Software Version	3.11.19
Experiment File Path:	C:\Users\Taga lab\Documents\Taga lab\Zach\2023\09\20230902 provider sm kinetic.xpt
Protocol File Path:	C:\Users\Taga lab\Documents\Taga lab\Zach\A600 GFP Kinetics 30C.prt
Plate Number	Plate 1
Date	2023-09-02
Time	13:33:05
Reader Type:	Synergy 2
Reader Serial Number:	233249
Reading Type	Reader
Procedure Details
Plate Type	96 WELL PLATE
Set Temperature	Setpoint 30°C
	Preheat before moving to next step
Read	Absorbance Endpoint
	Full Plate
	Wavelengths: 600
	Read Speed: Normal, Delay: 100 msec, Measurements/Data Point: 8
Start Kinetic	Runtime 48:00:00 (HH:MM:SS), Interval 0:05:00, 577 Reads
Shake	Medium, Continuous
Read	Fluorescence Endpoint
	Full Plate
	Filter Set 1
	Excitation: 485/20, Emission: 528/20
	Optics: Bottom, Gain: 35
	Light Source: Tungsten, Standard Dynamic Range
	Read Speed: Normal, Delay: 100 msec, Measurements/Data Point: 10
Read	Absorbance Endpoint
	Full Plate
	Wavelengths: 600
	Read Speed: Normal, Delay: 100 msec, Measurements/Data Point: 8
End Kinetic
Set Temperature	Incubator off
Results
Actual Temperature:	28.6
		1	2	3	4	5	6	7	8	9	10	11	12
	A	0.1481	0.1506	0.1525	0.1548	0.1575	0.1554	0.1573	0.1603	0.1581	0.1517	0.1642	0.2188	Read 1:600
	B	0.1374	0.158	0.1518	0.1545	0.1609	0.1646	0.1657	0.1533	0.1513	0.1682	0.1549	0.2301	Read 1:600
	C	0.1411	0.1557	0.1606	0.1534	0.1593	0.153	0.1518	0.1547	0.1607	0.163	0.1551	0.2282	Read 1:600
	D	0.1454	0.1512	0.1465	0.1575	0.1602	0.1529	0.1542	0.1626	0.1601	0.1585	0.1542	0.2103	Read 1:600
	E	0.1537	0.1452	0.149	0.1573	0.1641	0.1541	0.1694	0.1594	0.154	0.1581	0.1472	0.2041	Read 1:600
	F	0.1462	0.1411	0.1567	0.1572	0.1606	0.1537	0.1694	0.1546	0.1502	0.1536	0.1511	0.197	Read 1:600
	G	0.1454	0.1638	0.1511	0.162	0.1512	0.1502	0.1638	0.1592	0.1724	0.1519	0.1479	0.1468	Read 1:600
	H	0.1548	0.154	0.1478	0.1533	0.151	0.1551	0.1608	0.1555	0.1543	0.1533	0.1567	0.156	Read 1:600
Read 2:485/20,528/20
	Time	T° Read 2:485/20,528/20	A1	A2	A3	A4	A5	A6	A7	A8	A9	A10	A11	A12	B1	B2	B3	B4	B5	B6	B7	B8	B9	B10	B11	B12	C1	C2	C3	C4	C5	C6	C7	C8	C9	C10	C11	C12	D1	D2	D3	D4	D5	D6	D7	D8	D9	D10	D11
	00:03:45	30	29	30	29	29	29	29	29	28	29	29	30	110	29	29	30	29	29	29	29	29	29	29	30	98	30	30	30	30	29	29	29	29	29	30	29	110	31	30	30	30	30	29	29	29	29	29	30
	00:08:45	30	29	30	30	29	29	29	29	29	29	29	30	111	29	30	30	30	29	28	29	29	29	29	30	100	31	30	30	30	30	30	29	30	29	30	29	111	30	31	30	31	30	30	29	30	30	30	29
	00:13:45	30	30	30	29	30	29	30	29	29	30	30	30	111	30	30	30	30	30	28	29	29	30	29	30	101	31	31	30	30	30	30	30	30	29	29	30	111	30	30	30	30	30	30	29	29	30	30	30
	00:18:45	30	30	30	30	30	30	30	29	29	30	30	30	111	30	30	30	30	30	29	30	29	29	29	30	101	31	31	30	30	30	29	29	30	30	30	30	111	30	31	30	31	30	30	29	30	30	30	29
	00:23:45	30	30	31	30	30	29	30	29	29	30	30	30	112	30	30	30	31	30	29	30	29	30	29	30	102	31	31	30	30	30	30	30	29	30	30	30	111	31	31	31	31	30	30	30	30	30	30	29
	00:28:45	30	29	30	30	30	29	30	29	29	30	30	30	111	31	31	30	31	30	29	30	30	30	29	30	102	31	32	30	31	30	30	30	30	30	30	30	112	31	31	31	31	30	30	29	30	30	30	29
	00:33:45	30	29	31	30	29	29	31	29	29	30	31	30	111	31	30	30	31	30	29	30	30	30	30	31	101	31	32	31	31	31	30	30	30	30	30	30	111	30	31	31	31	31	30	29	30	30	30	30
	00:38:45	30	29	31	30	30	29	30	30	29	30	30	30	111	31	31	31	30	30	29	30	30	30	29	31	101	31	32	31	31	30	30	30	30	30	31	30	111	31	32	32	30	30	30	29	30	30	30	30
	00:43:45	30	29	31	30	30	29	30	29	29	30	31	31	111	31	30	31	31	30	29	30	30	31	30	31	101	31	31	31	31	31	30	30	30	31	31	30	111	31	32	31	31	31	31	29	29	30	30	30
	00:48:45	30	29	31	30	30	30	31	30	29	31	31	30	111	31	31	30	31	30	29	30	30	30	30	31	101	32	31	31	31	30	30	30	30	30	31	30	111	31	31	31	31	31	31	29	29	30	30	29
	00:53:45	30	30	31	30	30	30	30	30	29	31	31	31	110	31	30	31	31	30	29	31	30	31	30	31	100	31	32	32	31	30	30	30	30	31	30	30	111	31	32	32	31	31	31	29	30	31	30	30
	00:58:45	30	29	31	31	30	30	30	30	29	30	30	31	111	31	31	31	30	31	30	30	30	31	30	31	101	32	32	31	31	30	30	30	31	30	30	31	111	31	31	31	31	31	30	30	30	30	30	30
	01:03:45	30	30	31	31	30	29	30	30	29	30	30	31	111	31	30	30	31	30	29	30	30	31	30	31	101	32	32	31	31	31	30	30	30	30	31	31	111	31	31	31	31	31	30	30	30	30	30	30
	01:08:45	30	30	31	30	31	29	31	30	29	30	30	30	110	31	30	31	31	30	29	30	30	30	30	31	101	32	32	31	31	30	30	30	30	31	31	30	111	31	32	31	31	30	30	29	30	31	31	30
	01:13:45	30	30	31	30	30	30	30	30	30	30	30	30	110	31	31	30	31	31	30	30	30	31	29	31	101	31	31	31	31	31	30	30	31	30	31	31	110	31	32	32	31	31	31	29	30	31	30	30
	01:18:45	30	30	31	30	30	30	30	30	30	31	31	30	111	31	31	31	31	31	29	30	30	31	29	31	101	32	32	31	31	31	30	31	30	30	30	31	111	31	32	31	31	31	30	29	30	30	30	30
	01:23:45	30	29	31	30	31	30	30	30	30	30	31	30	109	31	31	30	30	31	29	30	30	31	29	30	100	32	32	31	31	31	30	30	30	30	31	31	111	31	32	32	31	31	30	30	30	31	30	30
	01:28:45	30	29	31	30	31	29	31	30	29	30	31	31	110	31	30	30	31	31	29	30	30	31	29	31	100	32	32	31	31	30	30	30	30	31	31	31	111	31	32	31	31	31	30	29	30	31	30	30
	01:33:45	30	30	31	30	30	30	30	30	29	30	30	30	110	31	31	30	31	30	30	30	30	31	30	31	101	32	32	31	31	31	30	31	30	31	31	31	111	30	31	31	31	31	30	29	30	30	30	30
	01:38:45	30	30	31	30	30	30	30	30	30	30	31	30	109	31	31	30	31	30	29	30	30	31	30	31	101	32	32	31	31	31	30	31	31	31	31	30	110	31	31	31	31	31	31	30	30	30	31	30
	01:43:45	30	30	31	30	30	30	30	30	29	31	31	30	110	31	31	31	31	30	30	30	31	30	30	30	100	31	32	31	31	31	30	30	30	31	30	31	110	31	32	31	31	31	31	29	30	31	30	30
	01:48:45	30	30	31	30	31	29	30	30	30	30	31	30	110	31	31	31	31	31	29	30	30	31	30	32	101	32	32	31	31	31	30	30	31	30	31	30	110	31	31	31	31	31	30	30	30	30	31	30
	01:53:45	30	29	31	30	30	30	30	30	29	30	30	30	109	31	31	30	31	31	30	30	30	31	30	31	100	31	32	31	31	30	30	30	30	31	31	31	110	31	32	31	31	31	31	29	30	31	30	30
	01:58:45	30	30	31	30	30	29	30	30	29	30	30	30	109	31	31	30	31	30	29	31	30	30	30	31	100	32	32	31	30	31	30	31	31	30	31	30	110	31	32	32	31	31	30	30	30	30	31	30
	02:03:45	30	30	31	31	30	29	30	29	29	30	31	31	110	31	31	30	31	31	29	30	30	30	29	31	101	32	32	31	31	31	30	30	31	30	31	31	110	31	32	31	31	31	30	30	30	31	30	29
	02:08:45	30	30	31	30	30	29	30	30	29	30	30	30	110	32	30	31	31	31	29	30	30	31	30	31	100	32	32	31	31	31	30	30	30	30	31	31	110	30	32	32	31	31	30	29	30	30	30	30
	02:13:45	30	30	31	30	30	30	30	30	29	30	31	31	110	31	31	31	31	30	29	30	30	31	29	31	101	32	31	31	31	31	30	30	31	30	30	31	110	31	32	32	31	31	30	29	30	30	30	30
	02:18:45	30	30	31	30	30	30	30	30	29	30	30	30	109	31	31	30	31	31	29	30	30	30	29	30	100	31	32	31	31	31	30	30	31	31	30	30	110	31	32	31	31	31	31	29	30	30	30	30
	02:23:45	30	30	31	30	30	30	30	30	29	31	30	30	109	31	31	30	31	31	29	30	30	31	29	31	101	31	32	31	31	31	30	30	30	30	30	30	110	30	32	31	31	31	30	29	30	30	30	29
	02:28:45	30	30	31	30	30	29	30	29	29	30	31	30	109	31	31	30	31	30	29	30	30	31	29	31	100	32	32	31	31	31	30	30	31	31	31	31	109	31	32	31	31	31	30	29	30	31	31	30
	02:33:45	30	29	31	30	30	29	30	30	29	30	30	30	109	31	31	30	31	30	29	30	30	30	30	31	100	32	32	31	31	30	30	30	30	31	31	30	110	31	31	32	31	31	30	30	30	30	30	29
	02:38:45	30	29	31	30	30	30	30	30	29	31	30	30	108	31	31	30	30	30	29	30	30	31	30	30	101	32	32	31	30	31	30	30	30	30	31	30	110	31	32	31	31	31	30	29	30	30	30	30
	02:43:45	30	29	31	30	30	29	30	29	29	30	31	30	108	31	30	31	31	30	30	30	30	30	29	30	100	32	31	31	31	30	30	30	30	31	30	31	109	31	32	31	31	31	30	29	30	30	30	30
	02:48:45	30	29	32	30	30	29	30	30	29	30	31	30	109	31	30	31	31	30	29	30	30	30	30	30	100	31	32	31	31	30	30	30	31	30	31	31	109	31	32	31	31	31	30	29	30	30	30	29
	02:53:45	30	29	31	30	30	29	30	29	29	30	30	30	108	31	31	30	30	30	30	30	30	31	29	31	100	32	32	31	31	31	30	30	30	30	31	31	109	31	32	31	31	31	30	29	30	30	30	30
	02:58:45	30	30	31	30	30	29	30	30	29	30	30	30	109	31	31	31	31	30	30	30	30	30	30	31	100	31	32	31	31	30	30	30	31	31	31	30	109	31	32	32	31	31	31	29	29	31	30	30
	03:03:45	30	30	31	30	30	29	30	30	29	30	30	30	108	31	30	31	31	31	29	30	30	31	30	31	100	32	32	31	31	31	31	31	30	30	30	30	109	30	32	32	32	31	30	30	30	30	31	29
	03:08:45	30	29	31	30	30	30	30	30	30	30	31	30	108	31	31	30	31	31	30	30	30	30	30	31	100	31	32	31	31	31	30	30	30	30	30	30	109	31	31	31	31	31	30	29	30	30	31	30
	03:13:45	30	29	31	30	30	30	31	29	29	30	30	30	108	31	31	30	31	30	29	30	30	30	30	31	100	31	32	31	31	30	30	30	30	30	31	31	109	31	31	31	31	31	30	29	29	31	30	29
	03:18:45	30	30	31	30	30	30	30	30	29	30	31	30	108	31	31	30	31	31	29	30	30	30	30	30	100	31	32	31	31	30	30	30	30	31	30	31	108	31	31	31	31	31	30	29	31	31	31	29
	03:23:45	30	29	31	30	30	29	30	30	29	30	31	30	107	31	31	30	31	31	29	30	30	30	29	30	100	31	32	31	31	30	30	30	31	30	30	30	108	31	32	31	31	31	30	29	30	30	30	30
	03:28:45	30	29	30	30	30	30	30	29	29	30	31	30	108	31	30	31	30	30	29	30	30	30	30	31	99	31	31	31	31	30	30	30	31	31	30	30	108	31	32	31	31	31	30	29	30	31	30	29
	03:33:45	30	29	31	30	30	30	31	30	29	30	30	30	107	31	30	30	30	30	30	30	30	30	29	31	99	32	32	31	31	30	30	30	30	30	31	31	108	31	32	31	31	31	30	29	30	30	31	30
	03:38:45	30	30	30	30	30	29	30	30	29	30	30	30	107	31	31	30	31	30	29	30	30	30	29	31	99	31	31	31	31	31	30	30	30	31	30	30	108	31	32	31	31	31	31	29	30	31	30	30
	03:43:45	30	29	31	30	30	30	30	30	29	30	30	30	107	31	30	30	31	30	29	29	30	30	30	30	99	31	32	31	31	30	30	30	30	30	30	31	107	31	32	31	31	31	30	30	29	30	30	30
	03:48:45	30	30	31	30	29	29	30	30	29	30	30	30	107	31	30	30	31	30	29	30	30	30	30	30	99	31	32	31	31	30	30	30	30	31	30	30	107	31	32	31	31	31	30	30	30	30	30	29
	03:53:45	30	29	31	30	29	30	30	29	29	30	30	30	107	31	30	30	30	30	29	30	30	31	29	31	99	31	31	31	30	30	30	30	30	31	31	30	108	31	31	31	31	31	31	29	30	30	31	30
	03:58:45	30	29	31	30	30	29	30	29	29	30	31	30	107	31	31	30	31	31	29	30	30	30	29	30	98	32	32	31	31	30	30	30	30	30	31	30	108	31	32	31	31	31	30	29	30	30	30	30
	04:03:45	30	29	31	31	30	30	30	30	29	30	30	30	107	31	30	30	31	30	29	30	30	30	29	31	99	32	32	31	31	31	30	30	30	30	30	30	107	31	32	31	31	31	31	29	30	30	30	30
	04:08:45	30	29	31	30	29	29	30	30	29	30	30	30	106	31	31	30	31	30	29	30	30	30	30	31	99	31	32	31	30	30	30	30	30	30	30	31	107	31	31	31	31	31	30	29	30	30	30	30
	04:13:45	30	30	31	30	30	29	30	30	29	29	30	30	106	31	30	31	31	30	29	30	30	30	30	31	99	31	31	30	31	30	30	30	30	31	30	30	107	31	32	31	31	31	30	29	30	30	31	30
	04:18:45	30	29	31	30	30	29	30	29	29	30	31	30	106	30	31	30	31	31	30	30	30	31	29	31	99	31	32	31	31	31	30	30	30	30	30	30	106	31	31	31	31	31	30	29	30	31	30	30
	04:23:45	30	30	31	30	29	29	30	30	29	30	30	30	106	31	31	31	30	30	29	30	30	31	30	30	99	31	31	31	31	30	30	29	31	30	30	31	107	31	32	31	30	31	30	29	30	31	30	29
	04:28:45	30	29	30	30	30	29	30	30	29	30	30	30	106	30	30	30	31	30	30	29	30	31	29	31	98	31	32	31	31	30	30	30	30	30	30	30	106	31	31	31	30	31	30	29	30	30	30	30
	04:33:45	30	29	31	29	30	29	30	30	29	30	30	30	106	30	30	30	31	30	29	30	30	30	30	30	99	31	32	31	31	30	30	30	30	30	31	30	106	31	31	31	31	31	30	29	30	30	30	30
	04:38:45	30	29	31	30	30	29	30	29	28	30	30	30	106	31	30	31	31	30	29	30	30	30	30	30	98	31	32	31	31	30	30	30	30	31	30	31	106	31	32	31	31	31	30	29	30	30	30	30
	04:43:45	30	29	31	30	29	30	30	30	29	30	30	30	105	31	31	30	30	30	29	30	30	30	29	30	98	31	31	31	31	30	30	30	30	30	30	30	106	31	32	31	31	30	30	29	30	30	30	29
	04:48:45	30	29	31	30	30	29	30	29	28	30	30	30	106	31	30	30	31	30	29	30	30	30	29	30	98	31	31	31	30	30	30	30	30	30	30	30	106	31	31	31	30	31	30	29	30	30	30	30
	04:53:45	30	29	31	30	30	29	30	30	29	30	30	30	105	31	30	30	30	30	29	30	30	30	30	31	98	31	32	31	31	30	30	30	30	30	31	30	106	31	32	31	31	31	30	29	30	30	30	30
	04:58:45	30	29	31	30	30	29	30	29	29	30	30	30	106	31	30	31	30	30	29	29	30	30	29	30	98	31	32	30	30	31	29	29	30	30	30	31	106	31	32	31	31	31	30	30	30	30	30	30
	05:03:45	30	30	31	29	30	29	30	29	29	30	30	30	105	31	30	30	30	30	29	30	30	30	30	30	98	31	31	30	30	31	29	30	30	30	30	31	106	31	31	31	31	31	30	29	30	30	30	29
	05:08:45	30	29	31	30	30	29	30	29	29	30	30	30	106	31	31	30	30	30	29	30	30	30	30	30	99	31	31	30	31	30	29	30	30	31	30	30	106	31	31	31	31	31	30	29	30	30	31	30
	05:13:45	30	30	30	30	30	30	30	29	29	30	30	30	105	31	30	30	31	30	29	29	30	31	29	30	99	31	32	31	31	30	30	30	30	30	30	30	106	31	31	31	31	30	30	29	29	30	30	30
	05:18:45	30	29	31	30	30	29	30	29	29	30	30	30	106	31	31	30	30	30	29	30	30	30	29	31	98	31	31	30	31	30	30	30	30	30	30	31	106	31	31	31	31	31	30	29	30	30	30	30
	05:23:45	30	29	30	30	29	29	30	29	29	30	30	30	105	31	31	30	30	30	29	30	30	30	29	30	98	31	31	31	30	30	30	29	30	30	30	31	105	31	32	31	31	30	30	29	30	30	30	30
	05:28:45	30	29	31	29	30	29	30	29	29	30	30	30	105	31	31	30	30	30	29	30	30	30	29	30	98	31	32	31	31	30	29	30	30	30	30	31	106	31	31	31	31	30	30	29	29	30	30	29
	05:33:45	30	29	30	30	30	29	30	29	29	30	30	30	105	31	30	30	30	30	29	30	29	30	29	31	98	32	31	31	30	31	30	31	30	30	30	31	105	31	32	31	31	30	30	29	29	30	30	30
	05:38:45	30	30	31	30	30	29	30	30	29	30	30	30	105	31	30	30	30	30	29	30	30	30	30	30	98	31	32	31	30	31	29	30	30	30	30	31	105	31	32	31	31	31	30	29	29	30	30	30
	05:43:45	30	29	30	29	30	29	30	29	29	30	30	30	105	31	30	30	30	30	29	30	30	30	30	31	97	32	32	31	31	31	30	30	30	30	30	31	105	30	32	31	31	31	30	29	30	30	30	29
	05:48:45	30	29	31	30	29	29	30	30	29	30	30	30	105	30	30	30	30	30	29	30	30	30	30	30	98	31	31	30	30	30	30	30	30	30	30	30	105	31	31	31	31	31	31	29	30	30	30	30
	05:53:45	30	29	31	29	29	29	30	29	29	30	30	30	105	31	30	30	30	30	29	30	30	30	29	30	98	31	31	30	31	30	30	30	30	30	30	30	105	31	32	30	31	31	30	29	30	30	30	29
	05:58:45	30	29	30	30	30	29	30	29	28	30	30	30	105	31	31	30	31	30	29	30	30	30	29	30	97	31	31	31	31	30	29	30	30	30	30	30	105	31	32	31	31	31	30	30	29	30	30	29
	06:03:45	30	29	30	30	30	29	30	29	29	30	30	30	105	31	31	30	30	30	29	29	30	30	29	30	97	32	31	31	31	30	30	30	30	30	30	30	105	31	32	31	31	31	30	29	30	30	30	30
	06:08:45	30	29	30	30	30	30	30	29	29	30	30	30	104	31	30	30	30	30	29	30	30	31	29	30	98	31	32	30	30	30	30	30	30	30	30	31	105	31	32	31	31	31	30	29	30	30	30	30
	06:13:45	30	29	31	30	30	29	30	29	29	30	30	30	105	31	30	30	30	30	29	29	30	30	29	31	97	31	31	30	31	30	30	30	30	30	30	30	105	31	32	31	30	31	30	29	29	30	30	30
	06:18:45	30	29	30	30	30	29	30	29	29	30	30	29	104	31	30	30	30	30	29	29	30	30	30	30	97	31	31	30	30	30	30	30	30	30	30	30	104	31	31	31	31	30	30	29	30	30	30	30
	06:23:45	30	29	30	30	29	29	29	30	29	30	30	30	104	31	30	30	30	30	29	30	30	30	29	31	96	31	31	31	31	31	29	30	30	30	30	30	105	31	31	31	30	30	30	29	30	30	30	29
	06:28:45	30	30	30	30	29	29	30	30	29	30	30	30	104	31	30	30	30	30	29	29	29	30	29	30	97	31	31	31	30	30	30	29	30	30	30	30	105	30	32	31	31	30	30	29	30	30	30	30
	06:33:45	30	30	31	30	29	29	30	29	29	30	30	30	103	30	31	30	30	30	29	29	30	30	30	30	97	31	31	30	30	30	30	30	30	30	30	30	105	31	31	31	31	30	30	29	30	30	30	30
	06:38:45	30	29	30	30	30	29	30	29	29	30	30	30	104	31	30	30	30	30	29	30	30	30	29	30	97	31	31	31	31	30	30	30	30	30	30	30	105	31	32	31	31	31	29	29	29	30	30	29
	06:43:45	30	30	30	29	29	29	30	30	28	30	30	30	104	31	30	30	30	30	29	29	30	30	29	31	97	31	31	30	30	30	30	30	30	30	30	31	105	31	32	31	31	30	30	29	30	30	30	30
	06:48:45	30	29	30	30	30	29	30	29	29	30	30	30	104	30	31	30	30	30	29	30	30	30	29	30	97	31	31	30	31	30	29	30	30	31	30	30	104	31	31	31	30	30	30	29	30	30	30	30
	06:53:45	30	29	31	29	29	29	30	30	29	30	30	30	103	30	30	30	31	30	28	30	30	30	29	30	96	31	31	30	30	30	30	30	30	30	29	30	104	30	32	31	31	30	30	29	30	30	30	30
	06:58:45	30	29	30	30	29	29	29	29	29	30	30	30	104	30	30	30	30	30	29	29	30	30	29	30	96	31	31	30	31	30	30	30	30	30	30	30	104	31	31	31	31	30	31	29	29	30	30	29
	07:03:45	30	29	30	30	29	29	29	29	28	30	30	30	103	30	30	30	30	30	29	29	30	30	29	30	97	31	31	31	30	30	30	30	30	30	31	30	104	31	31	31	31	31	29	29	30	30	30	30
	07:08:45	30	29	31	30	29	29	30	29	29	30	30	30	103	30	30	30	30	30	29	30	29	30	29	31	96	31	31	30	31	30	30	30	30	30	30	30	104	30	31	31	31	30	30	29	30	30	30	30
	07:13:45	30	30	30	29	29	29	29	29	29	30	30	29	103	30	30	30	30	30	29	30	30	31	29	31	96	31	31	30	30	30	30	30	30	30	30	30	104	31	31	31	31	31	30	29	30	30	30	30
	07:18:45	30	29	30	29	29	29	30	29	29	30	30	30	103	31	30	29	30	30	29	30	29	30	29	31	96	31	31	30	30	30	29	30	30	30	30	30	104	30	32	31	30	31	30	29	30	30	30	30
	07:23:45	30	29	30	29	29	29	29	29	29	30	30	30	103	30	30	30	30	30	29	30	30	30	29	31	96	31	31	30	30	30	30	30	29	31	30	31	103	31	31	31	31	30	30	29	30	30	30	30
	07:28:45	30	29	30	29	29	29	30	29	29	30	29	29	103	31	30	29	30	30	28	30	30	30	30	30	96	31	31	30	30	30	29	30	30	30	30	30	103	31	31	31	31	30	30	29	29	30	30	30
	07:33:45	30	29	30	29	29	29	29	29	28	30	30	30	103	30	30	30	30	29	29	29	30	30	29	31	97	31	31	30	31	30	29	30	30	30	30	30	104	31	31	31	30	31	30	29	30	30	30	29
	07:38:45	30	29	30	29	29	29	30	29	29	29	30	30	103	30	30	30	30	30	28	30	30	30	29	30	96	31	31	30	30	30	30	30	30	30	30	30	104	31	32	31	31	30	30	29	29	30	30	30
	07:43:45	30	29	31	29	29	29	29	29	29	29	30	30	102	31	30	30	30	30	29	30	30	30	29	30	96	31	31	31	30	30	29	30	30	30	30	30	104	31	31	31	31	30	30	29	29	30	30	31
	07:48:45	30	30	30	29	29	29	29	29	29	30	30	29	103	30	30	30	30	30	29	29	30	30	30	30	96	30	31	30	30	30	30	30	30	30	30	30	103	31	31	31	31	30	30	29	30	30	30	30
	07:53:45	30	29	30	29	29	29	29	29	29	30	30	30	102	30	30	30	30	30	29	29	29	30	30	30	96	30	31	30	30	30	29	30	30	30	30	30	103	30	31	31	31	30	30	29	29	30	30	30
	07:58:45	30	29	30	30	29	29	29	29	28	30	30	30	102	30	29	29	30	30	29	30	30	30	29	31	96	30	30	30	30	30	30	29	30	30	30	30	103	30	31	31	31	30	29	29	29	30	30	30
	08:03:45	30	29	30	29	29	29	29	29	29	30	30	30	102	30	29	29	30	30	28	29	30	30	29	31	96	31	31	30	30	30	29	30	30	30	30	31	103	31	31	31	31	30	30	29	30	30	30	30
	08:08:45	30	29	30	29	29	29	29	29	29	30	29	29	102	30	30	30	29	30	29	30	30	30	30	31	95	30	31	29	31	30	29	30	30	30	30	30	103	31	31	31	31	30	30	29	30	30	30	30
	08:13:45	30	29	30	29	29	29	30	29	29	30	29	30	103	30	30	29	30	30	29	29	30	30	29	31	95	31	31	30	30	30	30	30	30	30	30	31	103	30	31	31	30	30	30	29	30	30	30	30
	08:18:45	29.9	30	30	30	29	29	30	29	29	30	30	30	103	30	30	30	30	29	29	30	30	30	29	31	95	31	31	31	30	30	29	30	30	30	30	30	103	31	31	31	30	30	30	29	29	30	30	30
	08:23:45	30	29	30	29	29	29	30	29	29	30	30	30	102	30	30	30	30	29	29	29	29	30	29	31	96	31	31	30	30	30	30	30	30	30	30	30	102	31	31	31	31	30	30	29	30	30	29	30
	08:28:45	30	29	30	29	29	29	30	29	29	30	30	30	102	30	29	30	30	29	29	30	30	30	30	30	96	30	32	30	30	30	29	29	30	30	30	30	102	31	31	31	31	30	30	29	29	30	30	30
	08:33:45	30	30	30	29	29	29	29	29	29	29	30	30	102	30	30	29	30	30	29	30	30	30	30	31	95	31	31	31	30	30	30	30	30	30	30	30	102	31	30	31	31	30	30	29	30	30	29	30
	08:38:45	30	29	30	29	29	29	29	29	29	30	30	30	102	30	30	29	30	29	29	30	29	30	30	31	95	31	31	29	30	30	29	30	30	30	30	31	102	30	32	30	31	30	30	29	30	30	30	31
	08:43:45	30	29	30	30	29	29	30	29	29	30	30	29	102	31	30	30	30	30	29	30	30	30	30	31	95	30	31	30	30	30	30	30	30	30	30	30	102	31	31	31	30	31	30	29	30	30	29	31
	08:48:45	30	30	30	29	29	29	30	29	29	30	30	30	102	30	30	30	30	30	29	29	30	30	29	31	95	31	31	30	30	30	30	30	30	30	30	31	102	31	31	31	31	31	30	30	29	30	30	31
	08:53:45	30	29	30	29	29	29	30	29	29	29	30	30	102	30	30	29	30	30	29	29	29	30	30	31	95	30	31	30	30	30	29	30	30	30	30	31	102	31	32	31	30	30	30	29	29	30	30	31
	08:58:45	30	29	30	30	29	29	30	29	28	30	30	30	102	30	29	30	29	29	29	29	29	30	30	31	95	30	31	30	29	30	29	30	30	30	30	31	102	30	31	31	30	30	30	29	30	30	30	30
	09:03:45	30.1	29	30	29	29	29	29	29	29	29	30	30	102	30	30	30	30	29	29	29	29	31	30	31	95	30	31	30	30	30	29	30	30	30	30	31	101	31	31	31	30	30	30	29	29	30	30	31
	09:08:45	30	30	30	29	29	29	29	29	29	30	30	30	102	31	29	29	29	30	29	29	30	30	30	31	95	31	31	30	30	30	30	30	30	31	30	31	101	31	31	31	30	30	30	29	29	29	30	31
	09:13:45	30	29	30	30	29	29	30	29	29	29	30	30	102	30	30	29	30	29	29	30	30	30	30	31	95	31	31	30	30	30	30	30	30	30	30	31	101	30	31	30	31	30	30	29	30	30	30	31
	09:18:45	30	29	30	30	29	29	29	29	29	29	30	30	101	30	30	30	30	30	30	29	29	30	30	30	94	31	31	30	30	31	29	30	30	30	30	30	101	31	31	31	30	30	30	29	30	30	30	31
	09:23:45	30	29	30	29	29	29	30	29	28	30	30	30	101	30	30	30	30	30	29	30	30	30	29	31	95	31	31	30	30	30	30	30	30	30	30	30	100	30	31	31	31	31	29	29	30	30	30	31
	09:28:45	30	29	30	29	29	29	29	29	28	30	30	30	101	30	29	29	30	30	29	30	30	30	30	31	95	30	31	30	29	29	29	30	30	30	30	31	101	31	31	30	31	30	29	29	29	30	30	31
	09:33:45	30	29	30	29	29	28	29	29	29	29	30	30	101	30	29	29	30	29	29	30	30	30	30	31	95	30	31	30	30	29	29	30	30	30	30	31	101	30	31	30	31	31	30	29	30	30	29	31
	09:38:45	30	29	30	29	29	29	29	29	28	30	30	30	102	30	30	29	30	30	29	29	30	30	30	31	94	30	32	30	29	30	30	30	30	30	30	30	101	30	31	31	31	30	30	29	29	30	30	31
	09:43:45	30	29	30	29	28	29	29	29	29	30	30	30	101	30	29	29	29	30	29	30	29	30	30	31	94	30	31	30	30	30	29	30	30	30	30	31	101	30	31	31	31	30	30	29	30	30	30	31
	09:48:45	30	29	30	29	29	29	30	29	29	30	30	30	101	30	29	29	30	29	29	30	30	30	30	31	94	31	31	30	30	30	29	30	30	31	30	31	101	30	32	31	31	30	30	29	29	30	29	31
	09:53:45	30	29	30	29	29	29	30	29	29	30	31	30	101	30	29	29	29	29	29	30	30	31	30	31	95	30	31	30	30	30	29	30	30	30	30	31	101	30	31	30	30	30	30	29	30	30	29	31
	09:58:45	30	29	30	29	29	29	29	29	29	30	30	30	101	30	30	29	29	30	29	29	30	30	30	31	94	31	30	30	30	30	29	30	30	30	30	31	101	31	31	30	31	30	30	29	30	30	30	31
	10:03:45	30	29	30	30	29	29	29	29	29	30	30	30	100	30	29	29	29	30	29	30	30	30	30	31	94	30	31	30	30	29	29	30	30	30	30	31	100	31	31	30	30	30	30	29	29	30	30	31
	10:08:45	30	29	30	30	29	29	29	28	29	30	30	31	101	30	30	30	30	30	29	30	30	30	30	31	94	30	31	30	30	29	29	30	30	30	30	31	100	31	31	31	30	31	30	29	30	30	30	31
	10:13:45	30	29	30	29	29	29	29	29	29	30	30	31	101	30	30	29	30	30	29	30	30	30	30	32	94	31	31	30	30	30	30	30	30	30	30	31	101	30	31	30	30	30	30	29	29	30	30	31
	10:18:45	30	29	30	29	28	29	29	29	29	30	30	31	101	30	29	29	29	30	29	30	30	30	30	31	94	31	31	30	30	30	30	30	30	30	31	32	100	31	31	30	31	30	30	29	30	30	30	32
	10:23:45	30	29	29	29	29	29	29	29	29	30	30	30	100	30	30	29	30	29	29	29	30	31	29	31	94	30	30	30	30	29	30	30	30	30	31	31	100	30	31	31	30	30	30	29	29	29	30	31
	10:28:45	30	29	30	29	30	29	30	29	29	30	30	31	100	29	29	29	29	30	29	30	30	30	30	31	94	30	31	30	30	30	30	30	31	30	30	31	100	30	32	31	31	30	30	29	29	29	29	31
	10:33:45	30	29	30	29	29	29	29	29	28	30	30	31	100	30	30	29	30	30	29	30	30	30	30	31	93	30	30	29	30	30	29	30	30	30	30	31	100	31	31	31	30	30	29	29	29	29	30	31
	10:38:45	30	29	30	29	29	29	29	29	29	30	31	31	100	30	29	30	29	30	29	30	30	31	30	31	94	30	30	30	30	29	29	30	30	30	30	32	100	30	31	31	30	30	30	29	29	30	30	32
	10:43:45	30	29	29	29	29	29	29	29	29	30	30	31	100	30	29	29	30	29	28	29	30	31	30	32	94	31	30	30	30	29	30	30	30	31	30	31	99	30	31	30	30	30	29	29	29	30	30	32
	10:48:45	30	29	30	29	29	29	30	29	29	30	30	31	99	30	29	29	29	29	29	29	30	30	30	32	93	30	30	30	30	30	29	30	30	31	30	31	100	30	31	30	30	30	30	29	29	29	30	32
	10:53:45	30	29	30	29	29	29	30	29	29	30	30	31	100	30	29	29	29	29	29	30	30	31	31	32	93	30	30	30	30	30	29	31	30	30	31	31	100	31	31	31	30	30	30	29	29	30	30	32
	10:58:45	30	29	30	29	29	29	29	29	29	30	30	31	100	30	30	29	29	30	28	29	30	31	30	32	94	30	30	29	29	29	29	30	30	30	30	32	100	30	31	30	30	30	30	29	29	30	29	32
	11:03:45	30	29	29	29	29	29	29	29	29	30	30	31	100	30	30	29	30	29	29	29	30	31	30	32	93	30	31	30	29	29	29	30	30	31	30	32	99	31	31	31	30	30	30	29	30	30	29	32
	11:08:45	30	29	30	29	28	29	29	29	29	30	30	31	100	30	29	30	29	30	29	30	30	31	30	32	93	30	31	30	30	30	29	30	30	31	30	32	100	30	31	31	30	30	30	29	29	30	30	32
	11:13:45	30	29	30	30	29	29	29	29	29	31	30	31	100	29	30	30	30	30	29	29	30	30	31	32	93	30	31	30	30	29	29	31	30	30	30	32	99	31	31	31	30	30	30	29	29	30	30	32
	11:18:45	30	29	29	29	29	29	29	29	29	31	30	31	100	30	30	29	30	30	29	30	30	31	31	32	93	30	30	30	30	29	29	30	30	31	30	32	100	31	31	30	31	30	29	29	29	30	30	32
	11:23:45	30	29	30	30	29	29	29	29	29	30	31	32	99	30	30	29	30	30	29	30	30	31	31	32	94	30	30	30	30	29	30	30	31	31	31	33	99	31	31	30	30	30	30	29	29	29	30	32
	11:28:45	30	29	29	29	29	29	29	29	29	31	31	31	99	30	29	29	29	29	29	29	30	31	31	32	93	30	30	30	30	30	29	31	31	31	31	33	99	30	31	31	30	30	29	29	29	29	29	32
	11:33:45	30	29	30	29	29	29	29	29	28	31	30	31	99	29	30	29	29	29	29	30	31	30	31	33	93	30	31	30	30	30	29	30	30	31	31	32	99	30	31	30	31	30	30	29	29	30	29	33
	11:38:45	30	29	30	29	29	29	30	29	29	30	30	32	100	30	29	29	30	30	29	30	30	31	31	32	93	30	30	30	30	29	29	30	30	31	30	32	99	31	31	31	31	30	30	29	29	29	30	33
	11:43:45	30	29	29	29	29	29	30	29	29	30	30	32	99	30	29	29	30	29	29	30	30	31	31	33	93	30	31	30	30	30	29	31	30	31	30	33	99	30	31	30	30	30	29	29	29	30	30	33
	11:48:45	30	29	30	29	29	29	29	29	29	30	31	31	99	30	29	29	29	30	29	30	30	31	31	32	93	31	31	30	30	30	29	31	30	31	31	33	99	31	31	30	30	30	30	29	29	29	30	33
	11:53:45	30	29	30	29	29	29	29	29	30	31	31	32	99	30	29	29	30	30	29	29	31	32	31	33	93	30	30	29	30	30	30	30	31	31	31	33	99	30	31	30	30	30	30	29	29	29	29	33
	11:58:45	30	29	29	29	28	29	29	29	29	30	31	32	99	30	29	29	29	30	29	30	31	31	32	32	93	30	30	29	30	30	30	31	30	31	31	32	99	30	31	31	30	30	29	29	29	29	29	33
	12:03:45	30	29	29	29	29	29	29	29	29	31	31	32	99	30	29	29	29	30	29	30	30	31	31	33	94	30	30	29	30	29	29	31	30	31	30	33	99	30	31	31	30	30	30	29	29	30	30	33
	12:08:45	30	29	30	29	29	29	29	29	29	31	31	32	99	30	30	29	29	30	29	30	30	32	31	33	93	30	31	30	30	30	30	31	31	31	31	33	99	30	31	30	30	30	30	29	29	29	30	33
	12:13:45	30	29	29	29	29	29	29	29	30	31	31	32	99	30	29	29	30	29	28	30	30	32	31	34	93	30	30	30	30	30	29	31	31	31	30	33	99	30	30	30	30	30	30	29	29	29	30	34
	12:18:45	30	29	29	30	29	29	30	29	30	31	31	32	99	30	30	29	29	29	29	30	31	32	31	33	93	30	30	30	30	30	29	31	30	31	31	33	99	31	31	30	31	30	29	29	29	29	29	34
	12:23:45	30	29	30	29	29	28	30	29	29	31	31	32	99	30	29	29	29	30	29	30	31	32	31	33	93	30	30	30	30	30	29	31	31	31	31	33	99	30	31	30	30	30	30	29	29	30	29	34
	12:28:45	30	29	29	29	29	29	29	29	30	31	31	33	99	30	28	30	29	30	29	30	31	31	32	34	94	30	30	29	30	30	30	31	30	31	31	33	98	31	31	31	31	29	30	29	29	30	29	34
	12:33:45	30	29	29	29	28	29	29	30	29	31	31	33	99	29	29	29	29	29	29	30	31	32	32	33	92	30	30	30	30	30	29	31	31	32	31	34	98	30	31	30	30	30	29	29	29	29	29	34
	12:38:45	30	29	30	29	29	29	30	29	30	31	31	33	99	29	30	29	30	29	29	30	31	31	32	33	92	30	30	30	30	30	30	31	30	32	32	34	99	30	31	30	31	30	30	29	29	30	29	34
	12:43:45	30	29	30	29	28	29	30	29	29	31	31	33	98	30	29	29	29	29	29	30	30	32	32	34	92	30	30	30	30	30	29	31	31	31	31	34	98	30	31	30	30	30	30	29	29	30	29	35
	12:48:45	30	29	29	29	29	29	29	30	30	31	31	33	98	29	29	30	30	29	30	30	31	32	32	34	93	30	31	30	30	30	29	31	31	32	31	34	98	30	31	30	30	30	30	29	29	30	29	35
	12:53:45	30	29	29	29	29	28	29	29	30	31	31	33	98	30	29	29	29	30	29	31	31	32	33	34	92	30	31	30	30	30	30	31	31	32	31	34	98	30	31	30	30	31	29	29	30	29	30	35
	12:58:45	30	29	29	29	29	29	30	29	30	32	32	33	99	30	29	29	29	29	30	30	31	32	32	34	92	30	30	29	29	29	30	31	31	32	31	34	98	30	31	31	30	30	29	29	29	30	30	35
	13:03:45	30	29	30	30	28	29	30	29	29	31	31	33	98	29	29	29	29	30	30	30	31	33	32	34	92	30	30	29	30	29	30	31	31	32	32	35	98	31	31	30	30	30	30	29	29	30	30	36
	13:08:45	29.9	30	29	29	29	28	29	29	30	32	31	34	99	29	29	29	29	30	29	30	31	32	33	34	92	30	30	30	30	30	29	31	31	31	31	35	98	31	31	30	31	30	30	29	30	30	30	36
	13:13:45	30	29	30	29	28	29	29	30	30	31	31	34	98	29	29	29	29	30	29	30	31	33	33	35	92	30	31	29	29	30	30	31	31	32	32	35	98	31	31	30	30	30	29	29	29	30	30	36
	13:18:45	30	29	29	29	29	29	29	30	30	32	31	34	98	30	29	29	29	29	29	31	31	32	33	35	92	30	31	30	30	30	29	31	31	32	31	35	98	31	31	30	30	30	29	29	29	29	30	36
	13:23:45	30	29	30	30	29	29	29	30	30	32	32	34	99	30	29	30	29	30	29	30	32	33	33	35	91	30	30	29	30	30	30	31	32	32	32	34	97	30	31	30	30	30	29	28	30	30	30	36
	13:28:45	30	28	29	29	29	29	30	30	30	32	32	34	98	29	30	29	29	29	29	30	31	32	34	35	92	30	30	29	30	29	29	32	31	32	32	35	98	30	31	30	31	30	29	29	29	29	29	37
	13:33:45	30	29	29	29	29	29	30	30	30	32	32	34	98	29	29	29	29	30	30	31	32	33	33	35	93	30	30	30	29	29	30	32	32	32	32	36	98	30	31	30	30	30	29	29	29	30	30	37
	13:38:45	30	29	29	29	29	29	29	29	30	32	32	34	98	30	30	29	30	30	29	31	31	33	33	35	91	30	30	29	30	30	29	32	31	32	32	35	98	30	31	31	30	30	30	29	29	30	30	37
	13:43:45	30	29	30	29	29	29	29	30	31	32	32	34	98	30	29	29	29	29	30	31	32	33	33	36	91	30	30	30	30	30	29	32	31	32	32	36	98	30	31	30	30	30	30	29	29	30	30	37
	13:48:45	30	29	29	29	29	29	29	30	31	32	32	35	98	29	29	29	29	30	30	30	32	33	34	36	93	30	30	29	29	30	29	32	32	32	32	35	98	31	31	31	30	30	30	29	29	29	30	37
	13:53:45	30	29	29	29	29	29	30	29	31	32	32	35	98	29	30	28	29	30	30	31	32	33	34	36	93	30	30	30	30	30	30	32	32	32	32	36	97	31	31	30	30	30	30	29	29	29	30	38
	13:58:45	30	29	29	29	29	29	29	29	30	33	32	35	97	29	29	29	30	30	31	30	32	33	34	36	92	30	30	30	30	30	29	32	32	32	32	36	98	30	31	30	31	30	30	29	29	29	29	38
	14:03:45	30	29	29	29	28	29	30	30	30	33	32	35	97	29	29	29	29	30	30	30	32	34	34	36	92	30	30	30	30	30	29	32	32	33	32	36	97	30	31	30	30	30	29	29	29	29	30	38
	14:08:45	30	29	29	29	28	29	30	30	30	32	33	35	97	30	29	29	29	30	29	31	32	33	34	37	93	30	30	29	29	30	30	32	32	33	32	37	98	30	31	30	30	30	30	29	29	29	29	39
	14:13:45	30	29	29	29	29	29	30	30	30	33	33	35	98	30	29	29	29	29	30	30	32	34	35	36	92	30	30	30	29	30	30	32	32	32	32	37	98	30	31	30	30	30	29	29	30	30	29	39
	14:18:45	30	29	29	29	29	29	30	30	31	33	33	36	97	29	29	29	29	30	30	31	32	34	35	37	91	30	30	29	29	29	29	32	32	33	32	37	97	30	31	31	30	30	30	29	29	29	30	39
	14:23:45	30	29	29	29	28	29	30	30	30	33	33	36	97	29	29	29	29	30	30	31	32	34	35	37	92	30	30	29	30	30	29	33	32	33	32	37	97	30	31	30	31	30	30	28	29	29	30	40
	14:28:45	30	29	29	29	29	29	29	30	31	33	33	36	97	30	29	29	29	30	30	31	33	34	35	38	92	30	30	30	29	30	30	32	32	32	32	37	97	30	31	30	30	30	30	29	29	30	30	40
	14:33:45	30	29	30	29	28	29	30	30	31	33	33	36	97	29	30	29	29	30	30	32	34	34	35	38	93	30	30	29	29	30	30	33	32	34	32	37	98	30	31	30	31	30	30	29	29	30	29	40
	14:38:45	30	28	29	29	29	29	31	30	31	33	33	37	97	29	29	29	29	30	30	31	33	34	36	38	91	30	30	29	30	30	30	33	33	34	33	38	97	31	31	30	30	30	29	29	30	30	30	40
	14:43:45	30	29	29	29	29	29	30	30	31	33	33	37	97	29	29	29	29	30	30	31	33	35	36	38	91	30	30	30	30	30	30	33	32	33	33	38	97	31	31	30	30	30	30	29	29	29	30	41
	14:48:45	30	29	30	29	29	29	30	30	31	34	34	37	97	29	29	29	29	30	30	31	34	34	36	38	92	30	30	30	30	30	30	33	32	34	33	38	97	31	31	30	30	30	30	29	29	29	29	41
	14:53:45	30	29	29	29	29	29	30	30	31	34	33	37	97	29	29	29	29	30	31	31	34	34	36	38	92	30	30	30	30	30	29	33	32	33	33	39	97	30	31	30	30	30	30	28	30	29	29	41
	14:58:45	30	29	29	29	29	29	30	31	31	34	34	37	97	29	29	29	29	30	30	31	33	34	36	39	91	30	30	29	29	30	30	33	33	34	33	39	97	30	30	30	31	30	29	29	29	29	29	41
	15:03:45	30	29	29	29	29	29	30	31	31	34	34	37	97	30	29	29	29	31	30	31	34	35	37	38	91	30	30	29	30	30	30	33	33	34	33	39	97	30	31	30	30	30	30	29	29	30	30	42
	15:08:45	30	29	30	29	29	30	30	31	32	34	33	37	97	30	29	29	29	30	31	32	34	35	37	39	92	30	30	30	29	30	30	34	33	34	33	39	97	31	30	30	30	29	30	29	29	30	30	43
	15:13:45	30	29	29	29	29	30	30	31	32	34	34	37	97	29	29	29	29	31	30	32	34	35	38	40	92	30	30	30	30	30	30	34	33	34	33	40	97	30	31	30	30	30	30	29	29	29	29	43
	15:18:45	30	29	29	29	29	29	30	31	32	34	34	38	97	29	29	29	29	30	30	32	34	36	37	40	92	30	31	30	30	30	30	34	33	34	33	40	97	31	31	30	30	30	29	29	29	30	30	44
	15:23:45	30	29	29	29	29	29	31	30	32	35	34	38	97	29	29	29	30	31	30	32	34	35	38	40	91	30	30	30	30	30	30	34	34	34	34	40	97	30	31	30	30	29	29	29	29	29	30	44
	15:28:45	30	29	29	29	29	29	30	31	32	35	35	38	96	29	29	29	29	30	30	32	35	36	38	40	92	30	30	29	30	30	30	34	33	34	34	41	97	30	31	30	30	30	29	29	29	29	29	44
	15:33:45	30.1	29	29	29	28	30	30	31	32	35	34	39	96	29	29	29	29	30	31	32	34	36	38	41	92	30	30	29	29	30	30	34	34	35	34	41	96	30	31	30	31	29	30	29	29	29	30	44
	15:38:45	30	29	29	29	29	29	31	31	32	35	35	39	97	29	29	29	30	30	31	31	34	36	38	41	91	30	30	29	30	30	30	34	34	35	34	41	96	30	31	31	30	30	30	28	29	30	29	45
	15:43:45	30	29	29	29	29	29	31	31	32	35	35	40	97	29	29	29	29	30	31	32	35	36	39	41	92	30	30	29	29	30	29	35	34	35	34	41	96	30	31	31	30	30	29	29	29	29	30	46
	15:48:45	30	29	29	29	28	29	31	31	32	36	35	39	96	29	29	29	29	30	31	32	35	37	40	41	91	30	30	30	30	30	29	35	34	35	34	42	96	30	31	30	30	30	29	29	29	29	29	47
	15:53:45	30	29	29	29	29	29	31	32	32	36	36	40	96	29	29	29	29	30	31	33	35	37	40	42	91	29	30	29	29	31	30	35	34	35	34	42	97	30	31	30	30	30	29	29	30	30	30	46
	15:58:45	30	29	29	29	29	30	31	31	33	36	35	40	96	29	29	29	29	30	31	32	35	37	40	43	91	29	30	30	30	30	30	35	34	35	35	42	97	30	31	30	30	30	29	29	29	29	30	47
	16:03:45	30	28	29	28	29	29	31	31	33	36	35	40	96	29	29	29	29	31	31	32	35	37	40	43	92	30	30	30	29	31	30	35	34	35	34	43	97	30	31	30	30	30	29	29	29	30	30	48
	16:08:45	30	29	30	29	29	29	31	31	33	36	36	41	96	29	29	29	29	31	31	33	36	37	41	43	91	29	30	30	30	30	31	35	34	36	35	44	96	30	31	30	30	29	30	28	29	29	29	48
	16:13:45	30	29	29	29	29	29	30	32	33	37	36	41	96	29	29	29	29	31	31	33	36	38	41	43	91	30	30	29	29	30	30	35	35	36	35	44	96	30	31	30	30	30	30	29	29	29	30	49
	16:18:45	30	29	29	29	29	30	31	32	33	37	36	42	96	29	29	29	30	31	32	33	36	38	41	44	91	29	30	30	29	30	30	36	35	36	35	44	96	30	30	30	31	30	29	29	29	29	30	49
	16:23:45	30	28	29	29	29	29	31	32	33	37	36	42	96	29	29	29	29	31	31	33	37	38	42	45	91	30	30	29	29	30	30	35	34	36	35	44	97	30	31	31	30	30	29	29	29	29	29	50
	16:28:45	30	29	29	28	29	29	31	32	34	38	37	42	96	29	29	29	29	31	31	34	36	38	42	45	90	30	30	29	29	30	30	36	35	36	36	45	97	30	30	30	30	30	30	29	29	29	30	51
	16:33:45	30	29	29	29	29	29	31	32	34	38	37	43	96	29	29	29	29	32	31	33	37	38	42	45	92	29	30	30	30	30	30	36	35	37	36	45	97	30	30	30	30	30	29	28	29	29	29	51
	16:38:45	30	29	29	29	29	29	31	32	34	38	37	43	96	29	29	28	30	31	31	33	37	39	43	46	90	30	30	29	29	31	31	37	35	37	36	46	96	30	30	30	30	30	30	28	29	29	29	52
	16:43:45	30	29	29	28	29	30	31	32	33	38	37	43	96	29	29	29	29	31	32	33	37	39	43	46	90	29	30	30	30	30	31	36	35	38	36	46	95	30	31	30	30	30	30	29	29	29	30	53
	16:48:45	30	29	29	29	28	29	31	32	34	39	37	44	96	29	29	29	29	31	32	34	38	39	44	47	90	30	30	30	30	30	31	37	36	38	36	46	96	30	30	30	30	30	29	29	29	29	30	53
	16:53:45	30	28	29	29	29	29	31	32	34	38	37	44	96	29	29	29	29	31	32	34	37	40	44	47	91	30	30	29	30	30	31	37	35	37	36	47	96	30	30	30	30	30	30	28	29	29	29	54
	16:58:45	30	29	28	29	29	29	31	32	34	39	37	45	96	29	29	29	29	32	32	34	38	40	44	48	91	30	30	30	30	30	31	37	36	38	37	48	96	30	30	30	30	30	29	29	29	29	29	54
	17:03:45	30	29	28	29	29	30	31	32	35	39	38	45	95	29	29	29	29	31	32	34	38	41	45	48	90	30	30	29	29	31	31	37	36	38	37	48	96	30	30	30	31	29	29	29	29	29	30	56
	17:08:45	30	28	30	29	29	29	31	33	34	39	38	45	96	29	29	29	29	32	32	34	38	40	45	49	91	29	30	30	29	30	31	37	36	38	37	48	95	30	31	30	30	30	29	29	29	29	29	57
	17:13:45	30	29	29	28	29	30	31	33	35	39	38	46	96	29	29	29	29	32	32	34	39	41	46	49	90	30	30	30	29	31	31	38	37	38	37	49	96	31	31	31	30	30	29	29	29	29	29	57
	17:18:45	30	28	29	29	29	29	31	33	35	40	39	46	96	29	29	29	29	31	32	34	39	41	46	50	90	29	30	29	29	30	31	38	37	39	38	49	96	30	31	30	30	30	29	29	30	29	29	58
	17:23:45	30	29	28	29	29	30	32	33	35	41	39	47	95	29	29	28	29	32	32	34	39	42	47	50	90	30	30	29	29	31	31	38	37	39	38	50	95	30	31	30	30	30	29	29	29	29	29	60
	17:28:45	30	29	29	29	29	29	32	34	36	41	40	47	96	29	29	29	30	31	33	35	39	42	48	51	89	30	30	29	30	31	32	39	38	39	38	51	96	30	31	30	30	30	30	29	30	29	29	60
	17:33:45	30	28	29	29	29	30	32	33	35	41	40	48	95	29	29	29	29	32	33	35	40	42	48	51	90	30	30	29	29	30	31	39	37	40	38	51	95	30	31	30	30	30	29	29	29	29	29	61
	17:38:45	30	28	29	29	29	30	32	33	36	41	39	48	95	29	29	29	29	32	33	35	40	42	48	52	90	29	30	29	29	30	31	39	38	40	39	52	95	30	30	30	30	30	29	28	29	29	30	62
	17:43:45	30	29	29	29	29	30	32	34	36	41	40	49	95	29	29	29	29	32	33	35	40	43	49	52	90	30	30	29	30	31	32	39	38	40	39	52	96	30	31	30	30	30	29	28	29	29	29	63
	17:48:45	30	29	29	29	29	30	32	33	36	42	40	49	96	29	29	29	29	32	32	35	41	44	49	54	89	29	30	29	30	30	31	40	38	41	40	54	95	30	31	30	30	30	30	28	29	29	30	64
	17:53:45	30	28	29	29	29	30	32	34	36	42	40	50	95	29	29	29	29	32	32	36	41	44	50	54	90	29	30	29	29	31	32	40	39	41	40	54	96	30	30	30	30	30	29	29	29	29	29	65
	17:58:45	30	29	29	29	28	30	32	34	37	43	41	51	95	29	30	28	29	32	33	36	41	45	50	55	90	30	30	29	29	31	32	41	38	41	40	55	95	30	31	30	30	30	30	28	29	29	29	66
	18:03:45	30	28	29	29	29	30	32	34	37	43	42	51	95	29	29	28	29	33	33	36	42	45	51	55	90	29	30	29	29	31	32	41	38	42	40	55	95	30	31	30	30	30	29	28	29	29	29	68
	18:08:45	30	29	29	29	29	30	32	34	37	43	42	52	95	29	29	29	29	32	33	36	42	45	51	57	90	29	30	29	29	31	32	41	39	42	40	56	95	30	30	30	30	30	29	28	29	29	29	69
	18:13:45	30	28	29	29	29	30	33	34	38	44	42	52	95	29	29	29	29	33	34	36	43	45	52	57	89	29	30	29	30	31	32	42	40	43	40	57	95	30	31	30	30	30	29	29	29	29	29	70
	18:18:45	30	28	29	29	29	30	33	35	38	44	43	53	95	29	28	28	29	33	34	36	43	46	53	58	90	30	30	29	30	31	32	42	40	43	41	58	95	30	31	30	30	30	29	29	30	29	29	71
	18:23:45	30	29	29	29	28	30	33	34	38	45	42	54	95	29	29	29	30	33	33	37	44	46	53	58	89	29	30	29	30	31	32	42	39	44	41	59	95	30	31	30	30	30	29	28	29	29	29	72
	18:28:45	30	29	29	29	29	31	33	35	38	45	43	54	95	29	29	28	29	33	34	37	44	47	53	59	89	30	30	29	30	31	32	42	40	43	41	59	95	30	31	30	30	30	29	29	29	29	29	74
	18:33:45	30	29	29	28	29	30	33	35	38	46	43	56	95	29	29	29	29	33	34	37	44	48	54	60	89	29	30	29	29	31	32	43	40	44	42	60	95	30	31	30	30	30	30	29	29	29	29	75
	18:38:45	30	28	28	29	29	30	33	35	39	46	44	56	95	29	28	29	29	34	34	38	44	49	55	61	89	30	30	30	30	31	33	43	41	44	43	61	95	30	30	30	30	30	29	29	29	29	30	77
	18:43:45	30	29	29	29	29	30	34	36	39	46	45	57	95	29	29	29	29	33	34	38	45	49	56	62	89	30	30	29	29	31	32	44	41	44	43	62	95	30	31	30	30	30	30	29	29	29	29	78
	18:48:45	30	28	29	29	29	30	34	35	39	47	45	58	95	29	29	29	30	34	34	38	45	50	56	63	89	29	30	30	30	32	33	44	41	45	43	63	95	30	31	30	30	30	29	28	29	29	29	79
	18:53:45	30	28	29	29	29	31	33	36	40	48	46	59	95	29	29	28	29	34	34	38	46	49	57	64	89	29	30	29	30	31	33	45	42	45	43	65	95	30	31	30	30	30	29	29	29	29	29	82
	18:58:45	30	29	29	29	29	30	34	36	40	48	46	60	95	29	29	29	29	34	35	39	46	51	57	65	89	30	30	29	30	31	32	44	42	46	44	65	95	30	31	30	30	30	29	29	29	29	30	83
	19:03:45	30	29	29	29	29	31	34	36	41	49	46	61	94	30	29	29	29	35	34	39	46	52	58	66	88	30	30	30	30	32	33	45	42	46	44	66	95	30	31	30	30	30	29	29	29	29	29	84
	19:08:45	30	29	29	29	29	31	33	36	41	49	47	61	94	29	29	29	29	34	35	40	46	52	59	67	88	30	30	30	30	31	33	46	43	47	45	67	95	30	31	30	30	30	29	29	30	29	30	87
	19:13:45	30	28	29	29	29	31	34	37	41	50	48	63	95	29	29	29	30	34	35	40	47	52	59	68	88	29	30	30	30	31	33	46	43	47	45	68	94	30	31	30	30	30	30	29	30	28	29	88
	19:18:45	30	29	29	29	29	31	34	37	41	50	48	63	95	30	29	29	29	34	35	40	48	53	59	69	89	30	30	29	29	32	33	47	43	48	45	69	95	30	31	30	30	30	30	29	29	29	29	90
	19:23:45	30	29	29	29	29	31	35	37	42	51	48	65	94	29	30	29	30	34	35	40	49	54	60	71	89	30	30	29	30	32	34	47	44	49	46	70	95	30	31	30	30	29	29	29	29	29	29	92
	19:28:45	30	29	29	29	29	31	35	38	42	52	49	66	95	29	29	29	30	35	36	41	49	54	61	72	88	30	30	29	30	32	34	48	44	49	46	71	95	30	31	30	30	30	30	29	29	29	29	94
	19:33:45	30	29	29	29	29	31	35	38	42	52	50	67	94	29	29	29	30	35	36	41	50	56	62	73	88	30	30	29	29	32	34	49	45	49	47	72	95	30	30	30	30	30	30	29	29	29	30	96
	19:38:45	30	29	29	29	29	31	35	39	43	53	50	68	95	29	29	29	29	35	36	41	51	56	62	75	89	29	30	29	30	32	34	49	46	50	48	75	95	30	31	30	30	30	30	29	29	29	29	98
	19:43:45	30	29	29	29	29	32	35	38	43	54	50	70	95	30	29	29	29	35	36	42	51	57	63	75	88	30	30	29	30	32	34	50	45	51	48	75	95	30	30	30	30	29	30	28	29	29	30	100
	19:48:45	30	29	29	29	29	32	35	39	43	55	52	70	95	29	30	29	29	36	36	41	51	58	64	77	89	30	30	30	30	32	34	50	46	51	48	77	95	30	31	30	30	30	30	29	29	29	30	103
	19:53:45	30	29	29	29	29	31	35	39	44	55	53	72	94	30	29	29	30	35	37	42	52	59	64	78	88	29	30	30	30	33	34	50	47	52	49	78	95	30	31	30	30	30	30	28	30	29	30	104
	19:58:45	30	28	29	29	29	32	36	39	44	56	52	73	95	30	29	29	30	36	37	43	52	60	65	80	88	29	31	30	30	32	35	51	47	52	50	80	95	30	30	31	30	30	29	29	30	29	29	107
	20:03:45	30	29	29	29	29	32	35	40	45	56	53	74	95	29	29	29	30	36	37	43	53	61	65	81	88	30	30	29	30	32	34	52	47	53	50	81	95	30	31	30	30	30	30	29	29	29	29	109
	20:08:45	30	29	29	29	29	32	36	40	46	57	54	76	95	30	29	29	30	36	37	43	54	62	66	83	89	29	31	29	30	32	35	52	48	53	51	83	95	31	31	31	30	30	30	29	29	29	29	111
	20:13:45	30	28	29	29	29	32	36	40	46	58	55	77	94	29	29	29	30	37	37	44	55	62	67	85	88	30	30	30	30	33	34	53	49	54	51	85	95	30	31	30	30	30	29	29	29	29	30	114
	20:18:45	30	29	29	29	29	32	36	41	46	59	55	79	94	29	29	29	30	36	38	44	55	63	67	86	88	30	30	30	30	33	35	54	49	55	52	86	95	30	31	30	30	30	30	28	29	29	29	117
	20:23:45	30	29	29	29	29	33	36	41	47	60	57	81	94	30	29	29	30	37	38	44	56	64	68	88	87	30	30	30	30	33	35	54	50	56	53	87	95	30	31	30	30	30	29	29	29	29	30	120
	20:28:45	30	29	29	30	30	32	37	41	47	61	57	82	95	29	29	29	30	37	38	45	57	65	69	89	88	30	30	30	30	33	36	55	50	57	53	90	95	30	31	30	30	30	30	29	29	29	29	123
	20:33:45	30	29	30	29	29	32	37	42	48	62	58	84	94	30	29	29	30	37	39	45	58	66	69	91	88	30	30	29	30	33	36	55	50	57	54	91	95	31	31	30	30	30	29	29	29	29	30	126
	20:38:45	30	29	29	29	30	32	37	42	48	63	59	85	95	29	29	29	30	38	39	46	58	67	70	93	88	30	30	30	30	33	36	56	51	59	54	93	95	30	30	30	30	30	30	29	29	30	29	130
	20:43:45	30	29	29	29	30	33	37	42	49	64	60	87	95	30	29	29	30	38	39	47	59	68	71	95	88	30	30	30	30	33	36	58	51	59	55	95	95	30	31	30	30	30	30	29	29	30	29	132
	20:48:45	30	29	29	29	29	32	37	43	50	65	61	89	95	30	29	29	30	38	40	47	60	70	72	96	88	30	30	30	30	33	36	58	52	60	56	97	95	30	31	31	30	29	30	29	29	29	30	135
	20:53:45	30	28	29	29	29	33	38	43	50	66	62	91	95	29	29	29	29	39	40	47	61	70	72	99	88	30	30	30	30	33	36	59	52	61	56	99	95	30	30	30	30	29	30	29	29	29	30	139
	20:58:45	30	29	29	29	29	33	38	44	51	67	63	93	94	30	30	29	30	39	40	48	62	72	73	101	88	30	30	30	30	33	37	60	53	62	58	101	95	30	31	30	30	30	30	29	29	29	30	142
	21:03:45	30	29	29	29	29	33	38	44	51	68	64	95	94	30	29	29	29	39	41	48	62	73	74	103	88	30	30	30	30	33	37	61	54	63	58	103	95	30	31	31	30	30	30	29	29	29	29	146
	21:08:45	30	28	29	29	30	33	39	45	52	69	64	97	94	29	29	29	30	39	41	49	64	74	74	105	88	30	30	30	30	33	37	62	54	64	58	104	95	30	31	30	30	30	29	29	29	30	30	150
	21:13:45	30	29	29	29	29	33	38	45	53	71	66	99	94	29	29	29	30	39	41	49	64	75	75	108	87	30	30	31	30	34	37	63	55	65	60	107	95	30	31	30	30	30	30	29	29	29	30	153
	21:18:45	30	29	29	29	29	34	39	45	54	72	67	101	95	29	30	29	30	40	42	49	66	77	76	109	88	30	31	30	30	34	38	63	56	65	61	110	95	31	31	30	30	30	30	29	30	29	30	157
	21:23:45	30	29	29	29	30	34	39	46	54	73	68	103	94	30	30	29	30	40	42	50	66	78	77	112	87	30	30	30	30	34	38	64	57	66	62	112	95	30	31	30	31	30	29	29	30	29	30	161
	21:28:45	30	28	29	29	30	34	40	46	54	75	69	105	95	30	30	29	30	40	42	51	68	79	78	115	88	30	30	30	30	34	38	65	58	68	63	115	95	30	31	30	30	30	30	29	29	29	30	166
	21:33:45	30	29	29	29	29	34	40	47	55	76	71	108	95	29	30	30	30	41	42	51	69	81	78	117	88	30	30	30	30	34	38	66	58	68	63	117	95	30	31	30	30	30	29	29	30	29	29	169
	21:38:45	30	29	29	29	29	34	40	48	56	78	72	111	95	30	29	29	30	41	43	52	70	82	79	120	88	30	31	30	30	35	38	67	60	70	64	120	95	31	31	30	30	30	30	29	30	29	29	174
	21:43:45	30	29	29	29	30	34	41	48	57	79	73	113	94	29	29	29	30	41	44	53	71	84	79	122	88	30	30	30	30	34	38	69	60	71	65	123	95	30	31	30	30	29	30	29	30	29	30	179
	21:48:45	30	29	29	29	30	35	41	49	59	81	75	116	94	30	30	29	30	42	44	54	72	86	81	125	88	30	30	30	31	35	39	69	61	72	66	126	95	30	31	30	30	30	29	28	29	30	30	183
	21:53:45	30	28	30	30	30	35	41	48	59	82	76	119	94	30	29	30	30	42	44	55	74	87	82	128	88	30	31	30	31	35	39	70	62	73	67	129	95	30	31	30	30	30	29	29	30	29	30	188
	21:58:45	30	29	29	29	30	34	42	50	60	84	78	121	94	30	29	29	30	42	45	55	75	89	82	131	87	30	31	29	31	35	39	72	63	75	69	131	95	30	31	30	31	30	30	29	30	30	30	193
	22:03:45	30	29	29	29	30	35	42	50	61	85	79	124	95	30	30	29	30	43	45	56	76	90	83	134	88	30	31	29	30	35	40	73	64	76	70	135	95	30	31	31	30	30	29	29	30	30	30	199
	22:08:45	30	29	29	29	29	34	42	51	62	87	80	127	94	30	29	29	30	43	46	56	78	93	83	138	87	30	30	30	31	36	39	74	65	77	70	138	95	30	31	31	30	30	30	29	29	30	30	204
	22:13:45	30	29	29	29	30	35	43	51	63	89	82	131	95	30	29	29	30	43	46	57	79	95	85	141	88	30	30	30	30	35	40	76	66	78	72	142	95	30	30	31	30	30	30	29	29	30	30	209
	22:18:45	30	29	30	29	30	35	43	52	64	91	84	134	95	30	29	30	30	43	46	58	81	96	86	144	87	30	30	30	30	36	41	77	67	80	74	145	95	30	31	30	30	30	30	29	30	30	30	216
	22:23:45	30	29	30	29	30	36	43	53	65	93	86	138	94	29	29	29	31	44	47	59	82	98	87	148	87	30	31	30	31	36	41	79	68	81	75	149	95	31	31	30	30	30	30	29	30	29	29	221
	22:28:45	30	29	29	29	30	35	44	53	66	94	87	141	94	30	29	29	30	44	47	60	83	100	88	151	88	30	30	30	31	36	41	80	69	83	76	152	95	30	31	31	30	30	30	29	29	30	30	228
	22:33:45	30	29	29	29	30	36	44	54	67	97	89	144	94	30	29	29	31	45	48	61	85	102	88	155	88	30	30	30	31	36	41	81	71	84	77	156	94	30	31	31	30	30	29	29	29	29	30	234
	22:38:45	30	29	29	29	30	36	44	54	68	99	91	148	94	29	30	29	31	45	48	62	87	104	89	159	87	30	31	30	30	36	42	83	71	86	78	160	95	30	31	30	30	30	30	29	29	29	30	240
	22:43:45	30	29	29	29	30	36	45	55	69	101	93	152	95	29	29	29	30	46	49	62	89	106	90	163	88	30	31	30	30	36	42	85	72	88	80	164	94	31	31	31	30	30	29	29	30	29	30	248
	22:48:45	30	28	29	29	30	36	45	56	71	102	95	157	94	30	29	29	31	46	49	64	90	109	91	167	87	30	30	30	31	36	43	86	74	89	82	168	95	30	31	31	31	30	30	29	29	30	30	255
	22:53:45	30	29	29	29	30	37	46	57	72	105	97	160	94	30	29	29	31	47	50	64	92	111	92	172	87	30	30	30	31	37	43	88	74	91	83	172	94	30	31	31	30	30	29	29	30	30	30	261
	22:58:45	30	28	30	29	30	37	47	58	74	107	99	165	94	30	29	30	31	47	51	66	94	114	93	177	87	30	30	30	31	37	44	89	77	93	85	177	94	30	31	30	30	30	29	29	30	30	30	269
	23:03:45	30	29	29	30	30	38	46	59	74	110	101	170	94	30	29	29	30	48	51	66	96	116	94	180	87	30	30	30	31	36	44	91	78	95	87	182	95	30	31	30	30	30	29	29	29	29	30	277
	23:08:45	30	28	29	29	30	37	47	60	77	112	104	174	94	30	29	29	31	49	52	68	98	119	95	186	87	30	30	30	30	37	44	92	80	97	88	188	95	30	31	30	30	30	29	29	29	30	30	286
	23:13:45	30	29	30	28	30	38	48	61	77	114	105	179	94	29	29	30	31	49	53	69	100	122	95	191	87	30	30	30	31	38	44	95	80	99	90	192	94	30	31	31	30	30	30	29	29	29	30	294
	23:18:45	30	29	29	29	31	38	49	62	79	118	108	184	94	29	29	30	31	49	53	70	102	125	97	196	87	30	30	30	31	38	45	96	82	100	92	197	95	30	31	31	30	30	30	29	29	30	30	302
	23:23:45	30	29	29	29	30	38	49	63	81	120	111	190	94	29	29	30	30	50	54	71	104	127	98	201	88	30	30	30	30	39	45	98	84	102	94	203	95	30	31	30	30	30	30	29	29	30	30	312
	23:28:45	30	29	29	29	30	38	50	64	83	123	113	195	94	30	29	29	31	50	55	73	106	130	99	207	87	30	30	30	31	38	46	100	85	105	95	209	94	30	31	30	30	31	29	29	29	29	30	320
	23:33:45	30	29	29	29	31	39	50	65	85	126	116	200	94	30	29	29	31	51	56	73	108	133	99	213	87	30	31	30	31	39	46	102	87	107	97	214	95	30	31	30	31	30	29	28	29	30	30	329
	23:38:45	30	29	29	29	31	39	51	66	86	129	119	206	94	29	29	29	31	51	56	75	111	136	101	218	87	30	31	30	31	39	47	104	89	109	99	220	95	30	31	30	30	30	29	29	29	29	30	341
	23:43:45	30	29	29	29	31	39	52	68	88	131	121	212	94	29	29	29	31	52	57	76	113	139	102	225	87	29	30	30	31	39	48	107	90	112	101	227	95	30	31	30	30	30	30	29	29	29	30	351
	23:48:45	30	29	29	30	31	39	52	68	90	135	125	218	94	29	29	29	31	53	58	77	116	143	103	231	87	30	30	30	31	39	48	109	92	114	104	233	94	30	31	30	30	30	30	29	29	29	30	362
	23:53:45	30	29	29	29	31	40	53	69	92	138	127	226	94	30	29	30	31	54	59	80	118	147	104	238	87	30	31	30	31	39	48	111	95	117	106	240	95	30	31	30	30	30	30	29	29	29	30	373
	23:58:45	30	29	29	29	31	41	53	71	93	142	130	232	94	30	30	29	31	54	60	81	121	150	105	245	87	30	31	29	31	40	49	113	96	120	108	247	94	30	31	30	30	30	30	29	30	29	30	384
	1 day, 0:03:45	30	29	29	29	31	41	54	72	96	145	134	239	94	30	29	29	31	55	61	82	124	154	106	252	87	30	30	30	32	40	49	116	98	123	111	254	95	30	31	30	30	30	30	29	29	29	30	397
	1 day, 0:08:45	30	29	29	29	31	40	55	74	98	149	137	246	94	30	29	30	31	55	61	84	126	157	107	259	87	30	30	30	31	40	50	119	100	126	113	261	94	30	31	31	30	30	30	29	30	30	30	407
	1 day, 0:13:45	30	29	29	29	31	41	56	75	100	152	140	253	94	29	29	30	32	57	62	86	129	161	108	268	87	30	30	30	31	41	50	121	102	128	116	269	94	30	31	31	30	31	29	29	29	29	30	421
	1 day, 0:18:45	30	29	29	29	31	42	57	77	102	156	145	261	94	30	29	29	31	58	63	87	133	165	110	275	87	30	30	30	32	41	51	124	105	132	119	277	94	30	31	30	30	31	30	29	30	29	30	434
	1 day, 0:23:45	30	29	29	30	32	42	57	78	104	160	147	270	94	30	29	29	32	58	64	90	136	170	110	283	87	30	30	30	32	42	52	126	107	134	121	285	95	30	31	30	30	30	29	29	30	30	30	448
	1 day, 0:28:45	30	29	30	29	31	42	58	80	106	164	152	277	94	30	29	29	32	59	65	90	140	174	112	292	87	30	31	30	31	42	52	130	109	138	124	294	95	30	31	30	30	30	30	28	29	30	30	462
	1 day, 0:33:45	30	29	29	29	31	43	59	81	108	168	155	286	94	29	30	29	32	60	66	92	143	179	113	301	87	30	30	30	31	42	53	133	111	141	127	302	95	30	31	30	30	30	30	29	29	30	30	477
	1 day, 0:38:45	30	29	30	29	32	43	60	83	112	173	160	295	94	29	29	29	32	60	67	94	146	183	114	310	87	30	31	30	32	42	54	135	114	145	130	311	95	30	31	30	30	31	29	29	29	30	30	493
	1 day, 0:43:45	30	29	29	29	32	44	61	84	114	178	164	304	94	29	29	29	31	62	68	97	150	188	115	319	87	30	31	30	32	43	55	139	117	149	133	321	95	30	31	31	30	31	30	29	30	30	30	508
	1 day, 0:48:45	30	29	29	29	32	44	62	87	117	183	169	315	94	29	29	29	32	62	70	98	153	194	116	328	87	30	30	30	31	43	56	142	119	152	137	331	94	30	31	31	30	30	29	29	30	30	30	525
	1 day, 0:53:45	30	29	30	29	32	45	63	88	120	188	174	325	94	30	30	29	31	64	72	101	158	198	118	340	87	30	31	29	32	44	57	146	122	156	140	341	95	30	31	31	30	29	30	29	29	30	30	541
	1 day, 0:58:45	30	30	30	29	32	45	64	89	122	192	177	336	94	29	29	29	32	65	72	103	161	203	119	350	87	30	30	30	32	44	57	149	124	160	143	352	94	30	31	30	30	30	30	29	29	30	30	558
	1 day, 1:03:45	30	29	29	29	32	46	64	91	126	198	183	346	94	30	29	29	32	66	74	105	165	209	121	361	87	29	30	30	31	45	58	152	128	164	147	364	95	30	31	30	30	30	29	29	29	30	30	577
	1 day, 1:08:45	30	29	29	29	32	46	66	94	129	204	189	358	94	29	28	30	32	66	75	107	169	215	122	373	86	30	31	30	32	45	59	156	131	168	151	376	94	30	30	31	30	30	29	29	29	30	31	595
	1 day, 1:13:45	30	29	30	29	32	46	67	96	133	209	194	370	94	30	29	30	32	68	77	110	174	221	124	386	87	30	31	31	32	45	60	160	134	173	154	387	94	30	31	30	30	30	29	29	30	30	30	614
	1 day, 1:18:45	30	29	29	30	32	46	68	98	135	215	199	382	94	29	30	30	33	70	78	112	179	226	124	397	86	30	30	30	32	46	60	164	138	178	158	400	95	30	31	31	31	31	30	28	30	30	31	632
	1 day, 1:23:45	30	29	30	30	33	47	70	100	139	221	205	396	94	30	30	30	32	70	79	115	183	233	125	409	86	30	31	30	32	46	61	168	141	182	163	413	95	30	30	31	30	30	30	29	29	30	31	651
	1 day, 1:28:45	30	29	29	29	33	48	70	102	143	227	211	409	94	30	29	30	33	71	81	117	189	240	127	424	87	30	31	30	32	47	62	172	144	187	167	426	95	30	31	30	30	30	29	29	29	30	30	668
	1 day, 1:33:45	30	29	30	29	33	49	72	104	146	233	216	422	94	29	29	30	33	72	82	120	194	246	129	437	87	30	31	30	32	46	63	176	148	192	171	440	95	29	31	30	31	30	30	29	29	30	30	689
	1 day, 1:38:45	30	30	29	30	33	49	73	107	151	241	223	436	94	30	29	29	33	74	84	123	199	254	130	452	87	30	31	30	33	47	64	181	151	197	176	455	95	30	31	30	30	30	30	29	30	30	30	710
	1 day, 1:43:45	30	29	30	29	33	50	75	109	154	248	230	450	94	30	30	30	33	75	86	127	203	262	132	467	87	30	31	30	33	47	65	186	155	203	181	469	94	30	31	30	30	30	29	29	29	30	30	731
	1 day, 1:48:45	30	29	30	30	33	50	76	112	159	255	237	464	94	30	29	29	33	77	87	129	210	269	133	483	87	30	31	31	33	49	66	191	159	208	186	485	94	30	31	30	31	30	30	29	29	30	30	750
	1 day, 1:53:45	30	29	30	29	33	51	77	114	163	262	244	480	94	30	29	29	33	78	89	133	216	277	135	498	87	30	31	30	33	49	67	196	163	214	191	498	94	30	31	30	30	30	30	28	29	30	30	770
	1 day, 1:58:45	30	29	29	30	33	52	80	117	168	271	252	495	94	29	30	29	33	79	91	136	221	285	136	515	87	30	31	30	33	50	68	200	168	221	196	513	95	30	31	30	30	30	30	29	30	30	31	791
	1 day, 2:03:45	30	29	29	29	33	52	81	120	172	278	259	511	94	30	30	30	33	81	93	139	228	294	138	530	87	31	31	30	33	50	70	205	172	226	202	531	95	29	31	30	31	30	30	29	29	30	31	812
	1 day, 2:08:45	30	30	30	30	34	53	83	123	177	288	267	527	94	30	29	29	33	83	95	142	234	301	140	548	86	31	31	30	34	50	71	211	177	233	207	546	94	30	31	30	30	30	29	29	29	30	31	835
	1 day, 2:13:45	30	29	29	30	34	54	85	126	182	296	276	543	94	30	30	30	34	84	97	146	241	311	141	564	87	31	30	30	33	51	73	217	182	240	213	564	95	30	31	30	30	30	30	29	29	30	31	855
	1 day, 2:18:45	30	29	29	30	34	55	87	129	187	305	284	560	94	30	30	30	34	86	99	149	247	320	143	581	87	30	31	30	33	52	74	223	187	247	219	580	94	29	30	30	30	30	29	29	29	30	31	877
	1 day, 2:23:45	30	29	30	30	34	55	88	132	192	315	294	577	94	30	29	30	34	87	101	154	255	330	144	599	87	30	31	31	34	53	75	229	192	254	226	597	95	30	31	30	30	30	29	29	30	30	30	899
	1 day, 2:28:45	30	29	30	30	34	56	90	136	198	325	303	595	94	30	29	30	34	89	104	159	263	341	146	616	86	30	31	31	33	53	77	235	198	263	232	615	94	30	31	30	30	30	30	29	30	30	31	921
	1 day, 2:33:45	30	29	30	29	35	57	92	139	204	335	313	613	94	30	29	30	34	91	106	162	271	350	148	634	87	30	31	31	34	54	78	242	203	270	239	633	95	30	30	30	30	30	30	29	29	30	31	940
	1 day, 2:38:45	30	30	30	30	34	57	94	143	210	345	324	632	94	30	30	30	34	93	107	166	279	362	149	653	87	30	31	30	34	54	80	248	209	278	247	650	95	30	30	30	30	30	30	29	29	30	31	964
	1 day, 2:43:45	30	30	30	30	35	59	96	146	217	357	334	652	94	30	29	30	35	94	110	171	287	374	151	672	86	30	31	30	34	55	81	255	215	287	254	670	94	30	31	30	30	30	30	29	30	30	31	985
	1 day, 2:48:45	30	29	30	30	35	59	98	151	223	369	346	674	94	30	30	30	35	96	112	176	296	386	153	692	87	30	31	31	34	56	83	262	221	296	262	690	95	30	31	31	30	30	30	29	30	30	31	1007
	1 day, 2:53:45	30	30	30	30	35	60	100	155	230	380	358	694	94	30	29	30	35	98	115	180	305	397	154	710	87	31	31	31	34	57	84	269	227	305	270	709	95	30	31	30	30	30	30	29	30	30	31	1028
	1 day, 2:58:45	30	29	30	30	35	61	102	159	237	394	369	715	94	30	30	30	35	100	118	185	314	410	156	731	87	31	31	30	35	58	86	277	234	314	278	730	95	29	30	30	30	30	30	29	29	30	31	1048
	1 day, 3:03:45	30	29	29	30	36	62	105	163	244	406	382	739	94	30	29	30	35	102	121	190	323	423	158	752	87	30	31	31	34	58	88	285	240	324	286	751	94	30	31	30	29	31	29	29	30	30	31	1068
	1 day, 3:08:45	30.1	30	30	30	36	63	107	168	252	420	395	762	94	30	30	30	36	105	124	196	334	437	160	773	87	31	31	31	34	60	89	293	247	335	295	773	95	30	31	30	30	31	30	29	30	30	31	1088
	1 day, 3:13:45	30	30	30	30	35	64	110	173	260	433	408	785	94	30	30	30	36	107	127	201	345	452	163	794	86	30	31	31	34	61	91	302	255	346	305	794	95	30	31	30	30	30	30	29	29	30	31	1107
	1 day, 3:18:45	30	29	30	30	36	65	112	178	269	447	422	810	94	30	29	30	35	109	130	206	355	467	163	816	86	31	31	31	35	62	93	310	262	356	314	816	95	30	30	30	30	30	30	29	30	30	31	1125
	1 day, 3:23:45	29.9	29	30	30	37	66	115	183	277	461	437	833	95	30	30	30	37	112	133	213	367	481	166	838	87	31	31	31	35	62	95	320	271	368	324	837	95	30	31	30	30	30	29	30	30	30	31	1146
	1 day, 3:28:45	30	29	30	31	37	68	118	188	287	477	452	857	94	30	30	31	36	114	137	219	379	496	168	859	87	30	31	31	35	63	97	329	279	379	334	860	95	30	31	30	30	30	29	29	30	30	31	1165
	1 day, 3:33:45	30	30	30	30	37	69	121	194	297	493	467	882	94	30	30	30	36	116	140	225	391	511	170	879	87	30	31	30	36	64	99	338	287	391	345	882	95	30	31	30	30	30	30	29	29	30	30	1184
	1 day, 3:38:45	30	30	30	30	37	71	124	199	306	509	482	907	94	30	30	30	37	119	144	232	403	527	172	904	87	31	31	31	35	65	101	348	296	404	356	904	95	30	31	30	30	30	30	30	29	30	31	1203
	1 day, 3:43:45	30	30	30	30	37	72	127	205	316	525	498	931	94	30	30	30	37	122	147	239	416	542	174	925	87	31	31	31	36	66	103	359	305	417	368	928	94	30	30	30	30	30	30	29	30	30	32	1220
	1 day, 3:48:45	30	30	30	30	38	73	131	211	327	541	513	955	94	30	30	30	37	124	151	246	430	559	176	946	87	31	31	31	36	67	105	370	315	429	380	949	95	30	31	30	30	30	30	30	30	30	31	1240
	1 day, 3:53:45	30	30	30	30	38	74	134	218	338	557	530	980	94	30	30	31	37	127	155	254	444	574	179	968	86	31	31	31	36	68	108	382	325	442	392	972	95	30	31	30	30	30	30	29	30	31	32	1258
	1 day, 3:58:45	30	30	30	30	38	76	137	224	349	573	545	1003	94	30	30	30	38	130	159	261	459	590	181	989	87	31	32	31	36	70	110	393	336	456	405	994	94	30	30	30	30	31	30	29	30	30	31	1278
	1 day, 4:03:45	30	30	30	30	39	77	142	232	361	591	562	1026	94	30	30	31	38	132	164	269	474	607	183	1012	86	31	31	31	37	71	113	405	346	470	418	1016	95	30	31	30	30	30	30	29	30	30	32	1296
	1 day, 4:08:45	30	30	30	31	39	79	144	239	374	607	577	1050	95	30	30	31	38	137	167	277	489	622	186	1032	87	31	31	31	37	72	116	418	357	484	430	1038	95	30	30	30	30	30	30	30	30	31	31	1313
	1 day, 4:13:45	30	30	30	30	39	81	148	247	386	624	595	1073	94	30	30	30	39	140	171	287	503	640	188	1053	87	31	31	32	37	74	118	430	369	498	442	1060	95	30	31	30	30	30	30	29	29	31	31	1329
	1 day, 4:18:45	30	30	30	30	39	82	152	254	399	642	612	1098	95	30	30	31	39	144	177	295	520	658	191	1076	87	31	31	32	37	74	121	444	381	512	457	1084	95	30	31	30	30	31	29	29	30	31	31	1348
	1 day, 4:23:45	30	30	31	31	39	84	157	262	414	661	630	1121	95	30	30	31	39	147	181	305	535	676	193	1098	87	31	32	32	38	76	124	458	394	527	472	1104	95	30	30	30	30	31	30	29	30	30	31	1363
	1 day, 4:28:45	30	30	30	31	40	86	160	271	428	681	650	1144	94	30	30	31	39	150	187	315	551	694	195	1119	87	31	32	31	38	78	127	472	407	542	486	1127	95	30	30	30	31	30	29	29	30	31	32	1381
	1 day, 4:33:45	30	30	30	31	40	87	165	280	440	701	669	1168	94	31	30	31	40	154	192	324	566	715	199	1141	87	31	31	32	38	79	130	488	420	558	500	1150	95	30	31	31	30	30	30	30	30	31	32	1397
	1 day, 4:38:45	30	30	30	31	41	90	170	288	455	722	690	1193	95	30	30	31	40	158	197	336	583	734	201	1163	87	31	32	32	38	80	133	503	431	574	514	1172	95	30	31	30	31	30	30	29	30	30	32	1411
	1 day, 4:43:45	30	30	30	31	41	92	175	298	469	743	710	1215	95	31	30	31	41	161	202	346	600	754	203	1184	87	31	31	32	38	82	136	519	445	590	529	1195	94	30	30	30	30	30	30	29	30	30	32	1425
	1 day, 4:48:45	30	30	31	31	41	93	179	307	484	764	732	1238	95	30	30	31	41	165	208	357	615	774	206	1206	87	31	31	32	39	84	140	535	459	607	544	1215	95	30	31	30	30	30	29	29	30	31	32	1438
	1 day, 4:53:45	30	31	31	32	41	95	185	319	498	787	755	1261	94	31	30	31	41	170	214	369	634	795	209	1227	87	31	32	32	39	85	143	552	474	625	560	1237	95	30	30	30	30	30	30	30	30	31	32	1452
	1 day, 4:58:45	30	30	31	31	42	97	190	328	513	809	777	1282	94	30	31	31	42	173	220	380	651	817	211	1247	87	32	31	32	40	87	147	568	487	643	576	1258	95	30	31	30	30	30	30	30	30	30	32	1463
	1 day, 5:03:45	30	30	31	31	43	100	195	339	528	832	801	1306	95	31	31	31	42	178	227	393	669	839	214	1268	87	32	32	32	40	88	150	583	502	663	591	1279	95	30	30	30	31	30	30	30	30	31	32	1473
	1 day, 5:08:45	30	31	30	31	42	101	201	351	543	855	823	1326	95	31	31	31	42	183	233	406	688	861	217	1288	87	31	32	32	39	90	154	601	516	682	609	1297	95	30	31	30	30	30	30	30	30	31	32	1482
	1 day, 5:13:45	30	30	31	31	43	104	207	363	562	879	848	1349	94	31	30	31	43	188	241	419	708	883	222	1305	87	31	32	32	40	92	158	621	531	703	627	1316	96	30	31	30	30	30	30	30	30	30	32	1490
	1 day, 5:18:45	30	31	31	31	44	107	214	375	578	903	871	1370	95	31	31	31	43	193	249	431	728	905	224	1325	87	32	32	32	41	95	163	639	547	724	645	1334	95	30	31	30	30	30	30	30	30	31	32	1499
	1 day, 5:23:45	30	31	31	32	44	109	220	387	596	927	896	1391	95	31	31	32	44	198	255	446	749	927	227	1341	87	32	32	32	40	96	167	655	562	743	666	1351	95	30	31	30	31	30	30	30	30	30	32	1503
	1 day, 5:28:45	30	30	31	31	45	112	227	400	616	951	920	1409	95	31	31	31	44	203	264	458	771	950	230	1358	87	32	32	32	41	99	171	674	579	765	684	1367	95	30	31	31	30	30	30	30	30	31	32	1510
	1 day, 5:33:45	30	31	31	31	45	114	233	411	633	973	943	1423	94	31	30	31	44	208	271	472	789	971	234	1372	87	32	32	33	41	100	176	690	595	785	703	1379	96	30	31	30	30	30	30	30	30	31	32	1512
	1 day, 5:38:45	30	31	31	31	46	117	241	424	655	998	969	1436	94	31	30	32	45	214	279	486	812	993	238	1387	87	32	32	32	42	102	180	709	612	807	725	1394	96	30	30	30	30	30	30	30	30	31	32	1515
	1 day, 5:43:45	30	31	31	32	46	119	248	437	674	1021	992	1451	94	31	31	31	45	220	289	500	834	1016	240	1401	87	32	32	33	42	104	186	726	632	829	745	1406	95	30	31	30	31	30	30	30	31	30	32	1516
	1 day, 5:48:45	30	31	31	32	47	123	256	451	696	1046	1017	1466	95	31	31	32	45	226	297	514	856	1039	244	1415	87	32	33	33	43	107	191	745	650	852	765	1419	95	30	31	30	31	31	29	30	31	31	32	1517
	1 day, 5:53:45	30	31	31	32	47	126	264	464	717	1069	1040	1475	95	31	31	31	46	232	306	528	878	1061	246	1426	87	32	32	33	43	109	196	764	669	873	787	1427	95	30	31	30	31	30	30	30	30	31	32	1516
	1 day, 5:58:45	30	31	31	32	47	129	272	478	739	1094	1065	1486	95	31	31	32	46	238	316	545	900	1084	251	1437	87	32	32	33	43	111	202	783	688	896	809	1438	96	30	31	30	30	30	30	30	31	31	33	1514
	1 day, 6:03:45	30	30	31	32	48	132	281	493	761	1118	1090	1495	95	31	31	32	47	246	328	560	923	1107	255	1447	87	32	33	33	43	114	207	802	708	918	831	1448	95	29	30	30	30	30	30	30	30	31	33	1511
	1 day, 6:08:45	30	31	31	32	49	136	290	508	784	1140	1114	1503	95	31	31	32	48	252	338	577	945	1130	259	1456	87	33	33	33	44	117	213	822	729	940	852	1457	95	30	31	30	30	30	30	30	30	31	32	1507
	1 day, 6:13:45	30	31	31	33	49	139	300	524	808	1165	1139	1506	95	31	31	31	48	259	348	595	968	1151	263	1463	87	32	33	33	45	120	219	844	750	962	875	1463	96	30	30	30	31	30	30	30	31	31	32	1503
	1 day, 6:18:45	30	31	31	33	50	142	310	540	829	1187	1160	1510	95	31	31	32	48	266	360	612	990	1172	268	1467	87	32	32	33	44	122	226	862	769	982	896	1466	95	30	30	30	30	30	30	30	31	31	32	1494
	1 day, 6:23:45	30	31	32	33	51	146	319	557	853	1210	1186	1514	95	31	31	32	49	274	370	631	1012	1194	270	1472	87	33	32	34	45	126	232	883	790	1005	918	1471	95	30	31	30	31	30	30	30	31	31	32	1486
	1 day, 6:28:45	30	31	31	32	51	150	329	575	877	1234	1209	1515	95	31	31	33	50	282	381	649	1034	1216	276	1476	87	32	33	34	46	128	239	905	811	1027	941	1473	96	29	31	30	30	30	30	30	31	31	32	1486
	1 day, 6:33:45	30	31	31	33	52	153	339	595	900	1257	1234	1516	95	32	31	32	50	290	392	668	1058	1237	279	1478	87	32	33	33	47	131	246	925	832	1049	964	1475	95	30	30	30	30	30	31	30	31	31	33	1504
	1 day, 6:38:45	30	32	31	33	53	158	349	614	923	1280	1256	1517	95	32	31	32	51	298	404	689	1081	1259	284	1478	87	32	33	34	47	134	253	947	854	1071	986	1476	95	30	30	30	30	30	30	30	31	31	32	1518
	1 day, 6:43:45	30	32	31	33	54	162	360	635	948	1304	1281	1513	95	32	31	32	52	308	417	710	1104	1279	289	1478	87	33	33	34	47	138	261	969	876	1093	1010	1476	96	30	31	30	30	30	30	30	31	32	33	1530
	1 day, 6:48:45	30	32	32	33	54	167	370	655	972	1327	1305	1510	95	32	31	33	52	316	429	731	1127	1299	294	1477	87	33	33	34	48	142	269	990	898	1115	1032	1472	95	30	30	30	30	30	30	31	30	31	32	1541
	1 day, 6:53:45	30	32	32	33	55	172	381	678	996	1350	1329	1506	95	32	31	33	53	326	440	752	1149	1317	299	1473	87	32	33	35	48	145	277	1011	919	1137	1055	1469	96	30	31	30	31	30	30	30	31	32	33	1550
	1 day, 6:58:45	30	32	32	34	56	176	392	699	1019	1372	1353	1502	95	32	32	34	54	336	453	774	1172	1337	302	1469	87	33	33	34	48	149	285	1033	940	1157	1077	1467	95	30	30	30	30	30	30	30	31	31	33	1559
	1 day, 7:03:45	30	32	32	33	57	182	403	721	1044	1395	1372	1495	95	31	32	33	54	346	466	795	1195	1354	308	1464	87	33	33	34	49	152	294	1054	962	1177	1099	1461	96	30	31	30	30	30	31	31	31	31	32	1567
	1 day, 7:08:45	30	32	32	34	57	187	415	744	1068	1415	1392	1488	95	32	32	33	55	356	478	816	1217	1370	314	1457	87	33	33	34	49	156	301	1075	984	1196	1120	1457	96	29	30	31	31	30	30	30	31	31	33	1573
	1 day, 7:13:45	30	32	32	34	58	191	426	767	1091	1433	1412	1508	95	32	32	33	56	367	490	839	1238	1386	319	1451	87	33	33	35	50	160	310	1098	1005	1214	1143	1472	95	30	30	31	30	30	30	31	31	31	33	1582
	1 day, 7:18:45	30	32	32	34	59	196	440	792	1116	1453	1430	1524	95	32	32	33	57	378	505	860	1260	1403	322	1462	87	33	33	35	51	165	319	1120	1027	1235	1165	1488	95	30	30	30	30	30	30	30	31	32	33	1589
	1 day, 7:23:45	30	32	32	34	60	203	453	815	1140	1470	1448	1540	95	32	32	34	58	392	520	884	1282	1419	328	1479	87	34	33	35	51	169	328	1141	1048	1252	1187	1503	95	30	31	30	31	30	30	31	31	31	32	1595
	1 day, 7:28:45	30	32	32	34	61	210	466	838	1163	1489	1466	1553	95	32	32	33	59	403	534	905	1302	1435	334	1494	87	34	34	35	52	174	337	1162	1070	1269	1206	1517	95	30	30	30	30	31	30	31	31	31	33	1601
	1 day, 7:33:45	30	32	32	34	62	216	482	863	1189	1506	1483	1567	95	33	32	34	59	417	549	929	1321	1451	338	1508	87	34	34	35	53	178	346	1186	1093	1287	1229	1531	96	30	30	30	30	30	30	30	31	32	33	1609
	1 day, 7:38:45	30	32	32	34	63	222	495	888	1213	1521	1499	1579	95	33	32	34	60	429	565	953	1340	1464	344	1523	88	33	33	35	54	183	355	1207	1114	1303	1249	1543	96	30	30	30	30	30	31	31	31	31	33	1613
	1 day, 7:43:45	30	32	32	35	64	229	512	913	1237	1538	1514	1591	95	32	32	34	61	443	582	974	1359	1479	352	1533	87	34	34	36	54	188	365	1230	1135	1318	1269	1555	96	30	30	30	31	30	30	30	31	32	33	1621
	1 day, 7:48:45	30	33	33	35	65	235	529	937	1261	1552	1527	1601	95	33	32	34	62	457	599	997	1376	1492	358	1545	88	34	34	36	55	194	375	1252	1156	1332	1287	1565	96	30	30	30	30	30	30	30	31	32	33	1627
	1 day, 7:53:45	30	32	32	35	66	242	547	962	1284	1565	1539	1612	95	32	32	34	63	473	617	1020	1394	1503	365	1557	87	34	34	36	56	199	385	1274	1176	1346	1307	1576	96	30	31	30	30	30	31	31	31	32	33	1633
	1 day, 7:58:45	30	33	33	35	67	249	563	986	1305	1576	1551	1619	95	32	32	34	64	486	635	1042	1410	1513	372	1566	87	34	34	36	57	204	394	1294	1196	1358	1323	1584	95	30	31	31	30	30	30	31	31	31	33	1638
	1 day, 8:03:45	30	33	33	36	69	255	581	1011	1326	1588	1559	1628	95	33	32	35	65	501	654	1065	1426	1523	377	1575	87	34	34	36	57	210	405	1316	1216	1371	1340	1594	96	30	30	30	30	30	31	30	31	31	33	1643
	1 day, 8:08:45	30	33	33	36	71	262	600	1035	1346	1597	1572	1638	95	33	32	35	66	517	672	1088	1441	1532	383	1584	87	35	34	36	58	216	416	1336	1234	1381	1357	1602	95	30	31	31	30	30	31	31	31	32	33	1647
	1 day, 8:13:45	30	33	33	35	71	269	620	1060	1365	1607	1580	1645	95	33	32	35	68	534	692	1109	1457	1539	392	1593	87	34	34	37	59	223	427	1357	1254	1392	1372	1613	96	30	30	31	31	30	31	31	31	32	33	1656
	1 day, 8:18:45	30	33	33	36	72	277	640	1085	1383	1617	1587	1654	95	33	32	35	68	551	713	1132	1471	1548	398	1604	87	35	34	37	60	229	440	1377	1271	1403	1388	1620	96	30	31	30	31	31	30	31	32	32	33	1664
	1 day, 8:23:45	30	33	33	36	74	284	660	1110	1400	1623	1595	1663	95	33	32	35	70	568	733	1153	1485	1553	407	1612	87	35	34	37	61	234	452	1396	1289	1413	1404	1630	96	30	30	30	30	30	31	31	32	32	33	1669
	1 day, 8:28:45	30	33	33	36	76	292	682	1135	1416	1629	1598	1670	95	33	32	35	71	583	752	1175	1498	1558	414	1621	87	34	35	37	62	241	465	1416	1305	1421	1418	1638	95	30	30	30	30	31	31	31	31	33	33	1676
	1 day, 8:33:45	30	33	33	36	78	300	702	1158	1432	1636	1603	1679	95	33	33	35	73	602	774	1198	1512	1562	422	1628	87	35	35	37	63	248	480	1436	1322	1427	1432	1646	96	30	31	30	30	30	31	31	32	32	33	1683
	1 day, 8:38:45	30	34	34	36	79	308	724	1184	1445	1640	1605	1686	95	33	32	36	74	619	795	1218	1520	1565	430	1635	87	35	35	37	64	255	493	1454	1336	1434	1442	1654	95	30	30	30	30	30	31	31	32	32	33	1687
	1 day, 8:43:45	30	34	34	37	80	316	747	1207	1460	1643	1608	1695	95	34	33	36	75	637	817	1238	1532	1568	439	1642	87	35	35	38	65	262	508	1473	1352	1439	1455	1662	96	30	30	30	30	31	31	31	31	32	33	1695
	1 day, 8:48:45	30	34	34	37	82	324	768	1229	1469	1643	1607	1700	95	33	33	36	77	653	837	1257	1540	1565	445	1648	87	35	36	38	66	268	523	1491	1366	1441	1464	1668	95	30	30	30	31	31	31	31	32	31	33	1698
	1 day, 8:53:45	30	34	34	38	84	335	790	1254	1482	1644	1606	1708	95	34	32	37	78	671	858	1277	1550	1566	455	1658	87	36	35	38	67	275	539	1510	1379	1444	1474	1677	96	29	30	31	30	31	31	31	32	31	33	1706
	1 day, 8:58:45	30	34	34	37	85	345	813	1274	1492	1645	1604	1717	95	34	33	36	80	689	881	1296	1557	1564	463	1665	87	36	36	38	68	282	555	1528	1396	1447	1483	1683	96	30	31	31	31	30	30	31	32	32	33	1711
	1 day, 9:03:45	30	34	34	38	87	354	836	1298	1502	1645	1604	1723	95	34	33	36	81	707	903	1315	1562	1563	473	1672	87	36	36	38	70	289	572	1547	1406	1449	1488	1692	96	30	30	30	31	31	31	31	32	32	33	1717
	1 day, 9:08:45	30	34	34	38	89	364	859	1317	1509	1643	1600	1730	95	34	34	37	83	725	924	1331	1567	1560	482	1678	87	36	35	39	71	297	589	1564	1418	1448	1495	1697	96	29	31	31	31	31	31	31	32	32	33	1722
	1 day, 9:13:45	30	34	34	39	91	376	882	1338	1516	1640	1596	1738	95	34	33	37	85	745	947	1351	1573	1557	491	1685	87	36	36	39	72	305	606	1582	1431	1447	1500	1706	96	29	30	30	31	31	31	31	32	32	33	1729
	1 day, 9:18:45	30	34	34	38	93	387	904	1356	1523	1635	1591	1744	95	34	33	38	86	764	967	1365	1572	1550	501	1691	87	36	36	39	73	313	625	1595	1439	1444	1503	1712	95	30	30	31	30	30	31	31	32	32	33	1734
	1 day, 9:23:45	30	34	34	39	95	399	929	1371	1526	1629	1586	1749	96	34	34	37	88	783	991	1380	1572	1544	512	1698	87	36	36	39	74	321	642	1611	1447	1442	1506	1718	95	30	31	30	31	31	31	31	32	32	33	1738
	1 day, 9:28:45	30	35	35	39	97	412	952	1389	1530	1626	1578	1756	95	34	34	38	89	805	1013	1396	1573	1539	522	1706	87	37	36	40	75	329	661	1623	1455	1438	1508	1724	96	30	30	30	31	30	30	31	31	32	33	1744
	1 day, 9:33:45	30	35	35	39	99	425	975	1403	1532	1619	1579	1763	95	34	34	38	92	825	1035	1410	1572	1537	533	1709	87	36	36	40	77	338	680	1637	1461	1434	1507	1729	96	30	30	31	30	31	31	31	32	32	33	1749
	1 day, 9:38:45	30	35	35	40	100	439	998	1416	1534	1614	1595	1767	95	35	34	38	93	845	1056	1425	1570	1554	544	1714	87	37	36	40	78	348	700	1650	1469	1428	1507	1736	96	30	30	30	31	31	31	31	32	32	33	1754
	1 day, 9:43:45	30	35	35	40	103	452	1021	1430	1534	1615	1606	1775	95	34	34	38	96	868	1077	1437	1567	1563	555	1721	87	37	36	40	79	356	720	1660	1471	1423	1506	1743	95	29	30	30	30	31	31	31	32	32	33	1758
	1 day, 9:48:45	30	35	36	40	105	468	1045	1442	1534	1630	1619	1780	95	35	34	38	97	889	1098	1450	1564	1575	566	1727	87	37	37	41	81	366	739	1670	1475	1417	1503	1748	96	30	30	30	31	31	31	31	32	32	33	1763
	1 day, 9:53:45	30	35	35	41	107	482	1068	1453	1533	1641	1631	1786	95	35	34	39	100	910	1119	1462	1559	1586	579	1732	87	37	37	41	82	376	758	1679	1479	1411	1499	1755	95	30	30	30	30	31	31	31	32	32	33	1769
	1 day, 9:58:45	30	35	36	41	109	498	1090	1462	1530	1652	1639	1790	95	35	35	39	101	932	1139	1472	1554	1597	591	1738	87	37	37	41	83	387	779	1686	1479	1411	1496	1760	96	29	30	31	30	31	31	31	31	32	33	1773
	1 day, 10:03:45	30	36	36	41	111	515	1115	1471	1528	1665	1651	1797	96	35	34	40	104	955	1160	1480	1550	1606	604	1745	87	37	37	41	85	398	800	1693	1480	1425	1490	1766	95	30	30	30	30	31	31	31	32	32	33	1779
	1 day, 10:08:45	30	35	36	42	114	531	1137	1480	1522	1673	1659	1800	96	35	35	40	106	978	1180	1488	1545	1614	617	1748	87	37	37	41	85	409	820	1697	1479	1436	1486	1769	96	30	30	30	31	31	31	31	31	32	33	1782
	1 day, 10:13:45	30	36	36	42	116	549	1158	1489	1519	1684	1668	1805	95	36	35	40	107	1000	1201	1495	1561	1624	631	1754	88	37	38	41	87	422	840	1703	1479	1445	1482	1777	96	30	31	30	31	31	31	31	32	32	34	1788
	1 day, 10:18:45	30	36	36	42	118	567	1179	1494	1512	1691	1677	1810	96	35	35	40	109	1022	1219	1501	1572	1633	644	1758	87	38	37	42	88	434	861	1703	1476	1454	1497	1780	96	30	30	30	31	31	31	31	32	32	33	1792
	1 day, 10:23:45	30	36	36	43	120	585	1200	1500	1506	1698	1683	1815	95	36	35	41	111	1044	1237	1505	1584	1638	658	1762	87	37	38	42	89	447	882	1704	1471	1460	1508	1784	96	30	31	30	31	31	31	31	32	32	33	1794
	1 day, 10:28:45	30	36	37	43	122	604	1219	1503	1499	1708	1692	1819	95	36	35	41	113	1067	1253	1507	1594	1647	672	1765	87	38	38	42	91	460	902	1705	1468	1469	1521	1790	96	30	31	30	30	31	32	31	32	32	33	1799
	1 day, 10:33:45	30	36	37	43	124	622	1239	1509	1494	1716	1699	1823	95	36	36	41	116	1088	1273	1511	1607	1654	686	1770	86	37	38	42	91	473	923	1706	1463	1475	1532	1795	95	30	30	30	30	30	31	31	31	32	34	1803
	1 day, 10:38:45	30	37	37	44	127	642	1260	1511	1512	1724	1706	1829	96	36	36	42	118	1111	1291	1512	1616	1662	702	1777	88	38	38	42	93	488	943	1705	1459	1484	1542	1801	95	30	30	30	31	31	31	31	32	32	33	1807
	1 day, 10:43:45	30	37	37	43	130	661	1277	1511	1523	1730	1713	1834	96	36	35	42	119	1134	1307	1513	1625	1670	716	1781	87	38	38	43	95	502	964	1703	1454	1492	1552	1806	96	29	31	30	31	31	32	31	32	32	34	1810
	1 day, 10:48:45	30	37	37	45	133	682	1295	1513	1535	1739	1720	1841	96	36	35	42	121	1158	1325	1514	1634	1676	730	1785	87	38	39	43	97	519	985	1698	1454	1498	1561	1810	96	30	31	30	31	31	31	31	32	32	33	1814
	1 day, 10:53:45	30	37	37	44	135	702	1310	1513	1545	1745	1728	1843	96	37	36	42	124	1180	1340	1511	1644	1682	745	1789	87	38	39	43	97	534	1006	1694	1469	1504	1570	1814	96	29	31	30	31	31	31	31	32	32	33	1816
	1 day, 10:58:45	30	37	37	45	138	723	1328	1513	1557	1752	1734	1850	95	37	36	43	126	1202	1357	1509	1652	1690	761	1794	87	38	38	43	99	551	1027	1691	1481	1511	1580	1820	96	30	30	30	31	31	32	31	32	32	33	1820
	1 day, 11:03:45	30	37	37	45	141	743	1342	1509	1564	1759	1739	1854	95	37	36	43	129	1225	1371	1507	1659	1697	777	1798	87	38	39	44	101	566	1048	1692	1493	1517	1588	1824	96	30	30	30	31	31	31	31	32	32	33	1824
	1 day, 11:08:45	30	38	38	45	144	763	1355	1504	1572	1764	1744	1856	96	37	36	43	131	1247	1383	1502	1664	1701	792	1800	87	39	38	44	102	584	1068	1705	1502	1523	1595	1830	96	29	30	30	30	32	32	31	32	32	34	1825
	1 day, 11:13:45	30	37	38	46	148	784	1369	1503	1582	1771	1751	1862	95	37	36	44	134	1269	1396	1498	1672	1707	807	1805	87	38	39	44	104	601	1087	1720	1511	1528	1600	1832	96	30	30	30	31	31	32	32	32	32	33	1826
	1 day, 11:18:45	30	38	38	46	151	805	1382	1497	1588	1775	1756	1864	95	37	37	44	136	1291	1409	1492	1679	1712	822	1808	87	39	39	44	106	618	1107	1733	1523	1533	1608	1836	96	30	30	30	31	31	32	32	32	32	34	1830
	1 day, 11:23:45	30	38	38	46	155	826	1393	1493	1596	1784	1764	1870	95	37	37	44	139	1313	1419	1487	1686	1716	837	1813	87	39	39	45	108	636	1127	1746	1532	1540	1616	1841	96	30	30	30	31	31	31	31	32	32	34	1835
	1 day, 11:28:45	30	38	38	47	157	848	1404	1486	1604	1789	1768	1875	96	38	37	45	142	1335	1429	1492	1691	1724	854	1817	87	39	39	45	110	655	1147	1758	1541	1545	1622	1846	96	30	30	31	31	31	32	31	32	33	33	1838
	1 day, 11:33:45	30	38	38	47	162	868	1414	1483	1612	1796	1775	1881	96	37	37	45	145	1356	1440	1506	1698	1728	869	1821	87	39	39	45	112	672	1167	1768	1548	1551	1629	1851	96	30	30	30	30	31	32	32	32	33	34	1841
	1 day, 11:38:45	30	37	39	47	165	889	1425	1474	1618	1799	1779	1882	96	38	37	45	147	1375	1445	1516	1704	1734	884	1825	87	39	39	46	115	691	1186	1777	1555	1557	1635	1854	96	30	30	31	31	31	31	32	32	32	33	1843
	1 day, 11:43:45	30	38	39	48	170	911	1431	1468	1624	1805	1783	1885	96	38	37	46	150	1396	1454	1528	1711	1740	899	1828	87	39	39	46	116	709	1204	1789	1563	1560	1641	1856	96	30	31	31	30	31	31	32	32	32	33	1847
	1 day, 11:48:45	30	38	39	48	174	933	1440	1484	1631	1810	1789	1890	96	38	38	46	154	1415	1459	1538	1718	1745	915	1832	87	39	39	46	118	729	1223	1796	1570	1566	1647	1861	96	30	30	30	31	31	31	31	32	32	34	1848
	1 day, 11:53:45	30	38	39	49	178	953	1444	1493	1637	1812	1792	1891	96	38	38	46	157	1434	1461	1548	1721	1747	929	1833	87	39	39	46	121	747	1239	1804	1576	1570	1652	1863	96	30	30	30	31	31	31	32	32	32	34	1850
	1 day, 11:58:45	30	39	39	49	183	975	1449	1502	1641	1818	1796	1895	95	38	38	46	160	1454	1464	1557	1727	1752	943	1836	87	39	39	46	123	767	1256	1813	1581	1573	1655	1864	95	30	30	30	31	31	32	32	32	32	34	1853
	1 day, 12:03:45	30	38	39	49	187	996	1455	1513	1647	1824	1802	1899	95	38	38	46	164	1472	1466	1566	1733	1758	959	1840	86	39	40	47	127	785	1273	1821	1590	1581	1664	1872	96	30	31	31	31	31	32	32	32	32	33	1855
	1 day, 12:08:45	30	39	39	50	192	1016	1459	1524	1654	1829	1808	1903	96	38	38	47	168	1494	1469	1575	1738	1761	975	1843	87	39	40	47	130	805	1289	1830	1596	1584	1670	1875	96	29	30	30	31	32	32	32	32	32	33	1858
	1 day, 12:13:45	30	39	39	50	198	1038	1462	1530	1659	1832	1811	1905	95	38	38	47	172	1512	1469	1583	1743	1766	989	1846	87	40	40	48	132	824	1305	1836	1602	1590	1673	1878	96	30	30	30	30	31	32	32	32	32	34	1857
	1 day, 12:18:45	30	38	39	51	203	1059	1463	1539	1663	1838	1814	1910	96	38	39	47	176	1531	1470	1591	1747	1770	1006	1850	86	39	40	48	135	845	1319	1842	1607	1593	1678	1882	96	29	30	30	31	32	31	32	32	32	33	1857
	1 day, 12:23:45	30	39	39	51	208	1079	1466	1547	1670	1842	1819	1913	96	38	38	48	180	1548	1468	1598	1752	1774	1022	1853	87	40	40	48	138	864	1334	1851	1614	1599	1684	1885	95	30	30	30	31	31	32	32	32	32	34	1858
	1 day, 12:28:45	30	39	40	51	215	1101	1465	1555	1676	1847	1824	1910	96	39	39	48	185	1565	1467	1605	1758	1779	1039	1855	87	40	40	49	142	884	1347	1856	1618	1603	1689	1889	96	30	30	31	30	31	32	32	32	32	34	1861
	1 day, 12:33:45	30	39	40	52	221	1120	1465	1562	1682	1852	1827	1913	96	38	39	49	190	1584	1466	1613	1763	1783	1054	1859	87	40	40	49	145	904	1360	1862	1625	1607	1694	1891	96	30	31	30	31	31	32	32	32	32	33	1861
	1 day, 12:38:45	30	39	40	52	227	1139	1463	1567	1685	1853	1828	1916	96	39	39	49	194	1596	1459	1616	1766	1786	1072	1859	86	40	40	49	149	923	1372	1867	1628	1610	1698	1892	96	30	30	31	30	31	32	32	32	32	34	1863
	1 day, 12:43:45	30	39	40	52	234	1158	1462	1575	1689	1858	1832	1918	96	38	39	49	199	1610	1455	1624	1768	1789	1089	1863	87	40	40	50	153	942	1384	1873	1634	1614	1704	1890	96	30	30	30	31	31	32	32	32	32	33	1868
	1 day, 12:48:45	30	39	40	54	240	1178	1458	1580	1694	1862	1836	1923	95	38	39	49	205	1627	1451	1630	1775	1792	1107	1867	87	40	41	50	157	961	1394	1880	1639	1618	1707	1892	95	29	30	30	30	31	32	32	32	32	33	1870
	1 day, 12:53:45	30	39	40	54	247	1197	1455	1586	1699	1865	1838	1925	95	39	39	50	210	1638	1446	1637	1777	1795	1125	1865	87	40	40	50	161	981	1402	1885	1645	1621	1711	1895	95	30	30	30	31	31	32	32	32	33	33	1872
	1 day, 12:58:45	30	39	40	55	254	1215	1452	1592	1704	1870	1843	1930	95	39	39	51	216	1650	1442	1644	1782	1799	1143	1864	87	40	41	51	165	1000	1412	1890	1650	1625	1716	1897	96	29	30	31	31	31	32	32	32	32	33	1876
	1 day, 13:03:45	30	39	40	55	261	1232	1447	1597	1708	1871	1845	1932	96	39	39	51	222	1660	1452	1648	1787	1801	1159	1866	86	40	40	52	169	1018	1420	1896	1655	1629	1719	1900	96	30	30	30	31	32	31	32	32	32	34	1877
	1 day, 13:08:45	30	39	40	55	268	1249	1443	1603	1714	1876	1848	1937	96	39	39	51	229	1668	1463	1652	1789	1803	1179	1869	87	40	41	52	174	1039	1427	1901	1661	1632	1722	1903	96	30	30	30	31	31	32	32	32	32	33	1880
	1 day, 13:13:45	30	40	40	56	276	1266	1440	1612	1719	1881	1853	1942	96	39	38	52	235	1676	1476	1660	1795	1810	1198	1872	87	40	41	53	180	1057	1432	1905	1664	1637	1726	1907	96	30	30	30	31	31	32	32	33	32	33	1884
	1 day, 13:18:45	30	39	40	56	285	1281	1433	1614	1721	1881	1855	1944	96	39	39	52	242	1682	1485	1664	1795	1811	1217	1874	87	40	41	53	184	1076	1438	1912	1667	1639	1731	1912	96	30	30	30	30	32	32	32	32	32	34	1887
	1 day, 13:23:45	30	39	41	57	293	1296	1427	1623	1726	1887	1860	1950	96	39	39	53	249	1687	1496	1671	1801	1816	1236	1878	86	40	41	54	189	1094	1442	1916	1673	1643	1735	1916	96	30	31	30	31	31	32	32	33	32	34	1891
	1 day, 13:28:45	30	40	41	58	302	1309	1437	1625	1728	1887	1861	1951	96	39	40	53	256	1689	1502	1673	1802	1816	1254	1879	87	40	41	54	195	1111	1442	1918	1675	1644	1735	1918	96	30	30	30	30	31	32	32	32	32	34	1891
	1 day, 13:33:45	30	40	41	58	310	1323	1449	1629	1732	1890	1864	1956	95	39	40	54	263	1692	1513	1679	1807	1820	1274	1882	87	40	42	55	200	1131	1446	1925	1679	1649	1740	1922	96	29	30	30	31	32	32	32	32	32	34	1895
	1 day, 13:38:45	30	40	41	60	320	1335	1460	1635	1734	1894	1866	1958	95	40	40	54	272	1694	1520	1684	1809	1821	1294	1886	87	40	42	55	206	1149	1446	1929	1683	1651	1744	1926	96	29	30	30	31	32	32	32	32	33	34	1898
	1 day, 13:43:45	30	40	41	60	329	1348	1470	1640	1739	1897	1871	1964	96	40	40	55	281	1694	1530	1690	1814	1826	1314	1890	86	40	42	56	212	1166	1449	1934	1687	1654	1747	1929	96	29	30	30	31	32	32	32	32	32	33	1902
	1 day, 13:48:45	30	40	41	61	338	1359	1480	1647	1744	1901	1875	1970	96	40	40	56	288	1694	1537	1694	1816	1829	1334	1894	87	41	41	56	218	1185	1449	1939	1691	1657	1752	1935	96	30	30	30	31	32	32	32	32	32	33	1907
	1 day, 13:53:45	30	40	41	61	348	1368	1489	1653	1746	1905	1876	1974	96	40	40	56	297	1693	1544	1698	1820	1831	1354	1897	87	41	42	57	224	1202	1447	1942	1694	1662	1755	1939	96	30	30	31	31	31	32	32	32	32	34	1908
	1 day, 13:58:45	30	39	42	63	358	1377	1496	1655	1750	1908	1880	1978	96	40	40	57	305	1689	1551	1703	1823	1835	1374	1901	86	41	42	57	231	1218	1446	1947	1699	1665	1759	1943	95	30	30	30	31	32	32	32	32	33	34	1913
	1 day, 14:03:45	30	40	42	62	368	1387	1506	1664	1753	1911	1884	1983	95	40	41	57	314	1687	1559	1707	1826	1838	1394	1904	87	41	42	58	237	1233	1445	1950	1702	1668	1763	1947	96	29	30	30	30	32	31	31	33	32	34	1917
	1 day, 14:08:45	30	40	41	64	378	1396	1514	1667	1758	1914	1885	1988	96	40	40	58	323	1684	1565	1712	1831	1841	1415	1909	87	41	42	59	245	1251	1443	1955	1705	1670	1766	1950	96	30	30	30	31	32	32	32	32	32	34	1922
	1 day, 14:13:45	30	40	42	65	389	1404	1519	1671	1759	1916	1887	1989	96	40	41	58	333	1678	1571	1714	1830	1842	1435	1910	87	41	42	60	251	1263	1439	1957	1708	1673	1767	1953	96	30	30	30	30	31	32	32	32	32	34	1923
	1 day, 14:18:45	30	40	42	65	399	1410	1528	1675	1763	1919	1891	1994	96	40	41	59	343	1672	1578	1717	1835	1847	1455	1914	87	41	42	61	258	1278	1435	1961	1711	1677	1770	1957	96	30	31	31	31	32	32	32	32	32	34	1926
	1 day, 14:23:45	30	41	42	67	410	1416	1534	1680	1766	1924	1894	1999	96	40	41	59	353	1683	1583	1722	1836	1850	1476	1918	87	42	42	61	266	1291	1431	1964	1714	1678	1775	1962	96	30	30	30	31	32	32	32	32	32	34	1931
	1 day, 14:28:45	30	40	42	67	421	1422	1542	1683	1770	1928	1897	2004	96	41	41	61	363	1696	1591	1726	1842	1853	1495	1922	87	42	43	63	273	1303	1428	1968	1719	1683	1778	1967	96	29	30	31	31	32	32	32	32	32	34	1934
	1 day, 14:33:45	30	41	42	69	433	1426	1545	1684	1771	1928	1898	2007	96	40	41	61	374	1710	1594	1728	1842	1854	1514	1925	87	41	43	63	280	1314	1421	1971	1720	1684	1779	1969	97	30	30	30	31	33	32	32	32	32	34	1936
	1 day, 14:38:45	30	41	42	70	445	1432	1553	1691	1777	1933	1903	2015	96	41	41	62	385	1723	1602	1734	1847	1859	1536	1931	87	41	43	64	289	1328	1421	1975	1727	1690	1785	1976	96	30	31	30	31	32	32	32	32	32	34	1942
	1 day, 14:43:45	30	41	42	71	457	1436	1561	1696	1782	1935	1906	2017	97	40	41	63	396	1735	1609	1738	1852	1861	1557	1935	87	41	42	65	297	1338	1436	1980	1730	1692	1788	1979	96	30	30	30	30	32	32	32	33	33	34	1948
	1 day, 14:48:45	30	41	43	72	468	1436	1564	1699	1784	1938	1908	2022	96	41	42	64	407	1743	1613	1740	1854	1863	1575	1938	87	42	43	66	305	1347	1444	1982	1731	1695	1789	1983	96	30	30	31	31	32	32	32	32	32	34	1948
	1 day, 14:53:45	30	41	43	73	481	1438	1572	1703	1786	1940	1911	2026	96	40	42	66	419	1755	1619	1744	1855	1866	1597	1942	87	41	43	68	313	1357	1456	1986	1735	1697	1794	1989	96	30	30	30	31	32	32	32	32	32	34	1954
	1 day, 14:58:45	30	41	43	74	493	1441	1577	1707	1788	1944	1913	2030	96	41	41	66	430	1766	1624	1747	1857	1870	1614	1946	87	42	43	68	322	1365	1465	1987	1738	1703	1796	1993	96	30	30	30	31	32	32	32	32	33	34	1958
	1 day, 15:03:45	30	41	44	76	505	1441	1583	1710	1792	1947	1915	2034	96	41	42	67	441	1775	1629	1750	1862	1872	1635	1949	87	42	43	70	330	1373	1476	1993	1741	1703	1798	1997	96	30	30	31	31	32	32	32	32	33	34	1962
	1 day, 15:08:45	30	42	43	77	517	1442	1587	1715	1796	1950	1918	2040	96	41	42	68	454	1782	1635	1755	1864	1874	1653	1954	87	42	43	71	339	1378	1484	1995	1745	1706	1802	2001	96	30	31	31	31	32	32	32	32	33	34	1965
	1 day, 15:13:45	30	41	43	79	530	1441	1595	1717	1799	1952	1922	2045	97	41	42	70	466	1793	1640	1758	1868	1877	1674	1958	87	42	43	73	349	1385	1494	2000	1747	1709	1806	2008	97	30	31	31	31	32	32	32	32	33	33	1971
	1 day, 15:18:45	30	41	43	81	544	1440	1600	1722	1803	1956	1925	2049	96	41	42	71	478	1801	1645	1761	1869	1879	1693	1962	87	42	43	74	358	1392	1500	2002	1750	1713	1809	2010	96	30	30	30	30	32	32	32	32	32	34	1974
	1 day, 15:23:45	30	42	43	82	557	1439	1605	1726	1806	1957	1929	2055	97	41	42	72	490	1808	1649	1766	1875	1884	1713	1967	87	42	44	74	368	1396	1509	2005	1756	1715	1811	2017	96	29	31	30	31	32	32	32	32	33	34	1980
	1 day, 15:28:45	30	41	44	83	570	1434	1608	1727	1806	1959	1928	2055	96	41	42	74	502	1815	1650	1766	1873	1884	1727	1967	86	42	44	76	377	1398	1515	2008	1755	1715	1812	2018	96	30	30	30	31	32	32	32	32	33	34	1982
	1 day, 15:33:45	30	42	44	85	583	1432	1614	1731	1810	1963	1932	2060	96	42	42	75	516	1822	1656	1771	1877	1886	1749	1973	86	43	44	78	387	1403	1521	2010	1758	1718	1816	2024	96	30	30	31	31	32	32	32	32	32	34	1987
	1 day, 15:38:45	30	42	44	86	597	1429	1619	1735	1814	1967	1935	2065	96	41	43	76	529	1830	1660	1774	1880	1890	1767	1979	87	42	44	79	397	1405	1529	2014	1761	1722	1817	2028	96	30	30	31	31	33	32	32	32	32	34	1991
	1 day, 15:43:45	30	42	44	88	611	1425	1623	1736	1816	1969	1938	2072	96	42	43	78	542	1836	1666	1777	1884	1892	1786	1982	87	43	44	81	407	1406	1535	2017	1766	1726	1821	2032	97	30	31	30	31	32	32	32	32	32	34	1996
	1 day, 15:48:45	30	42	44	90	625	1422	1628	1740	1819	1972	1939	2076	97	42	43	79	557	1844	1669	1781	1886	1896	1804	1987	86	42	44	82	418	1409	1541	2021	1768	1728	1824	2036	96	30	30	30	31	32	33	32	32	32	34	2000
	1 day, 15:53:45	30	43	44	92	639	1418	1632	1747	1821	1974	1944	2081	96	41	43	81	570	1847	1673	1782	1888	1897	1822	1991	87	43	44	84	428	1408	1545	2022	1769	1731	1826	2042	96	30	30	30	31	32	32	32	33	33	34	2004
	1 day, 15:58:45	30	42	45	94	653	1413	1635	1747	1822	1976	1944	2086	97	42	43	82	583	1854	1675	1784	1889	1899	1839	1994	87	43	45	86	439	1406	1552	2025	1771	1733	1826	2046	97	30	30	31	31	32	32	32	33	33	34	2006
	1 day, 16:03:45	30	42	45	95	667	1409	1639	1750	1825	1978	1946	2090	97	42	43	84	597	1860	1680	1787	1891	1900	1857	1998	87	42	45	87	450	1404	1558	2025	1773	1734	1830	2050	96	30	30	31	31	32	32	32	32	32	34	2010
	1 day, 16:08:45	30	42	45	97	684	1404	1644	1754	1828	1982	1949	2097	96	42	44	85	611	1867	1683	1790	1895	1903	1876	2002	87	43	45	88	461	1404	1563	2030	1777	1737	1833	2054	96	30	30	30	31	32	32	32	33	32	34	2016
	1 day, 16:13:45	30	42	45	99	698	1405	1648	1758	1831	1984	1951	2099	97	42	43	87	625	1872	1688	1792	1896	1905	1891	2007	86	43	45	90	473	1402	1568	2030	1779	1739	1835	2059	96	30	30	31	31	32	32	33	32	33	34	2019
	1 day, 16:18:45	30	42	45	101	714	1418	1652	1759	1833	1986	1955	2105	97	42	43	89	640	1877	1692	1796	1897	1910	1912	2012	87	43	45	92	484	1400	1574	2035	1781	1742	1837	2065	96	29	31	31	31	32	32	32	33	32	34	2023
	1 day, 16:23:45	30	43	45	103	728	1427	1656	1762	1836	1988	1956	2110	97	42	44	91	654	1883	1693	1797	1901	1910	1926	2016	87	43	44	93	496	1396	1578	2036	1783	1743	1839	2069	97	30	30	31	31	32	32	32	33	32	34	2028
	1 day, 16:28:45	30	42	45	105	744	1438	1661	1766	1839	1991	1959	2114	97	42	44	92	670	1888	1697	1801	1904	1913	1944	2019	87	43	45	96	508	1394	1583	2041	1787	1748	1842	2075	96	30	31	30	31	32	32	32	32	33	34	2033
	1 day, 16:33:45	30	43	45	107	761	1450	1665	1770	1843	1995	1963	2120	97	43	44	95	684	1895	1703	1803	1906	1916	1961	2025	87	44	45	97	520	1391	1589	2043	1789	1749	1845	2080	97	30	30	31	31	32	32	32	32	33	34	2038
	1 day, 16:38:45	30	43	45	110	776	1456	1668	1771	1841	1997	1963	2123	97	42	44	96	701	1898	1704	1806	1906	1915	1977	2027	87	43	45	99	532	1386	1593	2044	1791	1752	1846	2083	96	30	30	31	31	32	32	32	32	32	34	2041
	1 day, 16:43:45	30	43	46	112	792	1462	1672	1773	1845	1998	1965	2128	97	42	44	98	716	1902	1707	1808	1910	1919	1993	2031	87	43	45	101	545	1382	1597	2045	1793	1753	1847	2086	97	30	30	30	31	32	32	32	33	33	34	2044
	1 day, 16:48:45	30	43	46	114	808	1470	1675	1777	1847	2000	1967	2133	97	42	44	101	730	1908	1710	1809	1910	1921	2009	2036	86	44	46	103	557	1378	1601	2045	1795	1755	1850	2094	96	30	30	30	32	32	32	32	33	32	34	2048
	1 day, 16:53:45	30	43	46	116	824	1479	1680	1780	1849	2004	1968	2139	97	42	44	103	747	1913	1714	1813	1914	1924	2024	2044	87	44	46	106	571	1374	1608	2052	1798	1758	1854	2100	96	30	30	31	31	32	32	32	33	32	34	2054
	1 day, 16:58:45	30	43	46	119	842	1484	1681	1783	1854	2007	1970	2145	97	43	45	105	762	1917	1717	1814	1916	1924	2037	2047	87	44	46	108	585	1381	1610	2052	1798	1760	1853	2104	96	30	30	30	32	32	32	32	33	32	34	2057
	1 day, 17:03:45	30	43	46	122	858	1493	1687	1785	1855	2008	1973	2150	97	42	45	107	779	1924	1721	1818	1918	1926	2052	2051	87	44	46	110	598	1393	1616	2056	1802	1762	1857	2110	96	30	31	31	32	32	32	32	33	33	34	2063
	1 day, 17:08:45	30	43	46	124	875	1498	1690	1789	1860	2011	1975	2156	97	43	44	109	797	1929	1726	1820	1921	1929	2064	2057	87	44	46	112	613	1403	1621	2057	1805	1765	1860	2115	97	29	31	31	31	32	32	32	32	33	34	2067
	1 day, 17:13:45	30	43	46	127	891	1507	1693	1788	1859	2010	1974	2159	97	43	45	112	812	1932	1724	1820	1922	1928	2076	2060	87	44	46	115	626	1410	1624	2059	1804	1765	1859	2119	96	30	30	31	32	32	33	32	32	33	34	2071
	1 day, 17:18:45	30	44	46	129	908	1511	1696	1791	1862	2012	1978	2164	97	43	45	114	830	1936	1728	1824	1925	1930	2087	2064	87	44	46	117	640	1419	1628	2061	1809	1768	1862	2124	97	30	30	30	31	32	32	32	33	32	34	2077
	1 day, 17:23:45	30	43	47	133	926	1514	1701	1794	1865	2014	1981	2171	96	43	45	117	847	1941	1731	1825	1927	1933	2096	2069	87	44	47	120	653	1428	1632	2064	1810	1770	1865	2129	96	30	30	30	32	32	33	32	32	33	34	2079
	1 day, 17:28:45	30	44	46	136	943	1523	1704	1798	1866	2017	1983	2174	97	43	45	120	864	1946	1736	1828	1930	1935	2108	2075	87	45	46	123	669	1436	1637	2068	1812	1772	1867	2135	97	30	30	30	31	32	33	32	33	32	34	2084
	1 day, 17:33:45	30	43	47	138	960	1527	1707	1799	1867	2018	1985	2179	96	43	45	122	880	1949	1736	1830	1930	1936	2117	2078	86	45	47	126	683	1443	1641	2067	1816	1773	1869	2139	97	29	30	31	31	32	33	32	33	33	35	2087
	1 day, 17:38:45	30	44	47	142	977	1532	1711	1803	1871	2022	1990	2186	97	43	46	125	898	1953	1740	1832	1932	1939	2125	2085	86	44	47	128	698	1450	1645	2073	1816	1777	1872	2146	97	30	30	30	32	32	33	32	32	32	34	2093
	1 day, 17:43:45	30	44	47	144	994	1536	1714	1805	1873	2025	1990	2192	97	43	46	128	915	1955	1742	1834	1933	1942	2132	2090	87	44	46	131	714	1457	1649	2073	1818	1780	1875	2151	97	30	31	30	32	33	32	32	32	33	34	2097
	1 day, 17:48:45	30	44	47	148	1013	1542	1718	1807	1876	2027	1995	2197	97	43	46	131	932	1959	1746	1837	1935	1945	2141	2096	87	45	47	134	729	1464	1653	2078	1822	1781	1877	2158	97	29	30	31	32	32	32	32	32	32	34	2104
	1 day, 17:53:45	30	44	47	151	1030	1547	1721	1812	1878	2031	1997	2203	98	43	46	134	950	1962	1749	1839	1937	1947	2145	2101	87	44	47	137	744	1470	1656	2079	1823	1782	1876	2165	97	30	31	31	31	32	32	32	32	33	34	2108
	1 day, 17:58:45	30	44	48	154	1047	1551	1724	1812	1881	2033	1999	2208	97	44	46	137	967	1964	1750	1842	1939	1948	2151	2108	87	45	47	141	759	1477	1661	2081	1826	1784	1879	2170	97	30	30	30	31	32	33	32	32	33	34	2114
	1 day, 18:03:45	30	44	47	158	1065	1556	1725	1814	1883	2034	2002	2213	97	43	46	141	984	1968	1753	1843	1942	1951	2156	2113	87	44	47	144	775	1483	1663	2082	1828	1786	1878	2173	97	30	30	31	31	32	32	32	32	33	34	2118
	1 day, 18:08:45	30	44	48	162	1081	1558	1727	1816	1884	2036	2003	2217	97	43	46	143	1001	1969	1753	1843	1941	1951	2159	2115	87	45	47	147	790	1487	1666	2083	1827	1787	1879	2179	97	29	30	30	32	32	33	32	33	33	34	2119
	1 day, 18:13:45	30	44	48	166	1099	1563	1733	1819	1888	2039	2008	2222	97	44	46	147	1018	1974	1759	1848	1945	1954	2162	2121	87	45	47	151	807	1493	1670	2083	1832	1790	1882	2185	97	30	30	30	32	33	33	32	32	33	34	2125
	1 day, 18:18:45	30	45	48	170	1116	1568	1733	1819	1890	2043	2010	2230	97	44	47	151	1035	1978	1760	1848	1947	1958	2164	2127	87	45	47	154	824	1498	1674	2084	1833	1791	1884	2191	97	30	30	31	32	33	32	32	32	33	34	2128
	1 day, 18:23:45	30	45	49	174	1133	1573	1737	1824	1891	2046	2013	2233	97	44	47	154	1054	1982	1763	1850	1950	1960	2166	2132	87	45	48	158	838	1503	1677	2088	1835	1793	1886	2193	97	30	30	31	32	33	32	32	32	33	34	2135
	1 day, 18:28:45	30	45	48	178	1150	1578	1738	1826	1890	2047	2014	2238	97	44	47	157	1069	1983	1765	1852	1951	1961	2166	2138	87	45	47	161	854	1508	1679	2088	1835	1793	1888	2200	97	30	30	31	31	33	32	32	32	33	34	2138
	1 day, 18:33:45	30	44	48	182	1166	1583	1742	1829	1892	2049	2016	2243	97	44	47	162	1086	1986	1766	1854	1953	1963	2166	2143	87	45	48	165	871	1513	1683	2091	1838	1796	1889	2205	97	30	30	30	31	33	33	32	32	32	35	2144
	1 day, 18:38:45	30	44	49	186	1182	1584	1743	1827	1892	2050	2017	2245	97	44	47	165	1102	1988	1767	1856	1955	1965	2165	2148	87	45	48	169	887	1516	1684	2092	1836	1796	1890	2208	97	30	30	30	32	32	33	32	32	33	34	2146
	1 day, 18:43:45	30	45	49	190	1198	1589	1746	1831	1895	2053	2022	2253	97	44	47	170	1119	1989	1770	1856	1956	1967	2164	2153	87	45	48	173	904	1521	1689	2094	1838	1798	1894	2214	97	30	30	31	31	33	33	33	32	33	35	2152
	1 day, 18:48:45	30	45	49	196	1213	1594	1750	1832	1897	2055	2024	2256	97	44	47	173	1136	1994	1773	1860	1959	1971	2162	2159	87	45	48	178	920	1526	1692	2097	1840	1800	1897	2220	97	29	30	31	32	33	32	32	32	33	34	2157
	1 day, 18:53:45	30	45	49	200	1228	1599	1753	1835	1899	2058	2028	2262	97	44	48	178	1151	1997	1774	1864	1963	1973	2160	2164	87	46	48	182	937	1531	1695	2099	1842	1799	1897	2224	97	30	30	30	31	33	32	32	32	33	34	2163
	1 day, 18:58:45	30	45	49	205	1246	1603	1755	1838	1900	2060	2028	2268	97	45	48	183	1168	2000	1777	1865	1965	1975	2154	2170	87	45	48	186	954	1536	1699	2102	1844	1800	1899	2232	97	30	30	31	32	32	32	33	32	32	34	2167
	1 day, 19:03:45	30	45	49	210	1260	1607	1757	1838	1905	2064	2032	2273	97	45	47	187	1183	2001	1779	1866	1967	1976	2165	2175	87	45	48	191	970	1542	1702	2105	1845	1801	1904	2236	97	29	30	31	32	33	32	32	32	33	34	2173
	1 day, 19:08:45	30	45	49	215	1276	1615	1761	1844	1907	2068	2035	2280	97	44	48	192	1199	2005	1782	1867	1970	1979	2177	2180	87	46	48	195	987	1546	1705	2106	1849	1802	1905	2242	97	30	30	31	32	33	32	32	32	33	34	2177
	1 day, 19:13:45	30	45	50	220	1289	1615	1761	1843	1907	2066	2033	2284	97	44	48	196	1212	2006	1782	1865	1970	1980	2185	2185	87	46	48	200	1002	1549	1706	2108	1848	1802	1906	2244	97	30	30	31	32	32	32	33	32	33	34	2179
	1 day, 19:18:45	30	45	50	225	1301	1617	1765	1846	1909	2069	2037	2289	97	45	48	201	1227	2008	1784	1865	1973	1983	2196	2190	87	46	48	205	1018	1554	1709	2111	1851	1803	1908	2250	97	29	30	30	32	32	33	32	32	33	35	2182
	1 day, 19:23:45	30	46	50	231	1315	1623	1767	1847	1912	2074	2043	2296	97	45	48	207	1241	2012	1786	1866	1976	1985	2205	2195	87	46	48	210	1036	1558	1712	2112	1854	1805	1911	2256	97	30	30	30	32	33	33	32	33	33	34	2189
	1 day, 19:28:45	30	45	50	237	1327	1627	1770	1851	1914	2075	2044	2301	97	45	48	212	1256	2013	1788	1871	1978	1987	2213	2199	86	45	48	216	1053	1563	1715	2116	1855	1808	1912	2262	97	30	30	31	32	32	32	32	32	32	34	2194
	1 day, 19:33:45	30	46	50	243	1339	1631	1771	1854	1917	2078	2048	2307	97	45	49	217	1271	2018	1790	1874	1981	1991	2221	2205	87	46	49	221	1069	1567	1718	2117	1858	1809	1916	2267	97	29	30	30	32	33	32	32	33	33	34	2200
	1 day, 19:38:45	30	46	51	250	1349	1635	1774	1854	1920	2081	2049	2311	97	45	49	223	1284	2019	1795	1874	1982	1990	2228	2211	86	46	48	226	1084	1572	1721	2118	1859	1811	1919	2273	97	30	30	31	32	32	32	32	32	33	34	2203
	1 day, 19:43:45	30	46	50	256	1361	1640	1777	1854	1923	2084	2052	2318	97	45	49	228	1296	2021	1794	1877	1985	1994	2238	2217	87	46	49	232	1101	1576	1723	2124	1863	1813	1922	2281	97	30	30	31	32	32	32	32	32	33	35	2209
	1 day, 19:48:45	30	46	50	262	1371	1644	1780	1857	1925	2087	2056	2324	98	45	49	235	1308	2026	1797	1880	1988	1998	2244	2221	87	46	49	238	1117	1579	1726	2124	1866	1814	1925	2286	97	30	30	30	32	33	32	32	33	33	34	2215
	1 day, 19:53:45	30	46	50	269	1383	1647	1783	1860	1929	2090	2059	2331	97	46	49	240	1320	2028	1800	1882	1991	2000	2252	2228	87	46	49	245	1133	1585	1730	2128	1868	1817	1928	2291	97	30	30	30	32	33	32	32	33	33	34	2223
	1 day, 19:58:45	30	46	50	275	1388	1647	1784	1860	1928	2089	2058	2335	97	45	49	246	1329	2029	1800	1882	1990	2002	2256	2231	86	46	49	250	1146	1587	1731	2128	1868	1816	1927	2295	97	30	30	31	32	32	32	32	32	32	34	2224
	1 day, 20:03:45	30	46	51	283	1398	1651	1786	1862	1931	2092	2062	2341	98	45	49	253	1343	2031	1802	1885	1995	2005	2263	2236	87	47	50	257	1160	1592	1733	2132	1870	1818	1929	2302	97	30	30	30	32	32	32	32	33	33	35	2228
	1 day, 20:08:45	30	46	51	290	1407	1655	1788	1865	1933	2095	2064	2345	98	45	49	259	1353	2032	1804	1887	1996	2006	2267	2241	87	46	50	262	1175	1594	1736	2134	1874	1819	1932	2306	97	30	30	31	32	32	32	32	33	33	35	2234
	1 day, 20:13:45	30	45	51	296	1413	1660	1789	1867	1936	2097	2066	2352	97	46	49	266	1362	2033	1807	1889	2000	2008	2277	2247	87	46	50	269	1189	1598	1739	2136	1875	1821	1935	2313	97	30	30	31	32	33	32	33	32	33	34	2237
	1 day, 20:18:45	30	46	51	305	1420	1663	1794	1868	1938	2101	2070	2357	98	46	50	273	1373	2038	1809	1893	2002	2012	2285	2251	87	47	50	276	1203	1603	1742	2140	1878	1823	1937	2320	97	30	30	31	32	33	32	32	32	33	35	2245
	1 day, 20:23:45	30	47	51	313	1426	1667	1796	1873	1942	2104	2073	2365	97	46	50	279	1380	2040	1812	1895	2005	2012	2289	2259	87	46	50	283	1218	1607	1744	2142	1882	1825	1940	2325	97	30	30	31	32	33	33	32	33	32	35	2251
	1 day, 20:28:45	30	47	52	321	1430	1669	1797	1872	1941	2104	2073	2368	97	46	50	287	1386	2040	1812	1895	2003	2012	2291	2259	87	46	50	290	1230	1608	1745	2143	1882	1825	1940	2329	97	30	30	31	32	33	32	32	32	33	35	2255
	1 day, 20:33:45	30	47	51	329	1433	1671	1798	1875	1944	2106	2076	2372	98	46	50	294	1393	2042	1815	1897	2007	2016	2298	2265	86	46	50	298	1242	1612	1749	2144	1883	1827	1944	2335	98	30	30	31	33	33	33	32	33	33	35	2259
	1 day, 20:38:45	30	47	51	337	1439	1677	1802	1878	1949	2110	2080	2380	98	46	50	302	1402	2046	1817	1902	2011	2020	2305	2273	87	47	50	305	1256	1617	1752	2148	1886	1829	1948	2342	98	30	30	31	32	32	33	32	32	33	34	2265
	1 day, 20:43:45	30	46	52	346	1443	1680	1803	1881	1951	2112	2082	2386	98	46	50	309	1407	2047	1818	1904	2012	2021	2310	2276	87	47	50	313	1267	1620	1753	2150	1888	1832	1950	2346	97	30	30	31	32	32	33	32	33	33	34	2271
	1 day, 20:48:45	30	47	52	354	1445	1680	1806	1883	1952	2114	2083	2391	97	46	51	317	1411	2050	1821	1904	2015	2023	2316	2281	87	47	50	321	1279	1624	1755	2153	1892	1834	1952	2353	97	30	31	31	32	33	33	33	33	33	35	2274
	1 day, 20:53:45	30	46	53	363	1448	1684	1809	1885	1954	2118	2088	2397	98	46	51	325	1416	2051	1821	1908	2018	2026	2321	2288	87	47	51	330	1291	1626	1758	2154	1894	1836	1954	2359	96	29	31	31	32	33	33	33	32	33	34	2280
	1 day, 20:58:45	30	47	52	373	1448	1688	1810	1889	1958	2122	2091	2404	98	46	51	334	1420	2055	1823	1911	2018	2028	2327	2297	87	47	50	337	1301	1630	1761	2158	1895	1838	1957	2365	97	29	30	31	33	33	33	32	33	33	34	2287
	1 day, 21:03:45	30	47	53	383	1450	1692	1814	1891	1961	2123	2093	2410	98	46	51	342	1424	2057	1824	1913	2021	2033	2330	2300	88	47	51	345	1310	1633	1762	2160	1898	1842	1960	2371	97	30	30	32	32	32	32	33	33	33	35	2293
	1 day, 21:08:45	30	47	52	391	1451	1693	1815	1893	1961	2124	2094	2414	98	46	51	350	1424	2057	1823	1914	2024	2031	2334	2303	87	47	51	354	1319	1635	1763	2160	1898	1841	1961	2375	97	30	30	31	32	33	33	32	32	33	34	2295
	1 day, 21:13:45	30	47	53	402	1452	1697	1819	1895	1965	2128	2099	2421	98	46	51	360	1429	2060	1827	1918	2026	2035	2340	2312	87	47	51	363	1328	1640	1767	2163	1901	1844	1963	2381	98	30	30	31	32	33	32	32	33	32	35	2302
	1 day, 21:18:45	30	47	53	412	1453	1700	1821	1900	1967	2131	2102	2429	98	46	52	368	1431	2064	1829	1920	2029	2039	2345	2317	87	47	51	373	1338	1642	1770	2167	1903	1847	1968	2390	97	30	30	31	32	32	33	32	33	33	34	2309
	1 day, 21:23:45	30	47	53	422	1452	1703	1822	1902	1969	2133	2105	2434	98	46	52	378	1432	2066	1830	1922	2032	2042	2351	2322	87	48	51	382	1346	1646	1773	2169	1909	1850	1972	2395	97	30	30	31	32	33	33	32	32	33	34	2316
	1 day, 21:28:45	30	47	54	433	1452	1706	1824	1905	1974	2135	2108	2441	98	47	52	387	1434	2069	1834	1924	2036	2045	2354	2330	87	48	51	393	1354	1650	1774	2172	1911	1851	1973	2402	97	29	30	31	32	33	33	32	33	33	35	2319
	1 day, 21:33:45	30	47	54	443	1451	1710	1824	1907	1975	2140	2110	2446	98	47	52	398	1434	2070	1835	1927	2036	2047	2360	2335	87	47	51	402	1361	1653	1777	2175	1912	1853	1975	2409	98	30	30	31	32	33	33	32	33	33	34	2326
	1 day, 21:38:45	30	47	54	455	1450	1711	1828	1911	1979	2141	2114	2453	98	47	52	408	1435	2069	1840	1930	2039	2048	2365	2341	87	48	52	413	1368	1657	1778	2176	1916	1856	1979	2415	98	30	30	31	32	33	33	32	32	33	35	2331
	1 day, 21:43:45	30	47	54	466	1449	1714	1829	1912	1981	2144	2116	2458	98	47	52	417	1434	2072	1840	1933	2042	2052	2369	2345	87	48	51	422	1373	1659	1783	2180	1917	1860	1981	2420	98	29	30	31	32	33	32	32	33	32	35	2335
	1 day, 21:48:45	30	47	54	477	1447	1717	1832	1915	1983	2147	2118	2463	98	47	52	429	1433	2073	1844	1933	2045	2053	2372	2351	87	48	52	433	1378	1662	1786	2181	1920	1862	1985	2426	98	30	30	31	32	33	32	32	33	33	34	2341
	1 day, 21:53:45	30	48	54	489	1442	1718	1834	1916	1984	2148	2121	2469	98	47	52	439	1431	2074	1845	1937	2045	2057	2375	2356	87	48	52	443	1382	1664	1787	2183	1921	1863	1986	2429	97	30	30	31	33	32	32	32	32	33	34	2344
	1 day, 21:58:45	30	48	54	501	1435	1722	1836	1921	1987	2152	2123	2475	98	48	53	450	1432	2077	1849	1939	2049	2059	2380	2361	87	48	52	456	1388	1668	1790	2186	1923	1867	1989	2438	98	30	30	31	32	33	32	32	33	33	35	2353
	1 day, 22:03:45	30	48	55	513	1444	1724	1841	1924	1989	2155	2127	2483	99	47	53	461	1429	2079	1850	1942	2052	2062	2383	2366	87	48	52	465	1391	1669	1792	2188	1927	1869	1991	2444	97	29	30	31	32	33	33	33	33	33	34	2358
	1 day, 22:08:45	30	48	55	526	1454	1727	1844	1928	1994	2159	2131	2488	98	47	53	473	1429	2082	1854	1946	2056	2066	2389	2375	86	48	52	477	1395	1673	1795	2193	1929	1872	1995	2450	98	30	30	31	33	33	32	33	32	33	34	2363
	1 day, 22:13:45	30	48	55	539	1464	1731	1847	1930	1996	2162	2134	2495	98	47	53	484	1428	2085	1857	1948	2058	2069	2394	2382	87	48	52	487	1398	1678	1799	2195	1933	1875	1998	2457	98	29	30	31	33	33	33	32	33	33	35	2372
	1 day, 22:18:45	30	48	55	552	1472	1734	1848	1934	1998	2163	2137	2503	98	47	53	496	1421	2087	1857	1951	2059	2072	2396	2386	87	48	53	501	1399	1679	1802	2197	1935	1879	2000	2464	97	29	30	31	32	33	32	32	33	33	35	2375
	1 day, 22:23:45	30	48	55	565	1480	1738	1852	1937	2002	2168	2140	2509	98	47	54	508	1416	2089	1861	1954	2064	2074	2404	2392	87	48	52	512	1403	1684	1806	2201	1939	1882	2004	2471	98	29	30	31	32	32	33	33	33	33	35	2384
	1 day, 22:28:45	30	49	56	578	1486	1737	1851	1937	2002	2170	2141	2512	99	48	54	520	1424	2092	1862	1954	2065	2076	2404	2395	88	48	53	524	1402	1684	1805	2202	1938	1884	2005	2473	98	29	31	31	32	33	33	32	33	33	35	2387
	1 day, 22:33:45	30	49	56	592	1495	1741	1856	1940	2006	2171	2144	2518	99	47	54	532	1432	2096	1864	1957	2068	2080	2407	2403	87	48	52	536	1402	1688	1806	2205	1942	1887	2008	2480	97	29	31	31	32	33	33	33	33	33	35	2392
	1 day, 22:38:45	30	48	56	606	1500	1745	1860	1944	2011	2176	2147	2523	98	48	54	545	1442	2097	1867	1961	2071	2082	2410	2408	87	48	54	549	1403	1691	1809	2208	1943	1889	2011	2487	98	30	31	31	32	33	33	32	33	33	34	2398
	1 day, 22:43:45	30	48	56	620	1508	1747	1863	1948	2011	2179	2150	2530	98	48	54	558	1449	2099	1871	1963	2075	2086	2415	2414	87	49	53	562	1404	1695	1811	2212	1949	1893	2016	2493	98	30	31	31	33	33	33	32	33	33	34	2403
	1 day, 22:48:45	30	48	56	635	1516	1749	1865	1949	2016	2182	2151	2535	98	48	54	570	1457	2102	1873	1964	2077	2089	2415	2420	87	49	53	574	1404	1696	1813	2212	1948	1894	2019	2498	98	30	31	31	33	33	33	32	33	33	35	2406
	1 day, 22:53:45	30	48	56	649	1521	1752	1868	1953	2017	2185	2155	2544	98	48	54	584	1466	2105	1876	1967	2080	2091	2420	2423	88	48	53	587	1404	1700	1817	2218	1953	1898	2022	2506	98	30	30	31	32	33	33	32	33	34	35	2415
	1 day, 22:58:45	30	49	57	664	1528	1756	1871	1954	2020	2186	2157	2548	98	48	54	597	1472	2107	1878	1971	2081	2096	2422	2430	87	49	53	601	1404	1704	1818	2218	1956	1900	2026	2509	98	30	30	31	32	33	33	32	32	33	35	2420
	1 day, 23:03:45	30	48	56	679	1534	1759	1874	1959	2024	2191	2162	2554	99	48	55	611	1481	2110	1882	1974	2087	2099	2427	2436	87	49	53	614	1402	1706	1823	2223	1958	1904	2028	2518	98	30	30	31	32	33	33	33	33	33	34	2427
	1 day, 23:08:45	30	49	56	694	1542	1763	1878	1962	2027	2195	2166	2562	99	48	55	625	1486	2113	1886	1977	2089	2101	2430	2442	87	49	53	628	1401	1709	1826	2226	1960	1909	2031	2525	98	30	30	31	32	33	33	32	33	33	35	2433
	1 day, 23:13:45	30	49	57	710	1547	1765	1879	1964	2029	2197	2168	2568	99	48	55	640	1493	2115	1887	1978	2091	2104	2433	2448	88	49	54	642	1399	1711	1829	2229	1964	1910	2034	2530	98	30	30	31	32	33	33	33	32	33	35	2437
	1 day, 23:18:45	30	49	57	726	1553	1766	1884	1967	2035	2200	2170	2574	98	48	56	654	1499	2117	1892	1981	2094	2108	2435	2454	87	49	54	656	1389	1714	1833	2231	1967	1914	2037	2537	98	30	31	31	32	33	32	33	33	33	35	2444
	1 day, 23:23:45	30	49	57	740	1556	1768	1886	1969	2034	2201	2171	2577	99	48	55	667	1502	2118	1892	1983	2096	2110	2437	2458	87	49	54	669	1395	1714	1832	2232	1966	1915	2039	2540	98	30	30	31	32	33	33	32	33	33	35	2445
	1 day, 23:28:45	30	49	58	757	1563	1773	1889	1972	2037	2206	2177	2585	99	48	56	682	1509	2121	1895	1987	2099	2113	2441	2463	87	49	54	684	1404	1719	1837	2237	1972	1921	2044	2548	98	29	30	31	32	33	33	32	33	33	34	2453
	1 day, 23:33:45	30	49	58	773	1568	1776	1893	1975	2040	2207	2178	2591	99	49	56	697	1515	2124	1897	1989	2103	2114	2444	2468	87	49	54	700	1412	1720	1839	2239	1972	1921	2045	2554	97	29	30	31	32	33	33	32	33	33	35	2457
	1 day, 23:38:45	30	49	58	790	1572	1779	1894	1978	2043	2210	2181	2598	99	49	56	712	1520	2127	1899	1992	2106	2118	2448	2473	88	49	54	714	1421	1724	1843	2240	1976	1925	2050	2560	99	30	30	31	32	33	33	33	33	34	35	2463
	1 day, 23:43:45	30	49	58	806	1579	1782	1899	1980	2046	2212	2184	2603	99	48	56	728	1526	2129	1904	1996	2110	2122	2452	2482	87	49	55	728	1429	1726	1847	2245	1980	1929	2054	2568	99	30	31	31	32	33	33	32	33	33	35	2470
	1 day, 23:48:45	30	49	59	824	1584	1787	1901	1984	2049	2217	2189	2610	99	49	56	744	1531	2134	1905	1999	2113	2125	2454	2489	87	49	55	744	1436	1729	1851	2249	1982	1933	2057	2574	98	30	30	31	33	33	33	32	33	33	35	2476
	1 day, 23:53:45	30	49	59	840	1589	1789	1905	1989	2053	2219	2190	2617	99	49	56	759	1536	2136	1910	2001	2116	2128	2460	2491	88	49	54	760	1444	1733	1854	2253	1984	1935	2061	2581	98	30	30	31	33	33	32	32	33	33	35	2481
	1 day, 23:58:45	30	49	58	856	1593	1789	1906	1988	2055	2221	2192	2619	99	49	57	774	1540	2137	1909	2001	2116	2129	2458	2496	88	49	55	774	1449	1733	1855	2252	1987	1939	2063	2584	99	29	30	32	32	33	32	33	33	33	35	2485
	2 days, 0:03:45	30	50	58	875	1598	1792	1909	1992	2057	2223	2195	2628	99	49	57	789	1545	2139	1911	2005	2120	2131	2463	2500	88	50	56	789	1455	1737	1859	2256	1989	1941	2067	2591	98	30	30	31	32	33	33	32	33	33	35	2490
Read 3:600
	Time	T° Read 3:600	A1	A2	A3	A4	A5	A6	A7	A8	A9	A10	A11	A12	B1	B2	B3	B4	B5	B6	B7	B8	B9	B10	B11	B12	C1	C2	C3	C4	C5	C6	C7	C8	C9	C10	C11	C12	D1	D2	D3	D4	D5	D6	D7	D8	D9	D10	D11
	00:04:27	30	0.1495	0.1515	0.1535	0.1556	0.1591	0.1559	0.1585	0.1621	0.1589	0.1526	0.1647	0.2178	0.1382	0.1585	0.152	0.1548	0.1619	0.1662	0.1659	0.1537	0.1532	0.1697	0.1556	0.2303	0.1412	0.1559	0.1601	0.1541	0.1587	0.1512	0.1531	0.1555	0.1612	0.1624	0.1551	0.2268	0.1465	0.1519	0.1485	0.1579	0.1617	0.1545	0.1566	0.1629	0.1596	0.1602	0.1556
	00:09:27	30	0.1492	0.1514	0.1531	0.1557	0.1587	0.1561	0.1577	0.1617	0.1578	0.1522	0.164	0.2168	0.1375	0.1583	0.1516	0.1537	0.1611	0.1658	0.1652	0.1535	0.1524	0.1699	0.1553	0.2296	0.1414	0.1551	0.1595	0.1536	0.158	0.1512	0.1529	0.1548	0.1605	0.1618	0.1544	0.2255	0.1464	0.1516	0.1477	0.1579	0.161	0.154	0.1564	0.1624	0.1584	0.16	0.1565
	00:14:27	30	0.1493	0.1514	0.1528	0.1555	0.1584	0.1556	0.1576	0.1614	0.1579	0.1519	0.1636	0.216	0.1376	0.1581	0.1513	0.1533	0.161	0.1652	0.1648	0.1534	0.1524	0.17	0.1553	0.2286	0.1414	0.155	0.1596	0.1527	0.1569	0.1507	0.1522	0.1551	0.1592	0.1609	0.1541	0.2249	0.146	0.151	0.1472	0.1575	0.16	0.1541	0.1562	0.1616	0.159	0.1597	0.1568
	00:19:27	30	0.1488	0.1518	0.1531	0.1558	0.1587	0.1556	0.1577	0.1615	0.1581	0.1522	0.1634	0.2155	0.1379	0.1585	0.1513	0.1538	0.161	0.1653	0.1648	0.1536	0.1525	0.1701	0.1551	0.2279	0.1417	0.1551	0.1598	0.1527	0.1573	0.1505	0.1524	0.1549	0.1589	0.1611	0.1541	0.2245	0.1465	0.1513	0.1475	0.158	0.16	0.1537	0.1566	0.1615	0.1586	0.1601	0.1572
	00:24:27	30	0.1489	0.1516	0.1524	0.1551	0.1585	0.1553	0.1576	0.161	0.1576	0.1523	0.1631	0.2149	0.1376	0.1585	0.1507	0.1535	0.1604	0.1651	0.1645	0.1535	0.1525	0.1697	0.1551	0.2282	0.1415	0.1547	0.1595	0.1524	0.157	0.1503	0.1521	0.1549	0.1585	0.1604	0.1538	0.2243	0.146	0.1507	0.147	0.1578	0.1593	0.1535	0.1559	0.1612	0.1588	0.1596	0.1573
	00:29:27	30	0.1483	0.1517	0.1524	0.1552	0.1587	0.1553	0.1574	0.1611	0.1574	0.1523	0.1627	0.2148	0.1374	0.1586	0.1504	0.1533	0.1599	0.1645	0.1644	0.1535	0.1524	0.1714	0.1551	0.2277	0.1411	0.1547	0.159	0.1521	0.1568	0.1502	0.1522	0.1548	0.1581	0.1605	0.1534	0.2234	0.146	0.1505	0.1468	0.1574	0.1593	0.1533	0.1559	0.1609	0.1582	0.1597	0.1574
	00:34:27	30	0.148	0.1517	0.1525	0.1548	0.1586	0.1552	0.1572	0.161	0.1572	0.1519	0.1631	0.2145	0.1376	0.1581	0.1505	0.1533	0.16	0.1647	0.1643	0.1533	0.1523	0.1711	0.1552	0.2269	0.141	0.1546	0.1588	0.152	0.1567	0.1502	0.1519	0.1545	0.1585	0.1601	0.1533	0.2228	0.1458	0.1506	0.1465	0.1574	0.159	0.1531	0.1559	0.1607	0.1579	0.1596	0.1579
	00:39:27	30	0.1474	0.1517	0.1521	0.1547	0.1582	0.1551	0.1571	0.1606	0.157	0.152	0.1625	0.214	0.1374	0.1584	0.1502	0.1529	0.1596	0.1643	0.1646	0.1534	0.1524	0.171	0.1553	0.226	0.1408	0.1545	0.1585	0.1519	0.1564	0.1497	0.1517	0.1544	0.1578	0.1598	0.1534	0.2225	0.1461	0.1504	0.1465	0.1573	0.159	0.1533	0.1558	0.1605	0.1579	0.1591	0.1575
	00:44:27	30	0.1472	0.1514	0.152	0.1545	0.158	0.155	0.1571	0.1608	0.1564	0.1518	0.162	0.2135	0.1371	0.1581	0.1499	0.1528	0.1594	0.1638	0.1643	0.1533	0.1522	0.1711	0.1551	0.2254	0.1405	0.1541	0.1581	0.1518	0.1563	0.1496	0.1516	0.1541	0.1576	0.1593	0.1529	0.2221	0.1456	0.15	0.1463	0.1568	0.1588	0.1528	0.1557	0.1604	0.1578	0.159	0.1574
	00:49:27	30	0.1472	0.1515	0.1519	0.1544	0.158	0.155	0.1569	0.1605	0.1562	0.1516	0.1619	0.2134	0.1372	0.1579	0.1498	0.1527	0.1593	0.164	0.1639	0.1532	0.1522	0.1704	0.1548	0.2257	0.1407	0.154	0.1581	0.1514	0.156	0.1496	0.1516	0.1542	0.1574	0.1594	0.153	0.2216	0.1456	0.1502	0.146	0.1568	0.1583	0.1529	0.1556	0.1598	0.1574	0.1593	0.1574
	00:54:27	30	0.1474	0.151	0.1519	0.1543	0.1579	0.1548	0.1569	0.1604	0.1561	0.1515	0.1619	0.2131	0.1372	0.1577	0.1497	0.1525	0.159	0.1637	0.1639	0.1531	0.1521	0.1707	0.1549	0.2255	0.1402	0.1539	0.1578	0.1513	0.1558	0.1495	0.1513	0.1538	0.157	0.1594	0.1527	0.2215	0.1458	0.1499	0.146	0.1565	0.1586	0.1525	0.1554	0.1599	0.1576	0.1589	0.1573
	00:59:27	30	0.1472	0.1509	0.1518	0.1545	0.1579	0.1546	0.1571	0.1602	0.156	0.1514	0.1616	0.2127	0.1371	0.1577	0.15	0.1525	0.1588	0.1639	0.1637	0.1532	0.152	0.1701	0.1551	0.2243	0.1405	0.154	0.1578	0.1512	0.1559	0.1495	0.1516	0.1541	0.1574	0.1591	0.1529	0.2212	0.1457	0.1499	0.146	0.1563	0.1583	0.1525	0.1554	0.1598	0.1579	0.159	0.1576
	01:04:27	30	0.1471	0.151	0.1518	0.1544	0.1579	0.1546	0.1571	0.1602	0.156	0.1517	0.1616	0.2129	0.1371	0.1577	0.1496	0.1526	0.1586	0.1639	0.1632	0.153	0.1517	0.1695	0.1547	0.2244	0.1405	0.1538	0.158	0.1509	0.1557	0.1494	0.1515	0.154	0.1569	0.159	0.1529	0.2206	0.1456	0.1496	0.1458	0.156	0.1583	0.1525	0.1553	0.1595	0.1573	0.1589	0.1573
	01:09:27	30	0.1471	0.151	0.1518	0.1544	0.1579	0.1547	0.1566	0.16	0.1559	0.1512	0.1617	0.2124	0.1371	0.1577	0.1496	0.1523	0.1585	0.1638	0.1628	0.153	0.1515	0.1696	0.1547	0.2235	0.1403	0.1538	0.1577	0.1509	0.1554	0.1494	0.1513	0.1539	0.1568	0.1589	0.1529	0.2203	0.1456	0.1496	0.1459	0.1558	0.1582	0.1524	0.155	0.1596	0.1574	0.1587	0.1575
	01:14:27	30	0.147	0.1509	0.1514	0.1541	0.1575	0.1544	0.1566	0.16	0.1557	0.1514	0.1612	0.2121	0.137	0.1575	0.1492	0.1522	0.1582	0.1632	0.1631	0.1531	0.1513	0.1691	0.1548	0.2233	0.1402	0.1535	0.1577	0.1507	0.1555	0.1491	0.1511	0.1535	0.1568	0.1589	0.1525	0.2201	0.1453	0.1497	0.1458	0.1559	0.158	0.1526	0.1547	0.1593	0.1573	0.1587	0.1573
	01:19:27	30	0.1468	0.1509	0.1516	0.1541	0.1575	0.1547	0.1566	0.1597	0.1557	0.1513	0.1614	0.2118	0.1369	0.1574	0.1492	0.1523	0.1582	0.1635	0.1629	0.1528	0.1513	0.1689	0.1547	0.2236	0.1402	0.1533	0.1576	0.1511	0.1554	0.1493	0.1509	0.1537	0.1568	0.1586	0.1529	0.2202	0.1454	0.1494	0.1456	0.1556	0.158	0.1523	0.1547	0.1592	0.1573	0.1584	0.1568
	01:24:27	30	0.147	0.1508	0.1517	0.1538	0.1574	0.1544	0.1567	0.1597	0.1556	0.1512	0.1615	0.2118	0.1369	0.1575	0.1495	0.1525	0.1582	0.1637	0.1626	0.1527	0.1513	0.1686	0.1544	0.2229	0.1402	0.1537	0.1573	0.1507	0.1554	0.1492	0.151	0.1536	0.1568	0.1584	0.1528	0.2201	0.1452	0.1496	0.1458	0.1558	0.1582	0.1524	0.1548	0.159	0.1573	0.1584	0.1571
	01:29:27	30	0.1469	0.1506	0.1513	0.1541	0.1573	0.1544	0.1564	0.1594	0.1553	0.1508	0.1611	0.2114	0.1368	0.1573	0.1493	0.1523	0.158	0.1633	0.1623	0.1525	0.1512	0.1683	0.1541	0.2223	0.1401	0.1534	0.1572	0.1511	0.1552	0.149	0.151	0.1533	0.1567	0.1584	0.1529	0.2196	0.1451	0.1492	0.1452	0.1555	0.158	0.1521	0.1546	0.1589	0.1573	0.1586	0.157
	01:34:27	30	0.1468	0.1508	0.1512	0.1539	0.1572	0.1544	0.1566	0.1595	0.1554	0.1512	0.1609	0.2111	0.137	0.1573	0.1492	0.1521	0.1578	0.1633	0.1625	0.1526	0.1511	0.1682	0.1544	0.2225	0.1402	0.1532	0.1573	0.1509	0.1551	0.1491	0.1509	0.1536	0.1564	0.1581	0.1529	0.2194	0.145	0.1493	0.1455	0.1556	0.158	0.1521	0.1546	0.1588	0.1572	0.158	0.1569
	01:39:27	30	0.1469	0.1505	0.1513	0.1541	0.1571	0.1545	0.1566	0.1594	0.1553	0.1511	0.1606	0.211	0.1368	0.1572	0.1493	0.1519	0.158	0.1632	0.1625	0.1526	0.1513	0.1684	0.1544	0.2222	0.1402	0.1532	0.1573	0.151	0.1553	0.1492	0.1511	0.1534	0.1565	0.1582	0.1528	0.2193	0.1451	0.1493	0.1456	0.1554	0.1579	0.1523	0.1545	0.1588	0.1573	0.1581	0.1569
	01:44:27	30	0.1468	0.1505	0.1515	0.154	0.157	0.1544	0.1565	0.1597	0.1555	0.1509	0.1609	0.211	0.1367	0.1573	0.1494	0.1521	0.158	0.1635	0.162	0.1525	0.1513	0.168	0.1543	0.2221	0.1404	0.1533	0.1572	0.1511	0.1552	0.1492	0.151	0.1535	0.1566	0.1581	0.1527	0.2191	0.1451	0.1494	0.1458	0.1555	0.1578	0.152	0.1545	0.1588	0.1571	0.1581	0.1568
	01:49:27	30	0.1467	0.1503	0.151	0.1538	0.1568	0.1542	0.1564	0.1588	0.1551	0.1509	0.1605	0.2108	0.1361	0.1571	0.149	0.1519	0.1578	0.1631	0.1618	0.1521	0.151	0.1678	0.1541	0.2216	0.1402	0.1529	0.1568	0.1509	0.155	0.1486	0.1508	0.1532	0.1564	0.1577	0.1527	0.2185	0.1449	0.1491	0.1455	0.1553	0.1576	0.1521	0.1542	0.1583	0.1567	0.1579	0.1564
	01:54:27	30	0.1468	0.1504	0.1511	0.1541	0.1569	0.1543	0.1564	0.1593	0.1552	0.151	0.1606	0.2108	0.1364	0.1573	0.1492	0.1519	0.1576	0.1628	0.1618	0.1524	0.1511	0.168	0.1542	0.2216	0.1404	0.1529	0.157	0.1506	0.1549	0.1492	0.1508	0.1531	0.1565	0.1581	0.1525	0.2187	0.1451	0.1492	0.1455	0.1554	0.1578	0.1521	0.1543	0.1584	0.1567	0.1582	0.1567
	01:59:27	30	0.1467	0.1503	0.1509	0.1537	0.1567	0.1542	0.1562	0.1588	0.155	0.1511	0.1606	0.2105	0.1363	0.157	0.149	0.1516	0.1577	0.1631	0.1616	0.1523	0.1508	0.1675	0.1539	0.2211	0.1403	0.153	0.1568	0.1506	0.1545	0.1492	0.1506	0.1529	0.1563	0.1575	0.1525	0.2185	0.1451	0.1491	0.1452	0.1552	0.1575	0.1521	0.1544	0.1583	0.1569	0.158	0.1563
	02:04:27	30	0.1467	0.1502	0.1508	0.1538	0.1569	0.1542	0.1561	0.159	0.155	0.1508	0.1608	0.2105	0.1363	0.157	0.1487	0.1519	0.1575	0.1628	0.1616	0.1524	0.1511	0.1673	0.1542	0.2206	0.1407	0.153	0.1568	0.1509	0.1543	0.1488	0.1508	0.1531	0.1564	0.1576	0.1525	0.2179	0.1452	0.1492	0.1455	0.1551	0.1577	0.1521	0.154	0.1579	0.1571	0.1579	0.1566
	02:09:27	30	0.1467	0.1505	0.1508	0.154	0.1567	0.1544	0.1562	0.1588	0.155	0.1509	0.1608	0.2105	0.1363	0.1571	0.1488	0.1518	0.1575	0.1626	0.162	0.1526	0.1509	0.1674	0.1544	0.2208	0.1407	0.1529	0.1569	0.1509	0.1543	0.1489	0.151	0.1531	0.1563	0.1577	0.1528	0.2184	0.1449	0.1495	0.1454	0.1549	0.1577	0.1519	0.1541	0.1583	0.1568	0.1579	0.1568
	02:14:27	30	0.1469	0.1504	0.1507	0.1538	0.1567	0.1542	0.1564	0.1588	0.1551	0.1509	0.1607	0.2101	0.1365	0.157	0.1487	0.1517	0.1576	0.1629	0.1611	0.1521	0.1508	0.1668	0.1541	0.2208	0.1409	0.153	0.1566	0.1507	0.1544	0.1488	0.1509	0.1531	0.1564	0.1574	0.1524	0.218	0.1449	0.1493	0.1457	0.155	0.1575	0.152	0.1542	0.1581	0.1568	0.1577	0.1565
	02:19:27	30	0.1466	0.1503	0.1508	0.1536	0.1566	0.1543	0.1559	0.1585	0.155	0.1507	0.1604	0.2101	0.1364	0.1567	0.1486	0.1517	0.1574	0.1624	0.1612	0.1522	0.1509	0.167	0.1539	0.2205	0.1408	0.153	0.1564	0.1507	0.1542	0.1488	0.1505	0.1532	0.1561	0.1575	0.1524	0.2176	0.1449	0.1492	0.1454	0.1548	0.1575	0.152	0.154	0.1579	0.1566	0.1577	0.1566
	02:24:27	30	0.1467	0.1502	0.1508	0.1538	0.1566	0.1542	0.1561	0.1585	0.1547	0.1509	0.1604	0.2103	0.1366	0.1568	0.1486	0.1517	0.1575	0.1624	0.1612	0.1521	0.1509	0.1668	0.1542	0.2204	0.1411	0.1529	0.1566	0.1509	0.1544	0.1491	0.1507	0.1532	0.1562	0.1576	0.1525	0.2177	0.1448	0.1496	0.1456	0.155	0.1577	0.152	0.1541	0.1583	0.1567	0.158	0.1569
	02:29:27	30	0.1467	0.1501	0.1505	0.1537	0.1563	0.154	0.156	0.1582	0.1545	0.1509	0.1605	0.2095	0.1364	0.1568	0.1486	0.1519	0.1574	0.1627	0.1608	0.1518	0.1508	0.1667	0.1537	0.2204	0.141	0.153	0.1561	0.1508	0.1541	0.1489	0.1506	0.153	0.1559	0.1572	0.1524	0.2175	0.1449	0.1496	0.1456	0.1545	0.1575	0.1518	0.1539	0.158	0.1565	0.1578	0.1564
	02:34:27	30	0.1467	0.1504	0.1507	0.1538	0.1566	0.1542	0.1559	0.1582	0.1548	0.1508	0.1609	0.2099	0.1367	0.1567	0.1489	0.1516	0.1575	0.1626	0.1609	0.152	0.1509	0.1665	0.154	0.2201	0.141	0.1531	0.1564	0.1509	0.1542	0.1487	0.1507	0.1533	0.156	0.1571	0.1526	0.2174	0.1451	0.1496	0.1456	0.1546	0.1579	0.1521	0.154	0.1578	0.1565	0.1577	0.1564
	02:39:27	30	0.1463	0.1501	0.1505	0.1536	0.1563	0.154	0.1557	0.1581	0.1544	0.1506	0.1601	0.2095	0.1365	0.1568	0.1484	0.1513	0.1572	0.1623	0.1607	0.1518	0.1506	0.1662	0.154	0.2198	0.1409	0.153	0.1563	0.1507	0.1539	0.1486	0.1506	0.1528	0.1561	0.157	0.1525	0.2171	0.1446	0.1494	0.1452	0.1547	0.1571	0.1516	0.1538	0.1575	0.1565	0.1576	0.1561
	02:44:27	30	0.1464	0.15	0.1505	0.1536	0.1565	0.1542	0.1561	0.1582	0.1543	0.1505	0.1605	0.2095	0.1366	0.1567	0.1487	0.1515	0.1571	0.1625	0.1606	0.1518	0.1507	0.1664	0.1538	0.2191	0.1409	0.1533	0.1563	0.1508	0.154	0.1487	0.1506	0.1528	0.1561	0.157	0.1527	0.2173	0.1448	0.1495	0.1455	0.1546	0.1574	0.1516	0.154	0.1579	0.1565	0.1577	0.1563
	02:49:27	30	0.1465	0.1501	0.1505	0.1535	0.1563	0.1542	0.1559	0.1582	0.1543	0.1507	0.1603	0.2097	0.1364	0.1566	0.1486	0.1515	0.157	0.162	0.1605	0.1519	0.1508	0.1662	0.1537	0.2196	0.1409	0.1528	0.156	0.1507	0.1538	0.1487	0.1506	0.153	0.156	0.1572	0.1524	0.2171	0.1449	0.1496	0.1453	0.1546	0.1573	0.1516	0.1538	0.1574	0.1563	0.1575	0.156
	02:54:27	30	0.1466	0.1501	0.1506	0.1535	0.1563	0.1542	0.1558	0.158	0.1544	0.1505	0.1605	0.2095	0.1365	0.1566	0.1487	0.1514	0.157	0.1623	0.1608	0.1518	0.1508	0.1661	0.1537	0.2192	0.1412	0.153	0.1562	0.1507	0.1539	0.1485	0.1507	0.1531	0.1559	0.1571	0.1526	0.2171	0.1446	0.1495	0.1452	0.1544	0.1573	0.1518	0.1537	0.1576	0.1566	0.1576	0.1563
	02:59:27	30	0.1466	0.1502	0.1509	0.1538	0.1562	0.1541	0.1558	0.1579	0.1542	0.1507	0.1604	0.2098	0.1366	0.1567	0.1485	0.1515	0.1569	0.1623	0.1605	0.1518	0.1509	0.166	0.1538	0.2191	0.1411	0.153	0.1561	0.1504	0.1538	0.1487	0.1505	0.1529	0.1558	0.1571	0.1526	0.217	0.1448	0.1499	0.1458	0.1544	0.1572	0.152	0.1538	0.1575	0.1568	0.1575	0.1565
	03:04:27	30	0.1464	0.1497	0.1506	0.1536	0.156	0.1541	0.1558	0.1578	0.154	0.1506	0.1604	0.2093	0.1365	0.1565	0.1483	0.1513	0.1566	0.1622	0.1604	0.1516	0.1509	0.1659	0.1538	0.219	0.141	0.1525	0.1561	0.1505	0.1537	0.1486	0.1504	0.1529	0.1559	0.157	0.1523	0.2169	0.1446	0.1493	0.1453	0.1543	0.1571	0.1515	0.1537	0.1572	0.1562	0.1576	0.1564
	03:09:27	30	0.1462	0.1498	0.1504	0.1537	0.1559	0.154	0.1558	0.158	0.154	0.1504	0.1602	0.2095	0.1363	0.1564	0.1483	0.1513	0.1567	0.1621	0.1601	0.1517	0.1506	0.1659	0.1536	0.2189	0.1411	0.1529	0.156	0.1505	0.1535	0.1486	0.1504	0.1528	0.1558	0.1569	0.1525	0.2171	0.1447	0.1497	0.1453	0.1544	0.1569	0.1515	0.1536	0.157	0.1563	0.1573	0.1561
	03:14:27	30	0.1465	0.15	0.1506	0.1538	0.156	0.1542	0.1557	0.1576	0.154	0.1505	0.1603	0.2096	0.1364	0.1562	0.1483	0.1511	0.1568	0.1622	0.1601	0.1518	0.1507	0.1659	0.1536	0.2182	0.1412	0.153	0.1561	0.1507	0.1537	0.1485	0.1504	0.1527	0.1557	0.157	0.1526	0.2168	0.1445	0.1497	0.1454	0.1544	0.1569	0.1515	0.1535	0.1573	0.1565	0.1574	0.1564
	03:19:27	30	0.1466	0.1498	0.1503	0.1536	0.1558	0.1541	0.1555	0.1578	0.1537	0.1504	0.1602	0.2093	0.1363	0.1561	0.1484	0.151	0.1565	0.1621	0.16	0.1514	0.1505	0.1656	0.1535	0.2182	0.141	0.1527	0.156	0.1506	0.1536	0.1482	0.1504	0.1527	0.1559	0.1569	0.1522	0.2168	0.1447	0.1493	0.1451	0.1541	0.1566	0.1514	0.1534	0.1571	0.1562	0.1573	0.1562
	03:24:27	30	0.1464	0.1497	0.1504	0.1536	0.1558	0.154	0.1556	0.1575	0.1539	0.1505	0.1602	0.2094	0.1363	0.1562	0.1482	0.1511	0.1566	0.162	0.1597	0.1516	0.1506	0.1654	0.1533	0.2179	0.1409	0.1528	0.1556	0.1505	0.1534	0.1485	0.1502	0.1526	0.1555	0.1566	0.1524	0.2166	0.1443	0.1498	0.1454	0.1543	0.1568	0.1513	0.1536	0.1567	0.1562	0.1571	0.1562
	03:29:27	30	0.1463	0.1499	0.1507	0.1536	0.1558	0.1541	0.1554	0.1575	0.1536	0.1503	0.16	0.2093	0.1364	0.1561	0.1482	0.1509	0.1564	0.1622	0.16	0.1515	0.1504	0.1653	0.1534	0.218	0.1411	0.1525	0.1558	0.1506	0.1533	0.1486	0.1504	0.1525	0.1557	0.1568	0.1524	0.2165	0.1445	0.1495	0.1453	0.1541	0.1566	0.1512	0.1533	0.1569	0.1562	0.157	0.1564
	03:34:27	30	0.1465	0.1501	0.1505	0.1534	0.1557	0.1541	0.1557	0.1577	0.1538	0.1505	0.1599	0.2096	0.1364	0.1562	0.1483	0.151	0.1565	0.162	0.1603	0.1518	0.1506	0.1655	0.1538	0.2179	0.1411	0.1527	0.1559	0.1508	0.1535	0.1488	0.1504	0.1527	0.1556	0.157	0.1523	0.2164	0.1447	0.1496	0.1452	0.1542	0.1568	0.1513	0.1536	0.1571	0.1563	0.1575	0.1562
	03:39:27	30	0.1464	0.1498	0.1505	0.1536	0.1555	0.1542	0.1556	0.1574	0.1536	0.1504	0.1597	0.2096	0.1364	0.1561	0.148	0.151	0.1562	0.162	0.1598	0.1515	0.1507	0.1652	0.1535	0.2184	0.1412	0.1527	0.1557	0.1507	0.1532	0.1484	0.1503	0.1528	0.1558	0.1568	0.1525	0.2162	0.1445	0.1495	0.1451	0.1538	0.1568	0.1511	0.1536	0.1571	0.1563	0.1573	0.1563
	03:44:27	30	0.1466	0.1496	0.1504	0.1537	0.1556	0.1541	0.1552	0.1574	0.1534	0.1503	0.1602	0.2096	0.1364	0.1559	0.1485	0.1511	0.1562	0.162	0.16	0.1515	0.1508	0.165	0.1534	0.2175	0.1409	0.1526	0.1554	0.1508	0.1532	0.1485	0.1501	0.1528	0.1557	0.1567	0.1524	0.2162	0.1445	0.1491	0.1453	0.154	0.1567	0.1511	0.1535	0.1568	0.1563	0.157	0.1564
	03:49:27	30	0.1463	0.1499	0.1503	0.1537	0.1556	0.1539	0.1553	0.1573	0.1535	0.1501	0.1601	0.2094	0.1364	0.1559	0.1484	0.151	0.1561	0.1618	0.16	0.1512	0.1506	0.1647	0.1535	0.2177	0.1409	0.1525	0.1557	0.1505	0.1531	0.1484	0.1504	0.1527	0.1556	0.1566	0.1523	0.2161	0.1445	0.1492	0.1451	0.1541	0.1565	0.1509	0.1532	0.1566	0.1558	0.1568	0.1557
	03:54:27	30	0.1462	0.1497	0.1502	0.1534	0.1553	0.1536	0.1551	0.1571	0.1535	0.15	0.1601	0.2095	0.1364	0.1557	0.1482	0.151	0.1561	0.1619	0.1598	0.1513	0.1507	0.1646	0.1532	0.2176	0.141	0.1523	0.1556	0.1503	0.1532	0.1483	0.1502	0.1526	0.1554	0.1564	0.1524	0.2159	0.1445	0.1491	0.145	0.154	0.1565	0.151	0.1533	0.1565	0.156	0.1569	0.1559
	03:59:27	30	0.1463	0.1497	0.1503	0.1532	0.1551	0.1538	0.1553	0.1573	0.1534	0.1501	0.16	0.2095	0.1365	0.1558	0.1481	0.1511	0.1562	0.1619	0.1595	0.1513	0.1505	0.1648	0.1534	0.2176	0.141	0.1528	0.1556	0.1506	0.1532	0.1484	0.1504	0.1526	0.1554	0.1562	0.1525	0.2157	0.1443	0.1493	0.1451	0.1536	0.1564	0.151	0.1532	0.1562	0.1561	0.1567	0.1562
	04:04:27	30	0.1463	0.1495	0.1503	0.1535	0.1552	0.1538	0.1552	0.1567	0.1533	0.1498	0.16	0.2095	0.1363	0.1556	0.1482	0.1508	0.156	0.1618	0.1594	0.1511	0.1505	0.1645	0.1533	0.217	0.1411	0.1525	0.1554	0.1502	0.153	0.1482	0.15	0.1525	0.1554	0.1562	0.1523	0.2157	0.1441	0.1491	0.145	0.1538	0.1566	0.1507	0.1532	0.1563	0.1557	0.1567	0.1562
	04:09:27	30	0.1461	0.1494	0.1503	0.1536	0.1551	0.1536	0.1551	0.1572	0.1532	0.1502	0.1601	0.2093	0.1362	0.1557	0.1479	0.1507	0.1557	0.1619	0.1593	0.1514	0.1505	0.1646	0.1534	0.2169	0.1411	0.1522	0.1554	0.1504	0.1528	0.1484	0.1503	0.1525	0.1554	0.1564	0.1522	0.2154	0.1443	0.1493	0.1448	0.1538	0.1565	0.1509	0.153	0.1563	0.1559	0.157	0.1563
	04:14:27	30	0.1464	0.1493	0.1502	0.1533	0.155	0.154	0.1551	0.157	0.1532	0.1501	0.16	0.2091	0.1363	0.1556	0.1484	0.1506	0.1557	0.1617	0.1594	0.1513	0.1506	0.1645	0.1534	0.2164	0.1409	0.1521	0.1553	0.1504	0.1529	0.1482	0.1499	0.1525	0.1555	0.1561	0.1525	0.2153	0.1444	0.1491	0.145	0.1539	0.1564	0.1509	0.153	0.1562	0.1557	0.1566	0.1557
	04:19:27	30	0.1464	0.1495	0.1502	0.1533	0.155	0.1538	0.155	0.1571	0.1532	0.1502	0.1599	0.2094	0.1364	0.1556	0.148	0.1509	0.1559	0.1619	0.1594	0.1513	0.1505	0.1643	0.1532	0.2164	0.1411	0.1527	0.1553	0.1505	0.1529	0.1481	0.1501	0.1525	0.1553	0.1563	0.1523	0.2152	0.1444	0.1493	0.145	0.1538	0.1566	0.151	0.1531	0.1562	0.1558	0.1566	0.156
	04:24:27	30	0.1463	0.1495	0.15	0.1535	0.1546	0.1537	0.1551	0.1568	0.1531	0.1498	0.1601	0.2098	0.1362	0.1556	0.1479	0.1507	0.1556	0.1616	0.1591	0.1511	0.1503	0.1643	0.1531	0.2163	0.1408	0.152	0.1554	0.1504	0.153	0.1479	0.1499	0.1524	0.1551	0.1562	0.1522	0.2149	0.1443	0.1491	0.1449	0.1535	0.1561	0.1507	0.1528	0.1559	0.1557	0.1566	0.1556
	04:29:27	30	0.1465	0.1494	0.1502	0.1536	0.155	0.154	0.1553	0.1572	0.1533	0.1502	0.1603	0.2092	0.1363	0.1556	0.1479	0.1507	0.1558	0.1617	0.1593	0.1513	0.1507	0.1644	0.1533	0.2164	0.1413	0.1523	0.1556	0.1505	0.1526	0.1482	0.1504	0.1529	0.1554	0.1561	0.1524	0.2151	0.1444	0.1494	0.1449	0.1538	0.1564	0.1509	0.1531	0.1562	0.156	0.1569	0.1562
	04:34:27	30	0.1462	0.1494	0.1503	0.1534	0.1548	0.1536	0.1549	0.1568	0.1532	0.1502	0.1599	0.2091	0.1361	0.1554	0.1478	0.1506	0.1554	0.1617	0.1591	0.151	0.1502	0.1641	0.1532	0.2166	0.1409	0.1524	0.1553	0.1505	0.1527	0.148	0.1501	0.1524	0.1551	0.156	0.1523	0.2148	0.1443	0.1488	0.1451	0.1537	0.1561	0.1508	0.1527	0.1562	0.1558	0.1566	0.156
	04:39:27	30	0.146	0.1496	0.15	0.1534	0.1547	0.1538	0.1549	0.1568	0.1532	0.1499	0.16	0.2088	0.1362	0.1554	0.1477	0.1505	0.1555	0.1616	0.159	0.151	0.1504	0.1641	0.1532	0.2156	0.1411	0.1522	0.1552	0.1502	0.1524	0.148	0.1501	0.1523	0.155	0.1557	0.1521	0.2146	0.1443	0.1491	0.145	0.1533	0.1562	0.1509	0.1528	0.1561	0.156	0.1564	0.1559
	04:44:27	30	0.1464	0.1492	0.1501	0.1536	0.1547	0.1537	0.1548	0.1567	0.1532	0.1498	0.1599	0.2089	0.1362	0.1555	0.1479	0.1504	0.1554	0.1617	0.1589	0.1511	0.1503	0.1643	0.1534	0.216	0.1411	0.1522	0.1552	0.1504	0.1526	0.1482	0.15	0.1525	0.1553	0.1558	0.1522	0.2147	0.1441	0.1488	0.1451	0.1536	0.1561	0.1508	0.1527	0.156	0.1558	0.1569	0.1559
	04:49:27	30	0.1462	0.1494	0.1502	0.1533	0.1544	0.1538	0.1549	0.1563	0.1529	0.1498	0.1599	0.209	0.1361	0.1551	0.1478	0.1504	0.1554	0.1616	0.159	0.1509	0.1503	0.1639	0.1532	0.2155	0.1407	0.152	0.1551	0.1501	0.1523	0.148	0.1499	0.1522	0.1551	0.1556	0.1523	0.2146	0.144	0.1485	0.1447	0.1535	0.156	0.1505	0.1527	0.1557	0.1555	0.1563	0.1558
	04:54:27	30	0.1461	0.1493	0.1498	0.1532	0.1544	0.1537	0.1547	0.1565	0.1531	0.1497	0.16	0.2084	0.1363	0.1552	0.1476	0.1501	0.1552	0.1614	0.1588	0.151	0.1504	0.1639	0.1531	0.2154	0.141	0.1522	0.155	0.1502	0.1524	0.1477	0.1498	0.1522	0.155	0.1554	0.1521	0.2144	0.1442	0.1483	0.1449	0.1533	0.1559	0.1507	0.1525	0.1555	0.1558	0.1564	0.1557
	04:59:27	30	0.1461	0.1495	0.15	0.1536	0.1546	0.1537	0.1549	0.1564	0.1531	0.1497	0.1603	0.2086	0.1362	0.1553	0.1476	0.1505	0.1553	0.1615	0.1584	0.1508	0.1501	0.1638	0.1533	0.2152	0.1408	0.1522	0.155	0.1501	0.1522	0.148	0.1501	0.1522	0.155	0.1556	0.1524	0.2143	0.1441	0.1485	0.1451	0.1533	0.1559	0.1508	0.1524	0.1555	0.1556	0.1564	0.1558
	05:04:27	30	0.1462	0.1492	0.1502	0.1536	0.1545	0.1538	0.1547	0.1565	0.1531	0.1494	0.16	0.2086	0.1364	0.155	0.1479	0.1504	0.1553	0.1617	0.1586	0.1508	0.1502	0.1639	0.1533	0.2155	0.1412	0.1521	0.1551	0.1501	0.1521	0.1482	0.15	0.1521	0.155	0.1556	0.1524	0.2143	0.144	0.1487	0.145	0.1535	0.1557	0.1505	0.1525	0.1556	0.1557	0.1564	0.1558
	05:09:27	30	0.1464	0.1495	0.1499	0.1537	0.1544	0.1537	0.1549	0.1563	0.1533	0.1498	0.1601	0.2088	0.1364	0.1549	0.1477	0.1505	0.1553	0.1617	0.1585	0.1508	0.1503	0.1639	0.1532	0.2153	0.1411	0.1524	0.1551	0.1502	0.1526	0.1481	0.1501	0.1523	0.155	0.1555	0.1524	0.2146	0.1441	0.1487	0.1451	0.1532	0.1562	0.1507	0.1524	0.1555	0.1557	0.1565	0.1559
	05:14:27	30	0.1466	0.1495	0.1502	0.1537	0.1544	0.1539	0.1551	0.1562	0.1533	0.1497	0.1603	0.2088	0.1367	0.1555	0.1479	0.1505	0.1553	0.1617	0.1588	0.1511	0.1506	0.1639	0.1535	0.2155	0.1412	0.1528	0.1552	0.1503	0.1525	0.1482	0.1502	0.1526	0.1552	0.1558	0.1526	0.2144	0.1444	0.1487	0.1451	0.1535	0.156	0.151	0.1527	0.1556	0.1556	0.1565	0.1558
	05:19:27	30	0.1466	0.1496	0.1503	0.1537	0.1546	0.154	0.1549	0.1564	0.1532	0.1495	0.1601	0.2086	0.1363	0.1555	0.148	0.1505	0.1554	0.1616	0.1587	0.151	0.1506	0.1638	0.1534	0.2157	0.1412	0.1522	0.1551	0.1501	0.1521	0.1478	0.1503	0.1523	0.1553	0.1559	0.1523	0.2142	0.1442	0.1485	0.145	0.1536	0.156	0.1506	0.1525	0.1555	0.1554	0.1566	0.1559
	05:24:27	30	0.1463	0.1495	0.1501	0.1535	0.1544	0.1538	0.1549	0.1562	0.1532	0.1494	0.1604	0.2085	0.1365	0.1553	0.148	0.1504	0.1552	0.1615	0.1587	0.1509	0.1505	0.1637	0.1534	0.2148	0.1411	0.1526	0.1552	0.1503	0.1523	0.1481	0.1502	0.1525	0.1551	0.1557	0.1524	0.2142	0.1441	0.1486	0.1452	0.1534	0.156	0.1507	0.1524	0.1554	0.1557	0.1564	0.156
	05:29:27	30	0.1462	0.1487	0.1499	0.1536	0.1543	0.1538	0.1549	0.156	0.1529	0.1494	0.1601	0.2085	0.1363	0.1551	0.1476	0.1502	0.1551	0.1614	0.1584	0.1509	0.1501	0.1637	0.1531	0.2147	0.1409	0.1521	0.1549	0.15	0.1519	0.148	0.15	0.1521	0.155	0.1555	0.1524	0.2137	0.1437	0.1481	0.1449	0.1535	0.1557	0.1502	0.1523	0.155	0.1556	0.1566	0.1556
	05:34:27	30	0.1463	0.149	0.1499	0.1536	0.1543	0.1537	0.155	0.1562	0.1532	0.1494	0.1602	0.2085	0.1364	0.1548	0.148	0.1503	0.1553	0.1615	0.1585	0.1509	0.1503	0.1638	0.1532	0.2148	0.1413	0.152	0.1548	0.1502	0.1518	0.148	0.15	0.1524	0.1551	0.1554	0.1525	0.2136	0.1437	0.1482	0.1451	0.1532	0.1557	0.1505	0.1523	0.1553	0.1554	0.1563	0.1558
	05:39:27	30	0.1464	0.1493	0.15	0.1535	0.1542	0.1538	0.1548	0.156	0.153	0.1497	0.1602	0.2081	0.1364	0.155	0.1482	0.1502	0.1551	0.1615	0.1585	0.1508	0.1505	0.1638	0.1533	0.2143	0.1411	0.152	0.1548	0.1503	0.1519	0.1482	0.15	0.1525	0.1551	0.1554	0.1524	0.2138	0.144	0.1482	0.1449	0.1533	0.1557	0.1506	0.1524	0.1552	0.1555	0.1566	0.156
	05:44:27	30	0.1461	0.1491	0.1499	0.1532	0.1541	0.1536	0.1546	0.156	0.153	0.1493	0.1601	0.2081	0.1362	0.1549	0.1476	0.1502	0.1553	0.1615	0.1583	0.1507	0.1502	0.1633	0.1532	0.2148	0.1409	0.152	0.1547	0.15	0.1516	0.1481	0.15	0.1522	0.1549	0.1553	0.1522	0.2135	0.1435	0.1481	0.1448	0.153	0.1555	0.1505	0.1521	0.1553	0.1553	0.1563	0.1558
	05:49:27	30	0.1461	0.1486	0.1498	0.1535	0.1542	0.1539	0.1546	0.156	0.1531	0.1494	0.1599	0.208	0.1362	0.1546	0.1476	0.1502	0.155	0.1613	0.1581	0.1507	0.1503	0.1634	0.1532	0.2136	0.1411	0.1521	0.1547	0.15	0.1516	0.1479	0.1497	0.152	0.155	0.1554	0.1522	0.2141	0.1437	0.1483	0.1446	0.153	0.1556	0.1504	0.1521	0.1548	0.1554	0.1563	0.1558
	05:54:27	30	0.1464	0.1492	0.15	0.1537	0.1544	0.1537	0.1547	0.1563	0.1529	0.1496	0.1603	0.2081	0.1362	0.1552	0.1478	0.1504	0.1551	0.1615	0.1581	0.1507	0.1504	0.1635	0.1533	0.2141	0.1412	0.1521	0.1549	0.1501	0.1515	0.1481	0.1499	0.1524	0.1551	0.1553	0.1524	0.214	0.1436	0.1484	0.145	0.1531	0.1556	0.1505	0.1523	0.1551	0.1555	0.1563	0.1559
	05:59:27	30	0.1463	0.1491	0.1502	0.1537	0.1543	0.1537	0.1549	0.156	0.1529	0.1495	0.1603	0.2082	0.1363	0.1552	0.148	0.1502	0.155	0.1615	0.1581	0.1508	0.1504	0.1635	0.1534	0.2146	0.1413	0.1521	0.1548	0.1501	0.1519	0.1481	0.15	0.1524	0.155	0.1553	0.1524	0.2135	0.1436	0.1482	0.1449	0.1533	0.1557	0.1504	0.1523	0.155	0.1555	0.1565	0.1559
	06:04:27	30	0.1462	0.1491	0.1499	0.1537	0.154	0.1535	0.1544	0.1559	0.1528	0.1493	0.1603	0.2078	0.1362	0.1547	0.148	0.15	0.155	0.1614	0.1582	0.1506	0.1502	0.1632	0.1532	0.2138	0.1412	0.1525	0.1547	0.15	0.1515	0.1478	0.15	0.1522	0.1552	0.1553	0.1525	0.2138	0.1435	0.1482	0.1447	0.1531	0.1556	0.1504	0.152	0.1547	0.1552	0.1561	0.1556
	06:09:27	30	0.1459	0.1489	0.1497	0.1534	0.1539	0.1537	0.1543	0.1557	0.1527	0.1491	0.1602	0.2077	0.1361	0.1548	0.1476	0.15	0.1548	0.1612	0.1578	0.1504	0.1499	0.1631	0.1529	0.2135	0.1407	0.1518	0.1543	0.1497	0.1515	0.1478	0.1498	0.1519	0.1549	0.155	0.1522	0.2133	0.1435	0.1481	0.1446	0.1528	0.1554	0.1501	0.1517	0.1547	0.1553	0.156	0.1559
	06:14:27	30	0.1461	0.1488	0.1497	0.1536	0.154	0.1534	0.1544	0.1559	0.1526	0.1492	0.1604	0.2077	0.1362	0.1547	0.1477	0.1501	0.155	0.1613	0.1579	0.1506	0.1502	0.1631	0.1532	0.2137	0.1408	0.1517	0.1544	0.1499	0.1515	0.1479	0.1499	0.1523	0.1548	0.1551	0.1522	0.2128	0.1435	0.1484	0.1448	0.1528	0.1557	0.1502	0.1521	0.1546	0.1552	0.1561	0.156
	06:19:27	30	0.1462	0.1487	0.1499	0.1538	0.1541	0.1537	0.1545	0.1558	0.153	0.1491	0.1606	0.2079	0.1364	0.1548	0.1479	0.1501	0.155	0.1614	0.1577	0.1507	0.1504	0.1631	0.1532	0.2133	0.1409	0.1522	0.1544	0.1499	0.1513	0.148	0.1499	0.1522	0.1553	0.1552	0.1525	0.2127	0.1436	0.1483	0.1449	0.153	0.1555	0.1504	0.1521	0.1548	0.1553	0.1561	0.1559
	06:24:27	30	0.1461	0.1489	0.1499	0.1535	0.154	0.1537	0.1546	0.1558	0.1528	0.1491	0.1602	0.2074	0.1364	0.1547	0.1477	0.1501	0.1551	0.1614	0.1576	0.1505	0.1502	0.1627	0.1532	0.2133	0.141	0.152	0.1542	0.1497	0.1516	0.1479	0.1499	0.152	0.1547	0.155	0.1523	0.2138	0.1436	0.1482	0.1451	0.1529	0.1552	0.15	0.1518	0.1545	0.1551	0.1561	0.1558
	06:29:27	30	0.1464	0.1491	0.1499	0.1535	0.154	0.1537	0.1546	0.1558	0.1529	0.1493	0.1604	0.2076	0.1363	0.155	0.1477	0.1502	0.1551	0.1614	0.158	0.1507	0.1504	0.1631	0.1534	0.213	0.1409	0.1522	0.1542	0.1499	0.1516	0.1478	0.1499	0.1523	0.1549	0.1552	0.1524	0.212	0.1435	0.1482	0.1448	0.1529	0.1553	0.15	0.152	0.1547	0.1552	0.1563	0.1559
	06:34:27	30	0.1463	0.149	0.1499	0.1533	0.1539	0.1539	0.1546	0.1557	0.153	0.1491	0.1604	0.2074	0.1364	0.1546	0.148	0.1498	0.155	0.1613	0.1579	0.1507	0.1503	0.163	0.1532	0.2131	0.1411	0.1521	0.1544	0.15	0.1519	0.148	0.1498	0.1522	0.1551	0.1549	0.1525	0.2133	0.1436	0.1481	0.1447	0.1529	0.1553	0.1502	0.1518	0.1545	0.155	0.1561	0.1559
	06:39:27	30	0.146	0.1484	0.1496	0.1534	0.1536	0.1535	0.1543	0.1555	0.1527	0.1487	0.1604	0.2072	0.1361	0.1547	0.1479	0.1497	0.1547	0.1611	0.1577	0.1507	0.15	0.1629	0.1528	0.2128	0.1409	0.152	0.1539	0.1496	0.151	0.1476	0.1495	0.1519	0.1549	0.1544	0.1519	0.215	0.1431	0.1478	0.1448	0.1526	0.1551	0.1499	0.1514	0.154	0.155	0.1558	0.1555
	06:44:27	30	0.146	0.1486	0.1497	0.1536	0.1537	0.1535	0.1543	0.1554	0.1526	0.1488	0.1603	0.2069	0.1363	0.1546	0.1476	0.1495	0.1545	0.1612	0.1574	0.1505	0.1503	0.1629	0.153	0.2127	0.1409	0.152	0.1541	0.1498	0.1514	0.1479	0.15	0.1519	0.155	0.1545	0.1522	0.2132	0.1433	0.1481	0.1446	0.1527	0.1552	0.1502	0.1516	0.1544	0.1551	0.1558	0.1557
	06:49:27	30	0.1463	0.1489	0.1499	0.1537	0.1537	0.1536	0.1542	0.1555	0.1527	0.1488	0.1606	0.2068	0.1362	0.1544	0.1478	0.15	0.1545	0.1611	0.1574	0.1505	0.15	0.1626	0.1532	0.2126	0.1409	0.1517	0.1538	0.1496	0.1514	0.1479	0.15	0.1521	0.1549	0.1546	0.1523	0.2125	0.1434	0.1481	0.1447	0.1525	0.1551	0.1501	0.1515	0.1542	0.1549	0.1558	0.1559
	06:54:27	30	0.1461	0.1485	0.1497	0.1534	0.1536	0.1535	0.1543	0.1555	0.1527	0.1488	0.1601	0.2066	0.1363	0.1544	0.1479	0.1497	0.1545	0.1609	0.1577	0.1507	0.1501	0.1628	0.1533	0.2126	0.1412	0.1519	0.1539	0.1497	0.1512	0.148	0.1498	0.152	0.1548	0.1542	0.1522	0.2135	0.1434	0.148	0.1448	0.1525	0.1553	0.1501	0.1515	0.1542	0.1548	0.1558	0.1557
	06:59:27	30	0.1461	0.1488	0.1499	0.1537	0.1537	0.1537	0.1545	0.1555	0.1526	0.1491	0.1606	0.2069	0.1364	0.1547	0.1479	0.1499	0.1547	0.1614	0.1571	0.1507	0.1502	0.1624	0.1531	0.2126	0.1409	0.1522	0.154	0.1499	0.1513	0.148	0.15	0.1521	0.1549	0.1544	0.1524	0.2138	0.1436	0.148	0.1448	0.1525	0.1552	0.1499	0.1516	0.1543	0.1548	0.1558	0.1555
	07:04:27	30	0.1459	0.1485	0.1497	0.1534	0.1535	0.1534	0.1543	0.1555	0.1526	0.1486	0.1603	0.2065	0.1365	0.1543	0.1478	0.1498	0.1545	0.1613	0.1571	0.1503	0.1501	0.1622	0.1531	0.2122	0.141	0.1521	0.1538	0.1495	0.151	0.1479	0.1497	0.1517	0.1549	0.1542	0.1523	0.2122	0.1433	0.148	0.1448	0.1524	0.1551	0.1503	0.1515	0.1543	0.1546	0.1556	0.1555
	07:09:27	30	0.1462	0.1489	0.1497	0.1537	0.1535	0.1538	0.1543	0.1557	0.1527	0.149	0.1606	0.2064	0.1362	0.1542	0.148	0.1499	0.1545	0.1612	0.1572	0.1505	0.1503	0.1628	0.1532	0.2127	0.1411	0.152	0.1537	0.1497	0.1514	0.1479	0.1499	0.1521	0.1551	0.1546	0.1524	0.212	0.1434	0.148	0.1446	0.1524	0.1554	0.1501	0.1516	0.1543	0.1548	0.1556	0.1559
	07:14:27	30	0.1461	0.1487	0.1498	0.1534	0.1535	0.1535	0.1543	0.1554	0.153	0.1488	0.1605	0.207	0.1362	0.1541	0.1478	0.1498	0.1545	0.1614	0.1572	0.1504	0.1502	0.1623	0.1532	0.2123	0.1408	0.1522	0.1536	0.1497	0.151	0.1477	0.1498	0.1518	0.1549	0.1544	0.1522	0.2134	0.1434	0.148	0.1447	0.1524	0.155	0.1499	0.1513	0.1539	0.1546	0.1557	0.1556
	07:19:27	30	0.1461	0.1487	0.1496	0.1533	0.1536	0.1536	0.1544	0.1555	0.1528	0.1488	0.1604	0.2063	0.1363	0.1545	0.1478	0.1499	0.1543	0.1612	0.157	0.1505	0.1503	0.1624	0.1533	0.2125	0.141	0.152	0.1536	0.1497	0.151	0.1479	0.1499	0.1521	0.1549	0.1545	0.1523	0.2137	0.1431	0.1478	0.1448	0.1524	0.155	0.1499	0.1514	0.1541	0.1549	0.1557	0.1557
	07:24:27	30	0.146	0.1489	0.1498	0.1532	0.1535	0.1536	0.1544	0.1555	0.1527	0.1488	0.1606	0.2066	0.1364	0.1543	0.1478	0.1499	0.1544	0.1612	0.1572	0.1504	0.1505	0.162	0.1533	0.2122	0.1411	0.1522	0.1536	0.15	0.1512	0.1479	0.1499	0.1518	0.155	0.1543	0.1528	0.2106	0.1434	0.148	0.1448	0.1524	0.1551	0.1497	0.1515	0.1542	0.1548	0.1558	0.1557
	07:29:27	30	0.1461	0.1489	0.1498	0.1533	0.1533	0.1534	0.1542	0.1552	0.1527	0.1487	0.1605	0.2061	0.1362	0.154	0.1477	0.1497	0.1544	0.1608	0.1571	0.1504	0.1504	0.1623	0.1532	0.2123	0.1407	0.1518	0.1534	0.1497	0.1511	0.1476	0.1498	0.1518	0.1548	0.1543	0.1523	0.2131	0.1431	0.1477	0.1447	0.1523	0.1549	0.1498	0.1512	0.1537	0.1545	0.1557	0.1557
	07:34:27	30	0.1461	0.1487	0.1496	0.1535	0.1534	0.1536	0.1544	0.1555	0.1528	0.1488	0.1605	0.2061	0.1365	0.1542	0.1479	0.1497	0.1545	0.1612	0.157	0.1505	0.1502	0.162	0.1534	0.212	0.141	0.152	0.1536	0.1499	0.1513	0.148	0.15	0.1519	0.155	0.1542	0.1525	0.2107	0.1431	0.1475	0.1447	0.1524	0.155	0.15	0.1514	0.1544	0.1546	0.1556	0.1558
	07:39:27	30	0.146	0.1487	0.1498	0.1536	0.1533	0.1536	0.1544	0.1557	0.1526	0.1486	0.1606	0.2062	0.1365	0.1545	0.1479	0.1498	0.1545	0.161	0.1569	0.1506	0.1504	0.162	0.1534	0.212	0.141	0.1521	0.1536	0.1496	0.1511	0.148	0.1499	0.1519	0.1547	0.1544	0.1524	0.2118	0.1432	0.1477	0.1446	0.1522	0.155	0.15	0.1512	0.1537	0.1546	0.1555	0.1559
	07:44:27	30	0.1461	0.1484	0.1494	0.1532	0.1532	0.1535	0.1545	0.1552	0.1525	0.1486	0.1605	0.2063	0.1364	0.1539	0.1478	0.1496	0.1544	0.1609	0.1568	0.1506	0.1504	0.1616	0.1534	0.2114	0.141	0.1519	0.1533	0.1499	0.151	0.1479	0.1499	0.1518	0.1552	0.1541	0.1527	0.2111	0.1431	0.1477	0.1446	0.1522	0.1547	0.1498	0.1511	0.1537	0.1546	0.1555	0.1556
	07:49:27	30	0.1463	0.1489	0.1497	0.1535	0.1532	0.1536	0.1543	0.1552	0.1526	0.1487	0.1608	0.206	0.1364	0.154	0.1481	0.1496	0.1543	0.1611	0.1568	0.1504	0.1503	0.1618	0.1532	0.2117	0.141	0.1518	0.1533	0.1495	0.1511	0.1478	0.1498	0.1517	0.155	0.1543	0.1526	0.2112	0.143	0.1479	0.1448	0.1521	0.1549	0.1499	0.1513	0.1538	0.1546	0.1556	0.1558
	07:54:27	30	0.146	0.1486	0.1499	0.1534	0.1532	0.1534	0.1542	0.1552	0.1526	0.1487	0.1607	0.2056	0.1362	0.1539	0.1476	0.1495	0.1542	0.161	0.1567	0.1503	0.1505	0.1616	0.1532	0.2117	0.1408	0.1519	0.1533	0.1498	0.1508	0.1477	0.1498	0.1517	0.1549	0.1538	0.1525	0.2122	0.1431	0.1477	0.1446	0.1521	0.1546	0.1497	0.151	0.1537	0.1543	0.1553	0.1557
	07:59:27	30	0.146	0.1487	0.1498	0.1533	0.1531	0.1535	0.1542	0.155	0.1525	0.1488	0.1609	0.2052	0.1362	0.1538	0.1478	0.1494	0.1543	0.1608	0.1566	0.1506	0.1503	0.1617	0.1533	0.2115	0.1411	0.1522	0.1532	0.1497	0.151	0.1479	0.1498	0.1516	0.1547	0.1539	0.1526	0.2111	0.1429	0.1477	0.1446	0.1519	0.1547	0.1498	0.1511	0.1535	0.1545	0.1552	0.1555
	08:04:27	30	0.1461	0.1486	0.1494	0.1533	0.1529	0.1535	0.1544	0.1552	0.1526	0.1486	0.1607	0.2057	0.1365	0.1537	0.1478	0.1494	0.1543	0.1606	0.1568	0.1504	0.1504	0.1616	0.1532	0.2112	0.1412	0.1521	0.1533	0.1495	0.1508	0.1477	0.1498	0.1517	0.1547	0.154	0.1527	0.211	0.1429	0.1477	0.1445	0.152	0.1547	0.1494	0.151	0.1534	0.1544	0.1555	0.1556
	08:09:27	30	0.1461	0.1487	0.1496	0.1536	0.153	0.1537	0.1544	0.1552	0.1526	0.1488	0.161	0.2051	0.1364	0.1542	0.1481	0.1494	0.1543	0.161	0.1567	0.1505	0.1503	0.1618	0.1534	0.2111	0.1413	0.1518	0.1533	0.1495	0.151	0.1476	0.15	0.1518	0.1552	0.1542	0.1529	0.2105	0.143	0.1476	0.1444	0.152	0.1547	0.1498	0.151	0.1536	0.1545	0.1555	0.1558
	08:14:27	30	0.146	0.1486	0.1497	0.1534	0.153	0.1536	0.1543	0.1554	0.1525	0.1489	0.1609	0.2055	0.1364	0.1537	0.1478	0.1497	0.1541	0.161	0.1566	0.1506	0.1504	0.1618	0.1534	0.211	0.141	0.1521	0.1532	0.1497	0.151	0.1476	0.1499	0.1517	0.1551	0.154	0.1529	0.2107	0.1431	0.1475	0.1445	0.1521	0.1545	0.1497	0.151	0.1539	0.1545	0.1552	0.1558
	08:19:27	30	0.146	0.1486	0.1497	0.1532	0.153	0.1535	0.1543	0.1553	0.1525	0.1485	0.1609	0.2051	0.1364	0.1536	0.148	0.1494	0.1542	0.1606	0.1566	0.1504	0.1502	0.1613	0.1534	0.2111	0.1412	0.1517	0.1534	0.1496	0.1508	0.1476	0.1498	0.1517	0.155	0.1539	0.1527	0.2107	0.1431	0.1475	0.1445	0.1519	0.1545	0.1496	0.1508	0.1534	0.1544	0.1549	0.1556
	08:24:27	30	0.146	0.1485	0.1495	0.1536	0.1532	0.1535	0.1544	0.1553	0.153	0.1488	0.1609	0.2048	0.1365	0.1538	0.1479	0.1495	0.1541	0.1609	0.1567	0.1505	0.1502	0.1614	0.1533	0.2107	0.141	0.152	0.1534	0.1496	0.1509	0.1479	0.1499	0.1522	0.1551	0.1539	0.1526	0.2101	0.1428	0.1473	0.1445	0.152	0.1548	0.1498	0.1511	0.1538	0.1545	0.1554	0.1559
	08:29:27	30	0.1461	0.1485	0.1497	0.1534	0.153	0.1535	0.1543	0.1553	0.1527	0.1485	0.161	0.2056	0.1365	0.1538	0.1476	0.1493	0.1539	0.1607	0.1564	0.1504	0.1505	0.1616	0.1535	0.211	0.1411	0.1521	0.1533	0.1496	0.1509	0.1476	0.15	0.1516	0.1548	0.1541	0.1531	0.2095	0.1429	0.1471	0.1447	0.1519	0.1547	0.1497	0.1509	0.1535	0.1542	0.1553	0.1558
	08:34:27	30	0.1461	0.1486	0.1496	0.1536	0.1531	0.1535	0.1544	0.1552	0.1527	0.149	0.1609	0.2052	0.1364	0.1538	0.1481	0.1495	0.1542	0.1609	0.1564	0.1504	0.1504	0.1613	0.1537	0.211	0.141	0.1518	0.1534	0.1499	0.1509	0.1479	0.15	0.1517	0.155	0.1539	0.1531	0.211	0.143	0.1472	0.1445	0.1521	0.1547	0.1498	0.151	0.1536	0.1543	0.1554	0.1558
	08:39:27	30	0.1459	0.1487	0.1496	0.1534	0.153	0.1534	0.1544	0.155	0.1526	0.1488	0.1609	0.2043	0.1364	0.1536	0.1475	0.1493	0.154	0.1607	0.1563	0.1503	0.1503	0.1609	0.1534	0.2109	0.1412	0.152	0.1532	0.1496	0.1506	0.1474	0.1496	0.1517	0.1547	0.1536	0.1529	0.2093	0.1428	0.1474	0.1445	0.1518	0.1543	0.1496	0.1507	0.1532	0.1541	0.1548	0.1556
	08:44:27	30	0.1462	0.1488	0.1498	0.1536	0.153	0.1536	0.1547	0.1553	0.1527	0.149	0.1613	0.2045	0.1366	0.1537	0.1479	0.1495	0.1541	0.1607	0.1566	0.1506	0.1505	0.1614	0.1535	0.2109	0.1412	0.1521	0.1535	0.1495	0.1511	0.1478	0.15	0.1519	0.1551	0.1537	0.1534	0.2099	0.1429	0.1473	0.1448	0.1521	0.1549	0.1499	0.1509	0.1535	0.1544	0.155	0.1559
	08:49:27	30	0.146	0.1488	0.1496	0.1538	0.1529	0.1536	0.1545	0.1552	0.1527	0.149	0.1612	0.2044	0.1365	0.1537	0.1481	0.1495	0.1541	0.161	0.1564	0.1504	0.1507	0.1611	0.1535	0.2108	0.1413	0.1521	0.1535	0.1497	0.151	0.1478	0.15	0.1519	0.1549	0.1538	0.1533	0.2093	0.143	0.1474	0.1445	0.1519	0.1548	0.15	0.1509	0.1535	0.1543	0.1549	0.1556
	08:54:27	30	0.146	0.1486	0.1496	0.1534	0.1527	0.1534	0.1543	0.155	0.1526	0.1489	0.1615	0.204	0.1364	0.1537	0.1479	0.1496	0.1541	0.1608	0.1563	0.1506	0.1502	0.161	0.1535	0.2106	0.141	0.152	0.1532	0.1496	0.1506	0.1478	0.1499	0.1517	0.1548	0.1536	0.1533	0.2095	0.1429	0.1472	0.1444	0.1519	0.1546	0.1494	0.1507	0.1534	0.154	0.1547	0.1558
	08:59:27	30	0.1459	0.1487	0.1495	0.1534	0.1528	0.1535	0.1545	0.1551	0.1527	0.1488	0.1613	0.204	0.1366	0.1539	0.1478	0.1494	0.1539	0.1608	0.156	0.1506	0.1505	0.161	0.1537	0.2107	0.1411	0.1517	0.1534	0.1495	0.151	0.1477	0.1498	0.1517	0.1552	0.1536	0.1533	0.2089	0.1429	0.1471	0.1447	0.152	0.1545	0.1497	0.1507	0.1532	0.1539	0.1545	0.1557
	09:04:27	30	0.1463	0.149	0.1498	0.1538	0.1529	0.1538	0.1545	0.1552	0.153	0.1492	0.1614	0.2039	0.1366	0.1537	0.1485	0.1496	0.1541	0.1609	0.1564	0.1506	0.1506	0.1613	0.1538	0.2107	0.1416	0.1522	0.1536	0.1499	0.151	0.1479	0.1502	0.1521	0.1553	0.154	0.1539	0.2093	0.1432	0.1472	0.1447	0.152	0.1549	0.1497	0.1509	0.1536	0.1544	0.1546	0.156
	09:09:27	30	0.1459	0.1487	0.1496	0.1534	0.1526	0.1535	0.1545	0.1551	0.1526	0.1488	0.1612	0.2036	0.1365	0.1533	0.1477	0.1493	0.1539	0.1607	0.1558	0.1504	0.1504	0.1608	0.1536	0.2101	0.1412	0.1518	0.1529	0.1497	0.1503	0.1477	0.1497	0.1516	0.1549	0.1534	0.1533	0.2084	0.1426	0.1469	0.1443	0.1517	0.1544	0.1494	0.1506	0.1531	0.1538	0.1546	0.1556
	09:14:27	30	0.146	0.1485	0.1495	0.1534	0.1525	0.1535	0.1544	0.1548	0.1527	0.1491	0.1615	0.2042	0.1364	0.1536	0.1477	0.1493	0.1541	0.1606	0.1561	0.1505	0.1502	0.161	0.1535	0.2113	0.1411	0.1519	0.1533	0.1497	0.1505	0.1478	0.1497	0.1518	0.1548	0.1534	0.1534	0.2086	0.1427	0.1472	0.1441	0.1517	0.1543	0.1492	0.1503	0.153	0.1538	0.1544	0.1559
	09:19:27	30	0.146	0.1487	0.1497	0.1533	0.1527	0.1536	0.1543	0.155	0.1528	0.1491	0.1616	0.2034	0.1366	0.1531	0.1474	0.1493	0.1541	0.1606	0.1562	0.1504	0.1504	0.1611	0.1537	0.2111	0.1413	0.1523	0.1534	0.1496	0.1506	0.1478	0.1498	0.1519	0.1548	0.1535	0.1537	0.2083	0.1427	0.1471	0.1445	0.1518	0.1548	0.1494	0.1505	0.1531	0.1537	0.1545	0.1558
	09:24:27	30	0.146	0.1487	0.1498	0.1536	0.1528	0.1536	0.1544	0.1551	0.1528	0.149	0.1616	0.2031	0.1367	0.1534	0.1478	0.1496	0.1537	0.1608	0.1557	0.1506	0.1505	0.1604	0.1537	0.2104	0.1415	0.1518	0.1532	0.1498	0.1505	0.1475	0.1497	0.1519	0.1553	0.1535	0.1536	0.2083	0.1427	0.147	0.1444	0.1518	0.1543	0.1494	0.1505	0.1535	0.1538	0.1548	0.1559
	09:29:27	30	0.146	0.1484	0.1495	0.1532	0.1525	0.1534	0.1542	0.155	0.1527	0.1487	0.1615	0.2031	0.1364	0.1534	0.1476	0.1493	0.1537	0.1604	0.1559	0.1505	0.1504	0.1604	0.1537	0.2103	0.141	0.1516	0.1529	0.1496	0.1504	0.1474	0.1496	0.1516	0.1549	0.1533	0.1536	0.2084	0.1425	0.1471	0.144	0.1515	0.1538	0.1493	0.1502	0.153	0.1535	0.1544	0.1558
	09:34:27	30	0.1461	0.1487	0.1496	0.1538	0.1529	0.1537	0.1545	0.1552	0.1529	0.1488	0.1618	0.2031	0.1368	0.1537	0.1478	0.1495	0.1541	0.1608	0.156	0.1505	0.1507	0.1608	0.154	0.2097	0.1412	0.1518	0.153	0.15	0.1507	0.1474	0.1498	0.152	0.1549	0.1535	0.154	0.2081	0.1427	0.1472	0.1444	0.1517	0.1544	0.1493	0.1503	0.1533	0.1537	0.1543	0.1558
	09:39:27	30	0.146	0.1487	0.1497	0.1538	0.1525	0.1536	0.1546	0.1551	0.1527	0.1489	0.1617	0.2029	0.1365	0.1534	0.1477	0.1493	0.1538	0.1606	0.1559	0.1505	0.1506	0.1606	0.1539	0.21	0.141	0.152	0.153	0.1495	0.1509	0.1476	0.1499	0.1518	0.1549	0.1535	0.1541	0.208	0.1425	0.1471	0.1444	0.1517	0.1542	0.1495	0.1504	0.153	0.1536	0.1544	0.1561
	09:44:27	30	0.1461	0.1487	0.1497	0.1537	0.1525	0.1536	0.1545	0.1552	0.1527	0.1489	0.1618	0.2028	0.1367	0.1534	0.1478	0.1495	0.1539	0.1605	0.156	0.1509	0.1508	0.1605	0.1541	0.2102	0.1412	0.1518	0.1533	0.1497	0.1506	0.1475	0.1498	0.1519	0.155	0.1537	0.1537	0.208	0.1428	0.1471	0.1447	0.1517	0.1545	0.1497	0.1502	0.1528	0.1539	0.1544	0.156
	09:49:27	30	0.146	0.1488	0.1495	0.1536	0.1524	0.1535	0.1544	0.1551	0.1527	0.1491	0.162	0.2026	0.1366	0.1534	0.1478	0.1494	0.1537	0.1605	0.1559	0.1505	0.1506	0.1605	0.154	0.2096	0.1412	0.1517	0.1529	0.1497	0.1508	0.1475	0.1498	0.1518	0.155	0.1536	0.1539	0.2084	0.1425	0.1469	0.1444	0.1514	0.1543	0.1493	0.1504	0.1526	0.1535	0.1539	0.1559
	09:54:27	30	0.1459	0.1486	0.1496	0.1536	0.1525	0.1535	0.1544	0.1551	0.1527	0.1491	0.1622	0.2022	0.1366	0.1534	0.1475	0.1491	0.1538	0.1606	0.1556	0.1506	0.1507	0.1604	0.154	0.2094	0.1413	0.1517	0.1531	0.1496	0.1505	0.1475	0.1497	0.1516	0.155	0.1534	0.1541	0.2077	0.1425	0.1468	0.1442	0.1516	0.1544	0.1492	0.1503	0.1528	0.1534	0.1541	0.1558
	09:59:27	30	0.146	0.1486	0.1495	0.1538	0.1524	0.1536	0.1547	0.1551	0.1528	0.1494	0.1619	0.2022	0.1366	0.1536	0.1478	0.1493	0.1538	0.1608	0.1558	0.1504	0.1506	0.1606	0.154	0.2092	0.1411	0.1517	0.1527	0.1497	0.1504	0.1477	0.1499	0.1518	0.155	0.1534	0.1539	0.2084	0.1424	0.147	0.1443	0.1514	0.1542	0.1494	0.1503	0.1526	0.1534	0.1542	0.1559
	10:04:27	30	0.1461	0.1486	0.1498	0.1538	0.1528	0.1536	0.1545	0.155	0.1529	0.149	0.1623	0.2023	0.1368	0.1535	0.1477	0.1492	0.1537	0.1607	0.1558	0.1504	0.1507	0.1609	0.1542	0.2095	0.1412	0.1521	0.1531	0.1498	0.1507	0.1476	0.1501	0.1521	0.1555	0.1534	0.1542	0.2078	0.1425	0.1468	0.1443	0.1516	0.1542	0.1494	0.1502	0.1529	0.1537	0.1543	0.1561
	10:09:27	30	0.1461	0.1486	0.1497	0.1537	0.1526	0.1536	0.1544	0.1551	0.153	0.1493	0.1623	0.2024	0.1367	0.1533	0.148	0.1494	0.1537	0.1607	0.1556	0.1506	0.1509	0.1605	0.1542	0.2084	0.1413	0.1519	0.1529	0.1495	0.1507	0.1477	0.1501	0.152	0.1553	0.1537	0.1541	0.208	0.1427	0.1471	0.1444	0.1514	0.1545	0.1494	0.1502	0.1527	0.1535	0.154	0.1559
	10:14:27	30	0.1463	0.1484	0.1498	0.154	0.1526	0.1537	0.1547	0.1552	0.1529	0.1491	0.1623	0.2019	0.1366	0.1535	0.1477	0.1492	0.1538	0.1608	0.1558	0.1507	0.1509	0.1607	0.1542	0.2101	0.1414	0.1519	0.153	0.1498	0.1507	0.1477	0.15	0.152	0.1554	0.1536	0.1543	0.208	0.1428	0.147	0.1444	0.1515	0.1542	0.1494	0.1502	0.153	0.1535	0.154	0.156
	10:19:27	30	0.1459	0.1485	0.1497	0.1537	0.1522	0.1533	0.1543	0.1549	0.1527	0.1493	0.1624	0.2017	0.1367	0.1535	0.1478	0.1491	0.1533	0.1606	0.1556	0.1506	0.1506	0.1603	0.1541	0.2093	0.141	0.1516	0.1526	0.1494	0.1504	0.1475	0.1499	0.152	0.1548	0.1535	0.154	0.2074	0.1423	0.1466	0.1441	0.1513	0.1541	0.1493	0.15	0.1524	0.1533	0.1539	0.1558
	10:24:27	30	0.1459	0.1486	0.1494	0.1536	0.1523	0.1535	0.1546	0.1551	0.1528	0.1493	0.1624	0.2013	0.1366	0.1534	0.148	0.149	0.1533	0.1606	0.1553	0.1504	0.1508	0.1606	0.1541	0.2102	0.1413	0.1517	0.1529	0.1496	0.1506	0.1475	0.1498	0.1519	0.155	0.1533	0.1543	0.2074	0.1425	0.1468	0.1441	0.1515	0.1541	0.1494	0.1499	0.1526	0.153	0.1538	0.156
	10:29:27	30	0.1461	0.1485	0.1496	0.1538	0.1524	0.1535	0.1546	0.1551	0.1529	0.1492	0.1623	0.2011	0.1366	0.153	0.1477	0.1492	0.1534	0.1606	0.1555	0.1505	0.1508	0.1607	0.1542	0.209	0.1412	0.1519	0.153	0.1496	0.1503	0.1475	0.1499	0.1519	0.1552	0.1533	0.1544	0.2079	0.1423	0.1467	0.1443	0.1512	0.1543	0.1494	0.1501	0.1526	0.1532	0.1538	0.1561
	10:34:27	30	0.1461	0.1488	0.1498	0.1537	0.1526	0.1536	0.1544	0.155	0.1529	0.1493	0.1625	0.2014	0.1367	0.1532	0.1479	0.1492	0.1535	0.1606	0.1558	0.1509	0.1509	0.1608	0.1544	0.2101	0.1413	0.1517	0.1529	0.1495	0.1505	0.1476	0.15	0.152	0.1553	0.1536	0.1543	0.2071	0.1424	0.1468	0.1443	0.1513	0.1542	0.1493	0.1499	0.1525	0.1534	0.1541	0.1563
	10:39:27	30	0.1458	0.1486	0.1498	0.1539	0.1524	0.1535	0.1546	0.1551	0.1529	0.1493	0.1627	0.2013	0.1368	0.1534	0.1479	0.1491	0.1537	0.1604	0.156	0.151	0.1511	0.1608	0.1543	0.213	0.1411	0.1517	0.1532	0.1497	0.1508	0.1479	0.1502	0.1521	0.1553	0.1535	0.1546	0.2069	0.1424	0.1467	0.1444	0.1509	0.1539	0.1494	0.1499	0.1524	0.1531	0.154	0.1565
	10:44:27	30	0.1461	0.1489	0.1497	0.1541	0.1525	0.1539	0.1548	0.155	0.1529	0.1496	0.1629	0.2011	0.1369	0.1533	0.1482	0.1494	0.1536	0.1608	0.1556	0.1509	0.1511	0.1608	0.1545	0.2104	0.1411	0.1516	0.1528	0.1497	0.1507	0.1479	0.1499	0.1522	0.1554	0.1536	0.1547	0.207	0.1425	0.1468	0.1445	0.1516	0.1541	0.1493	0.15	0.1525	0.1534	0.154	0.1563
	10:49:27	30	0.1457	0.1486	0.1494	0.1538	0.1522	0.1533	0.1545	0.1549	0.1528	0.1495	0.1628	0.2005	0.1365	0.1532	0.1478	0.1489	0.1533	0.1605	0.1556	0.1505	0.151	0.1603	0.1544	0.2081	0.1412	0.1516	0.1523	0.1493	0.1501	0.1475	0.1499	0.1521	0.1552	0.1535	0.1544	0.2071	0.1421	0.1465	0.144	0.1509	0.154	0.1491	0.1498	0.1522	0.1529	0.1538	0.1561
	10:54:27	30	0.146	0.1486	0.1499	0.1538	0.1523	0.1536	0.1546	0.155	0.1531	0.1493	0.163	0.2008	0.1368	0.1531	0.148	0.1491	0.1533	0.1605	0.1556	0.1507	0.1509	0.1608	0.1545	0.2079	0.1414	0.1515	0.1525	0.1497	0.1502	0.1479	0.15	0.152	0.1556	0.1536	0.1547	0.2065	0.1424	0.1468	0.1444	0.1512	0.1541	0.1492	0.1497	0.1522	0.1532	0.1538	0.1561
	10:59:27	30	0.1461	0.1488	0.1498	0.154	0.1525	0.1535	0.1546	0.1552	0.153	0.1494	0.1633	0.2009	0.1369	0.1533	0.1478	0.1488	0.1536	0.1606	0.1562	0.1509	0.1513	0.1608	0.1547	0.2101	0.1413	0.1515	0.1524	0.1497	0.1503	0.1475	0.1501	0.1521	0.1554	0.1537	0.1546	0.2065	0.1424	0.1468	0.1444	0.1513	0.1541	0.1492	0.1499	0.1523	0.1534	0.1537	0.1564
	11:04:27	30	0.1458	0.1486	0.1498	0.1537	0.1521	0.1535	0.1547	0.1552	0.1531	0.1497	0.163	0.2005	0.1366	0.1532	0.1478	0.1491	0.1533	0.1605	0.1557	0.1505	0.1511	0.1605	0.1547	0.2089	0.1412	0.1514	0.1525	0.1495	0.1504	0.1475	0.1502	0.152	0.1553	0.1536	0.1548	0.2067	0.1422	0.1467	0.1442	0.1511	0.1539	0.1488	0.1499	0.1519	0.1529	0.1537	0.1563
	11:09:27	30	0.146	0.1485	0.1497	0.1536	0.152	0.1537	0.1547	0.1554	0.1532	0.1494	0.1631	0.2005	0.137	0.1528	0.148	0.1492	0.1533	0.1606	0.1558	0.1507	0.1511	0.1605	0.1548	0.2076	0.1415	0.1513	0.1527	0.1495	0.1505	0.1476	0.1503	0.1519	0.1553	0.1537	0.1551	0.2063	0.1422	0.1465	0.1442	0.1509	0.1539	0.1486	0.1495	0.1524	0.1531	0.1538	0.1564
	11:14:27	30	0.146	0.1485	0.1497	0.1538	0.1524	0.1537	0.1548	0.1553	0.1532	0.1497	0.1634	0.2004	0.137	0.1533	0.1476	0.149	0.1532	0.1606	0.1558	0.1507	0.1512	0.1608	0.1549	0.2072	0.1414	0.1513	0.1525	0.1496	0.1505	0.1476	0.1501	0.152	0.1555	0.1535	0.1549	0.2061	0.1422	0.1465	0.144	0.1512	0.1538	0.1493	0.1499	0.152	0.1528	0.1536	0.1565
	11:19:27	30	0.1461	0.1487	0.1498	0.1541	0.1525	0.1536	0.1549	0.1554	0.1534	0.1498	0.1635	0.2003	0.137	0.1533	0.1479	0.1491	0.1533	0.1608	0.1558	0.1508	0.1515	0.1608	0.1551	0.2077	0.1414	0.1515	0.1527	0.1495	0.1502	0.1476	0.1503	0.1522	0.1556	0.1535	0.1551	0.2065	0.1422	0.1468	0.1443	0.1511	0.1542	0.1492	0.1499	0.1521	0.1532	0.1536	0.1565
	11:24:27	30	0.1461	0.1488	0.1499	0.154	0.1525	0.1537	0.1551	0.1554	0.1535	0.1499	0.1634	0.2004	0.1372	0.1532	0.1481	0.149	0.1533	0.1608	0.1556	0.1508	0.1517	0.1606	0.1549	0.2126	0.1414	0.1518	0.1528	0.1495	0.1504	0.1478	0.1503	0.1522	0.1557	0.1537	0.1554	0.2062	0.1422	0.1466	0.1442	0.1512	0.1538	0.1489	0.1498	0.152	0.1529	0.1537	0.1565
	11:29:27	30	0.146	0.1488	0.1499	0.1542	0.1522	0.1536	0.155	0.1555	0.1536	0.1502	0.1638	0.2002	0.1372	0.1535	0.1481	0.1488	0.1532	0.1605	0.1558	0.1508	0.1519	0.161	0.1553	0.2079	0.1417	0.1517	0.1526	0.1495	0.1503	0.148	0.1504	0.1521	0.1557	0.1536	0.1553	0.2064	0.1424	0.1466	0.1444	0.1511	0.1539	0.1488	0.1499	0.152	0.1528	0.1536	0.1566
	11:34:27	30	0.146	0.1489	0.1498	0.154	0.1523	0.1537	0.1549	0.1554	0.1533	0.1501	0.1639	0.1998	0.1372	0.1533	0.1479	0.1493	0.1531	0.1609	0.1559	0.1507	0.1514	0.161	0.1553	0.2114	0.1416	0.1521	0.1528	0.1494	0.1503	0.1479	0.1505	0.1524	0.1557	0.1537	0.1556	0.2062	0.1424	0.1467	0.1443	0.1509	0.1538	0.1491	0.1497	0.1519	0.1531	0.1535	0.1566
	11:39:27	30	0.1459	0.1489	0.1498	0.1542	0.1523	0.1539	0.155	0.1557	0.1535	0.1499	0.1639	0.1998	0.1371	0.1533	0.1476	0.1489	0.1532	0.1608	0.1559	0.1511	0.1516	0.161	0.1554	0.2099	0.1417	0.1519	0.1526	0.1495	0.1503	0.1479	0.1506	0.1522	0.1559	0.1537	0.1559	0.2058	0.1421	0.1466	0.1441	0.1508	0.1537	0.149	0.1496	0.1521	0.1528	0.1536	0.1567
	11:44:27	30	0.1457	0.1486	0.1498	0.1539	0.152	0.1535	0.1549	0.1555	0.1533	0.1499	0.1638	0.1997	0.137	0.1533	0.1477	0.1489	0.1529	0.1605	0.1555	0.151	0.1514	0.1608	0.1553	0.2102	0.1415	0.1511	0.1524	0.1493	0.1501	0.1477	0.1501	0.152	0.1557	0.1536	0.1556	0.2057	0.1418	0.1464	0.144	0.1506	0.1535	0.149	0.1494	0.1517	0.1528	0.1532	0.1567
	11:49:27	30	0.1458	0.1487	0.1501	0.1542	0.1522	0.1536	0.1549	0.1556	0.1538	0.1499	0.1641	0.1994	0.1369	0.1531	0.1478	0.149	0.153	0.1605	0.1557	0.1512	0.1518	0.1608	0.1556	0.2076	0.1416	0.1516	0.1523	0.1494	0.1501	0.1475	0.1504	0.1523	0.1562	0.1538	0.156	0.2055	0.1422	0.1465	0.1443	0.1508	0.1537	0.1491	0.1496	0.1519	0.153	0.1535	0.1568
	11:54:27	30	0.1459	0.1489	0.15	0.1539	0.1522	0.1538	0.155	0.1557	0.1537	0.15	0.1643	0.1995	0.1371	0.1532	0.1479	0.1488	0.153	0.1606	0.1559	0.1511	0.1517	0.1611	0.1556	0.2123	0.1416	0.1517	0.1524	0.1495	0.1501	0.1479	0.1506	0.1522	0.1559	0.1536	0.1561	0.2056	0.1422	0.1463	0.1441	0.151	0.1537	0.1488	0.1496	0.1517	0.1527	0.1538	0.1569
	11:59:27	30	0.146	0.1488	0.15	0.1541	0.1522	0.154	0.1551	0.1557	0.1537	0.1499	0.1644	0.1994	0.1371	0.1532	0.148	0.1489	0.153	0.1609	0.1556	0.1511	0.1518	0.161	0.1557	0.2072	0.1416	0.1518	0.1525	0.1494	0.1504	0.1478	0.1505	0.1522	0.1559	0.1538	0.1561	0.2064	0.1422	0.1466	0.1442	0.1508	0.1539	0.149	0.1496	0.1517	0.1529	0.1532	0.1571
	12:04:27	30	0.1461	0.1491	0.1504	0.1542	0.1525	0.1539	0.1551	0.1556	0.1539	0.1503	0.1647	0.199	0.1373	0.1533	0.1483	0.1491	0.1532	0.1608	0.1561	0.1514	0.152	0.1612	0.1561	0.2089	0.1417	0.1519	0.1523	0.1494	0.1501	0.1478	0.1508	0.1525	0.1561	0.154	0.1563	0.2058	0.1422	0.1465	0.144	0.1509	0.1536	0.149	0.1496	0.1519	0.153	0.1535	0.1571
	12:09:27	30	0.1459	0.1488	0.1502	0.1542	0.1523	0.1539	0.1551	0.1557	0.1539	0.1502	0.1647	0.1991	0.1373	0.1533	0.1479	0.1487	0.1529	0.1605	0.1559	0.1511	0.1521	0.1613	0.1559	0.2059	0.1417	0.1517	0.1524	0.1495	0.15	0.1477	0.1506	0.1523	0.1562	0.1539	0.1562	0.2052	0.1421	0.1463	0.1442	0.1508	0.1535	0.1488	0.1496	0.1516	0.153	0.1534	0.1572
	12:14:27	30	0.1461	0.1493	0.1504	0.1545	0.1523	0.154	0.1553	0.1561	0.1541	0.1506	0.165	0.1994	0.1374	0.1534	0.1482	0.1491	0.153	0.161	0.156	0.1513	0.1523	0.1613	0.1562	0.2112	0.1419	0.1519	0.1522	0.1496	0.1503	0.1479	0.1509	0.1527	0.1563	0.154	0.1567	0.2052	0.1424	0.1463	0.1442	0.1507	0.1537	0.1489	0.1495	0.1518	0.1526	0.1534	0.1574
	12:19:27	30	0.1461	0.1487	0.15	0.1544	0.1524	0.154	0.1553	0.1558	0.1539	0.1507	0.1652	0.199	0.1371	0.1531	0.1483	0.149	0.153	0.1608	0.1561	0.1515	0.1521	0.1613	0.1562	0.2084	0.1417	0.152	0.1523	0.1496	0.1502	0.1478	0.1508	0.1525	0.1564	0.1542	0.1566	0.2052	0.1419	0.1464	0.1442	0.1508	0.1536	0.1493	0.1498	0.1519	0.1526	0.1535	0.1576
	12:24:27	30	0.146	0.1489	0.1501	0.1542	0.1522	0.1539	0.1551	0.1558	0.154	0.1503	0.1649	0.1987	0.1371	0.1529	0.1478	0.149	0.1528	0.1609	0.1556	0.151	0.152	0.1611	0.1563	0.2079	0.1418	0.1516	0.1522	0.1493	0.15	0.1477	0.1509	0.1526	0.1562	0.1541	0.1565	0.2045	0.142	0.1462	0.1437	0.1507	0.1532	0.1487	0.1495	0.1518	0.1528	0.1533	0.1573
	12:29:27	30	0.1459	0.149	0.1503	0.1546	0.1524	0.1541	0.1553	0.1561	0.1542	0.1508	0.1653	0.1988	0.1374	0.1529	0.1481	0.1491	0.1528	0.1608	0.156	0.1514	0.1523	0.1614	0.1564	0.2092	0.1419	0.152	0.1521	0.1496	0.15	0.1479	0.1511	0.1524	0.1564	0.154	0.1567	0.2047	0.142	0.1466	0.1441	0.1505	0.1533	0.1488	0.1494	0.1517	0.1525	0.1532	0.1576
	12:34:27	30	0.1461	0.1488	0.1503	0.1546	0.1524	0.1541	0.1556	0.1561	0.1542	0.1508	0.1655	0.1987	0.1374	0.1531	0.1483	0.149	0.153	0.1607	0.1563	0.1515	0.1526	0.1615	0.157	0.2058	0.1418	0.1519	0.1527	0.1495	0.1501	0.1481	0.151	0.1527	0.1565	0.1542	0.1572	0.2051	0.1421	0.1465	0.1441	0.1507	0.1534	0.1487	0.1495	0.1517	0.1528	0.1535	0.1578
	12:39:27	30	0.1459	0.149	0.1504	0.1542	0.1522	0.1541	0.1553	0.156	0.1544	0.1507	0.1655	0.1986	0.1373	0.1531	0.148	0.149	0.1527	0.161	0.1555	0.1514	0.1524	0.1611	0.1569	0.2054	0.142	0.1519	0.1524	0.1494	0.1501	0.148	0.1508	0.1525	0.1565	0.1541	0.1568	0.2049	0.1419	0.1464	0.1441	0.1505	0.1533	0.1488	0.1494	0.1515	0.1523	0.1532	0.1578
	12:44:27	30	0.1459	0.1491	0.1504	0.1543	0.1523	0.1541	0.1552	0.156	0.1545	0.1507	0.1657	0.1986	0.1373	0.1532	0.1481	0.1487	0.1528	0.161	0.1558	0.1514	0.1525	0.1612	0.1568	0.2049	0.1419	0.1519	0.1526	0.1495	0.1501	0.148	0.1508	0.1527	0.1564	0.1543	0.157	0.2047	0.1419	0.1464	0.144	0.1506	0.1534	0.1488	0.1493	0.1515	0.1525	0.1532	0.158
	12:49:27	30	0.1462	0.149	0.1504	0.1543	0.1525	0.1541	0.1555	0.156	0.1546	0.1506	0.1656	0.1984	0.1374	0.1531	0.148	0.149	0.1527	0.161	0.1557	0.1517	0.1526	0.1616	0.1569	0.2085	0.142	0.1516	0.1522	0.1496	0.1503	0.1482	0.1508	0.1527	0.1563	0.1544	0.1572	0.2045	0.1417	0.1461	0.144	0.1507	0.1535	0.1487	0.1495	0.1513	0.1524	0.1533	0.1579
	12:54:27	30	0.146	0.1489	0.1507	0.1546	0.1524	0.1541	0.1556	0.1563	0.1546	0.151	0.1659	0.1987	0.1374	0.1532	0.1482	0.1491	0.1527	0.161	0.1562	0.1517	0.1526	0.1614	0.1573	0.2072	0.142	0.1519	0.1523	0.1497	0.15	0.1482	0.1511	0.1527	0.1567	0.1544	0.1572	0.2047	0.142	0.1462	0.1439	0.1506	0.1533	0.1489	0.1493	0.1518	0.1525	0.1534	0.1582
	12:59:27	30	0.146	0.1491	0.1503	0.1544	0.1525	0.1543	0.1556	0.1563	0.1546	0.151	0.166	0.1984	0.1375	0.1532	0.1483	0.149	0.1526	0.161	0.156	0.1516	0.1528	0.1615	0.1573	0.2082	0.1419	0.1518	0.1522	0.1497	0.1502	0.1482	0.1511	0.1528	0.1567	0.1544	0.1577	0.2044	0.142	0.1461	0.144	0.1505	0.1533	0.1489	0.1492	0.1515	0.1525	0.1535	0.1582
	13:04:27	30	0.1462	0.1493	0.1508	0.1544	0.1524	0.1542	0.1559	0.1562	0.1549	0.1513	0.1662	0.1985	0.1377	0.153	0.1481	0.1492	0.1529	0.161	0.1562	0.1516	0.153	0.1617	0.1576	0.2055	0.1422	0.1521	0.1528	0.1498	0.1504	0.1483	0.1514	0.1532	0.157	0.1546	0.1578	0.2043	0.1419	0.1463	0.144	0.1505	0.1534	0.149	0.1493	0.1512	0.1523	0.1533	0.1587
	13:09:27	30	0.1458	0.1488	0.1502	0.1544	0.1522	0.1544	0.1558	0.156	0.1547	0.151	0.1663	0.198	0.1373	0.1528	0.1481	0.1486	0.1528	0.1609	0.156	0.1516	0.1527	0.1613	0.1576	0.2063	0.1419	0.1519	0.1523	0.1495	0.1499	0.1482	0.1512	0.1527	0.1567	0.1546	0.1576	0.2043	0.1416	0.146	0.1439	0.1504	0.1534	0.1486	0.1491	0.1513	0.1523	0.1532	0.1583
	13:14:27	30	0.1464	0.1491	0.1504	0.1546	0.1525	0.1541	0.1558	0.1562	0.1551	0.1514	0.1665	0.1981	0.1377	0.1532	0.1483	0.1492	0.153	0.161	0.156	0.1519	0.1532	0.1613	0.158	0.2045	0.1422	0.1518	0.1525	0.1495	0.1499	0.1484	0.1514	0.153	0.157	0.1546	0.1579	0.2043	0.1417	0.1461	0.1439	0.1504	0.1535	0.1485	0.1492	0.1511	0.1522	0.1534	0.1586
	13:19:27	30	0.1462	0.1488	0.1507	0.1543	0.1524	0.1543	0.1558	0.1564	0.1551	0.1514	0.1668	0.1983	0.1377	0.1529	0.1485	0.149	0.1526	0.1608	0.1562	0.1519	0.1532	0.1623	0.1578	0.2062	0.142	0.1517	0.1524	0.1495	0.1503	0.1483	0.1516	0.153	0.1568	0.1549	0.1582	0.2042	0.1419	0.1461	0.1439	0.1503	0.1535	0.1486	0.1492	0.1514	0.1522	0.1532	0.1587
	13:24:27	30	0.1461	0.1492	0.1505	0.1544	0.1523	0.1543	0.1558	0.1563	0.1551	0.1514	0.1667	0.1978	0.1376	0.153	0.1482	0.1493	0.1529	0.1611	0.1562	0.1519	0.1532	0.1617	0.158	0.2047	0.1422	0.152	0.1524	0.1496	0.15	0.1484	0.1517	0.1533	0.1569	0.1548	0.1582	0.2041	0.1415	0.1459	0.1437	0.1502	0.1533	0.1486	0.1491	0.1512	0.152	0.1529	0.1588
	13:29:27	30	0.1465	0.1497	0.1509	0.1547	0.1528	0.1548	0.1564	0.1569	0.1556	0.1517	0.1672	0.1983	0.1381	0.1535	0.1485	0.1494	0.153	0.1614	0.1564	0.1524	0.1536	0.1627	0.1585	0.2069	0.1425	0.1522	0.1528	0.1499	0.1503	0.1488	0.1519	0.1534	0.1573	0.155	0.1588	0.2043	0.1418	0.1463	0.1441	0.1506	0.1536	0.1488	0.1492	0.1515	0.1526	0.1534	0.1594
	13:34:27	30	0.146	0.1491	0.1507	0.1546	0.1523	0.1545	0.1561	0.1567	0.1554	0.1515	0.1671	0.1979	0.1377	0.1532	0.1483	0.1491	0.153	0.1609	0.1565	0.1523	0.1535	0.1627	0.1583	0.2095	0.1424	0.152	0.1525	0.1497	0.1499	0.1487	0.1516	0.1533	0.157	0.1551	0.1585	0.2037	0.1419	0.1459	0.1438	0.1503	0.1533	0.1488	0.149	0.1513	0.1521	0.153	0.1592
	13:39:27	30	0.1465	0.1495	0.1509	0.1547	0.1526	0.1547	0.1562	0.1567	0.1557	0.1518	0.1673	0.1977	0.1377	0.1532	0.1485	0.1491	0.1528	0.1611	0.1565	0.1523	0.1538	0.1624	0.1587	0.2047	0.1425	0.1521	0.1527	0.1499	0.1501	0.1487	0.1516	0.1534	0.1574	0.155	0.1588	0.2041	0.1416	0.1462	0.1438	0.1503	0.1534	0.1487	0.1491	0.1514	0.152	0.1529	0.1595
	13:44:27	30	0.1464	0.1494	0.1508	0.1548	0.1524	0.1546	0.1563	0.1566	0.1557	0.1519	0.1674	0.1977	0.1376	0.153	0.1483	0.1488	0.1528	0.1609	0.1569	0.1526	0.1539	0.1627	0.1588	0.2043	0.1425	0.1522	0.1525	0.1497	0.1501	0.1488	0.1516	0.1535	0.1573	0.1552	0.1589	0.2045	0.1417	0.146	0.1438	0.1504	0.1529	0.1485	0.1491	0.1512	0.1519	0.1533	0.1593
	13:49:27	30	0.1461	0.1491	0.1508	0.1544	0.1525	0.1545	0.1562	0.1566	0.1558	0.152	0.1676	0.1973	0.1377	0.153	0.1483	0.1492	0.1528	0.1612	0.1563	0.1523	0.1536	0.1624	0.1588	0.2075	0.1423	0.152	0.1523	0.1497	0.1502	0.1487	0.1518	0.1535	0.1574	0.1551	0.159	0.2035	0.1414	0.1458	0.1436	0.15	0.1529	0.1484	0.1489	0.1512	0.152	0.1531	0.1597
	13:54:27	30	0.1464	0.1493	0.1508	0.155	0.1526	0.1548	0.1567	0.157	0.156	0.1523	0.1677	0.1975	0.1379	0.1533	0.1485	0.1493	0.1529	0.1614	0.1565	0.1527	0.1539	0.1626	0.1591	0.2081	0.1426	0.1519	0.1524	0.1501	0.1502	0.1489	0.1517	0.1537	0.1577	0.1554	0.1593	0.2036	0.1416	0.1458	0.1436	0.1502	0.1528	0.1484	0.149	0.1512	0.1518	0.1535	0.1598
	13:59:27	30	0.1464	0.1493	0.1509	0.1545	0.1524	0.1547	0.1565	0.1569	0.156	0.152	0.1679	0.1973	0.138	0.1531	0.1484	0.1494	0.1524	0.1612	0.1561	0.1527	0.154	0.1626	0.1591	0.2102	0.1425	0.1521	0.1527	0.1499	0.1502	0.1489	0.1519	0.1535	0.1573	0.1552	0.1596	0.2035	0.1415	0.1456	0.1438	0.1502	0.153	0.1485	0.1489	0.151	0.1518	0.1529	0.1599
	14:04:27	30	0.1461	0.1494	0.1509	0.1546	0.1525	0.1547	0.1566	0.1569	0.1561	0.1524	0.1682	0.1974	0.1381	0.1529	0.1485	0.1496	0.1525	0.1615	0.1564	0.153	0.1542	0.1629	0.1594	0.2103	0.1425	0.1524	0.1528	0.1499	0.1505	0.1491	0.1521	0.154	0.1579	0.1554	0.1601	0.2033	0.1416	0.1458	0.1441	0.1503	0.1534	0.149	0.1488	0.1511	0.152	0.1531	0.1603
	14:09:27	30	0.1465	0.1494	0.151	0.155	0.1528	0.1548	0.1567	0.1571	0.1563	0.1526	0.1683	0.1974	0.1379	0.1532	0.1485	0.1492	0.1527	0.1613	0.157	0.153	0.1544	0.1631	0.1598	0.21	0.1426	0.1522	0.1528	0.15	0.1502	0.1491	0.1521	0.1537	0.1579	0.1555	0.1601	0.2036	0.1416	0.1459	0.144	0.1503	0.153	0.1489	0.149	0.1512	0.1521	0.1528	0.1603
	14:14:27	30	0.1464	0.1493	0.151	0.1552	0.1524	0.1549	0.1569	0.1571	0.1563	0.1526	0.1684	0.197	0.138	0.1533	0.1485	0.1491	0.1525	0.1613	0.157	0.1533	0.1546	0.1633	0.1598	0.2102	0.1427	0.1521	0.1525	0.1496	0.1502	0.1489	0.1522	0.1539	0.1579	0.1557	0.16	0.2033	0.1416	0.1456	0.1438	0.15	0.1531	0.1487	0.1489	0.1511	0.1518	0.1529	0.1605
	14:19:27	30	0.1465	0.1498	0.1511	0.1551	0.1526	0.155	0.1571	0.1574	0.1568	0.1528	0.1688	0.1973	0.1383	0.1533	0.1486	0.1493	0.1528	0.1618	0.1569	0.1533	0.1546	0.1632	0.16	0.2038	0.1428	0.1523	0.153	0.15	0.1503	0.1494	0.1525	0.1542	0.1583	0.156	0.1608	0.2034	0.1416	0.1459	0.144	0.1503	0.153	0.1488	0.1489	0.1512	0.1522	0.153	0.1607
	14:24:27	30	0.1466	0.1495	0.151	0.155	0.1527	0.1552	0.157	0.1575	0.1568	0.1531	0.1687	0.1971	0.1382	0.1536	0.1486	0.1498	0.1528	0.1615	0.1566	0.1533	0.1548	0.1632	0.1601	0.2046	0.1429	0.1524	0.1528	0.1499	0.1502	0.1494	0.1528	0.1542	0.1581	0.156	0.1609	0.2031	0.1413	0.1454	0.1436	0.1499	0.1529	0.1487	0.1487	0.151	0.1521	0.1528	0.1611
	14:29:27	30	0.1466	0.1496	0.1511	0.1551	0.1526	0.1552	0.157	0.1575	0.157	0.153	0.169	0.1969	0.1382	0.1534	0.1487	0.1495	0.1525	0.1615	0.1568	0.1533	0.1548	0.1635	0.1606	0.2039	0.143	0.1523	0.153	0.15	0.1503	0.1492	0.1525	0.1542	0.1585	0.1561	0.1608	0.2028	0.1412	0.1456	0.1438	0.1501	0.1528	0.1487	0.1488	0.151	0.152	0.1526	0.1609
	14:34:27	30	0.1467	0.1496	0.1514	0.1551	0.1528	0.1554	0.1573	0.1577	0.1573	0.1534	0.1693	0.1972	0.1384	0.1532	0.1487	0.1495	0.1527	0.1618	0.157	0.1537	0.1549	0.164	0.1609	0.2048	0.1431	0.1524	0.153	0.1503	0.1502	0.1496	0.1529	0.1545	0.1588	0.1562	0.1613	0.2035	0.1415	0.1456	0.1438	0.1501	0.153	0.1484	0.1487	0.1509	0.1519	0.1529	0.1613
	14:39:27	30	0.1467	0.1495	0.1511	0.1553	0.1527	0.1552	0.1571	0.1577	0.1573	0.1534	0.1694	0.1968	0.1382	0.1534	0.1487	0.1494	0.1525	0.1618	0.1569	0.1537	0.155	0.1637	0.161	0.2036	0.1429	0.1521	0.1528	0.1502	0.1499	0.1495	0.1529	0.1544	0.1587	0.1564	0.1614	0.2033	0.1412	0.1456	0.1436	0.15	0.1527	0.1486	0.1486	0.1508	0.1518	0.1527	0.1614
	14:44:27	30	0.1466	0.1499	0.1513	0.1552	0.153	0.1553	0.1572	0.1578	0.1578	0.1536	0.1697	0.1969	0.1384	0.1531	0.1489	0.1498	0.1531	0.1621	0.1569	0.1542	0.1555	0.1637	0.1614	0.2057	0.1432	0.1525	0.1529	0.1501	0.1504	0.1497	0.1532	0.1549	0.1587	0.1567	0.1618	0.203	0.1415	0.1457	0.1438	0.1501	0.1528	0.1485	0.1488	0.1509	0.1518	0.1529	0.1617
	14:49:27	30	0.1468	0.1499	0.1516	0.1551	0.153	0.1555	0.1574	0.1581	0.1579	0.1538	0.1702	0.1968	0.1385	0.1533	0.149	0.1498	0.1528	0.162	0.1573	0.1541	0.1557	0.1639	0.1615	0.2069	0.1434	0.1526	0.1531	0.1504	0.1507	0.1499	0.1535	0.1551	0.1589	0.1567	0.162	0.2028	0.1416	0.1457	0.1437	0.1501	0.1529	0.1485	0.1488	0.151	0.1519	0.1528	0.1621
	14:54:27	30	0.1468	0.1499	0.1514	0.1551	0.153	0.1555	0.1576	0.1581	0.1578	0.154	0.1702	0.1967	0.1386	0.1537	0.1489	0.1498	0.1527	0.1622	0.1571	0.1541	0.1558	0.1638	0.1619	0.2044	0.1435	0.1528	0.153	0.1503	0.1505	0.1496	0.1536	0.1549	0.159	0.1568	0.1618	0.2027	0.1413	0.1456	0.1439	0.15	0.1531	0.1487	0.1487	0.151	0.1519	0.1528	0.1621
	14:59:27	30	0.1465	0.1499	0.151	0.1551	0.1527	0.1554	0.1574	0.158	0.158	0.1538	0.17	0.1965	0.1386	0.1534	0.1487	0.1496	0.1527	0.1617	0.1573	0.1542	0.1557	0.1644	0.1617	0.203	0.143	0.1524	0.1528	0.1502	0.1503	0.1496	0.1532	0.1547	0.1588	0.157	0.162	0.2027	0.1412	0.1455	0.1434	0.15	0.1527	0.1485	0.1486	0.1507	0.1515	0.1525	0.1623
	15:04:27	30	0.1465	0.1496	0.1513	0.1552	0.1529	0.1554	0.158	0.1584	0.1582	0.1538	0.1705	0.1967	0.1383	0.1537	0.1487	0.1496	0.1526	0.1621	0.1575	0.1543	0.1559	0.1642	0.1622	0.2027	0.1434	0.1524	0.153	0.1504	0.1503	0.1498	0.1536	0.1547	0.1592	0.1572	0.1627	0.2023	0.1411	0.1454	0.1436	0.1499	0.1527	0.1486	0.1485	0.1507	0.1515	0.1524	0.1624
	15:09:27	30	0.1466	0.1499	0.1514	0.1552	0.153	0.1558	0.1581	0.1583	0.1585	0.1542	0.1706	0.1966	0.1386	0.1535	0.1489	0.1496	0.1527	0.1619	0.1576	0.1544	0.1561	0.1646	0.1624	0.2113	0.1435	0.1526	0.1532	0.1506	0.1503	0.1499	0.1538	0.155	0.1594	0.1571	0.1629	0.2026	0.1415	0.1456	0.1437	0.1498	0.1528	0.1487	0.1485	0.1507	0.1517	0.1526	0.1627
	15:14:27	30	0.1469	0.1499	0.1515	0.1554	0.153	0.1558	0.158	0.1585	0.1586	0.1545	0.171	0.1969	0.1386	0.1536	0.1489	0.1501	0.1527	0.1624	0.1575	0.1545	0.1564	0.1645	0.1626	0.2045	0.1435	0.1525	0.153	0.1504	0.1503	0.1499	0.1537	0.1553	0.1597	0.1574	0.163	0.2026	0.1412	0.1455	0.1435	0.1498	0.1528	0.1484	0.1487	0.1509	0.1517	0.1527	0.1632
	15:19:27	30	0.1471	0.15	0.1516	0.1554	0.1532	0.1558	0.1584	0.1587	0.1587	0.1545	0.171	0.1964	0.139	0.1535	0.1491	0.1496	0.1528	0.1624	0.1579	0.1548	0.1566	0.1648	0.1629	0.2053	0.1435	0.1527	0.1531	0.1506	0.1505	0.15	0.1539	0.1555	0.1599	0.1575	0.1637	0.2023	0.1413	0.1455	0.1437	0.1498	0.1527	0.1486	0.1484	0.1507	0.1518	0.1527	0.1633
	15:24:27	30	0.147	0.1504	0.1515	0.1553	0.1533	0.1558	0.1584	0.1588	0.1589	0.1549	0.1714	0.197	0.1389	0.1537	0.1491	0.1496	0.1528	0.1625	0.1579	0.1548	0.1567	0.1649	0.1632	0.2033	0.1436	0.1531	0.1534	0.1507	0.1508	0.1502	0.1541	0.1557	0.1599	0.1579	0.1635	0.2024	0.1412	0.1453	0.1439	0.1498	0.1528	0.1488	0.1487	0.1507	0.1519	0.1528	0.1637
	15:29:27	30	0.147	0.1503	0.1516	0.1555	0.1534	0.1561	0.1588	0.1591	0.1594	0.155	0.1717	0.1975	0.1391	0.154	0.149	0.15	0.1531	0.1624	0.158	0.1554	0.1571	0.1654	0.1635	0.2043	0.1439	0.1532	0.1535	0.1508	0.1505	0.1504	0.1542	0.1558	0.1603	0.1582	0.1641	0.2035	0.1413	0.1455	0.1437	0.1497	0.1527	0.1487	0.1484	0.1508	0.1518	0.1529	0.164
	15:34:27	30	0.147	0.1506	0.1516	0.1554	0.1533	0.156	0.1588	0.1592	0.1593	0.1552	0.172	0.1964	0.1388	0.1539	0.1491	0.1501	0.153	0.1627	0.158	0.1551	0.1572	0.1652	0.1639	0.2046	0.1439	0.153	0.1532	0.1508	0.1508	0.1502	0.1545	0.156	0.1604	0.1583	0.1643	0.2022	0.1414	0.1454	0.1437	0.1498	0.1526	0.1486	0.1484	0.151	0.1514	0.1526	0.1642
	15:39:27	30	0.1468	0.1502	0.1514	0.1553	0.153	0.1557	0.1585	0.159	0.1594	0.155	0.172	0.1963	0.1387	0.1536	0.149	0.1497	0.1527	0.1623	0.1577	0.1553	0.157	0.1651	0.1638	0.2056	0.1437	0.1529	0.153	0.1505	0.1504	0.1502	0.1543	0.1557	0.1603	0.1581	0.1644	0.2018	0.1411	0.1449	0.1431	0.1495	0.1524	0.1481	0.1481	0.1505	0.1513	0.1524	0.1641
	15:44:27	30	0.147	0.1506	0.1516	0.1554	0.1533	0.1562	0.1587	0.1593	0.1596	0.1554	0.1722	0.1966	0.1394	0.1537	0.1492	0.1501	0.1528	0.1626	0.1579	0.1555	0.1576	0.1653	0.1641	0.2074	0.1438	0.1532	0.1534	0.1508	0.1509	0.1502	0.1546	0.1559	0.1605	0.1585	0.165	0.202	0.1412	0.1453	0.1437	0.1497	0.1526	0.1487	0.1481	0.1506	0.1515	0.1526	0.1646
	15:49:27	30	0.1471	0.1504	0.1519	0.1557	0.1536	0.1564	0.1591	0.1599	0.1598	0.1557	0.1726	0.1962	0.1392	0.1539	0.1493	0.1502	0.153	0.1631	0.158	0.1557	0.1577	0.1654	0.1647	0.2022	0.1438	0.1531	0.1536	0.1508	0.1508	0.1506	0.1548	0.1563	0.161	0.1588	0.1653	0.2019	0.1413	0.1451	0.1435	0.1498	0.1527	0.1485	0.1483	0.1506	0.1514	0.1526	0.1651
	15:54:27	30	0.1473	0.1504	0.1518	0.1556	0.1535	0.1563	0.1591	0.1598	0.16	0.1557	0.1725	0.1961	0.1395	0.154	0.1493	0.1505	0.1531	0.1628	0.1584	0.1557	0.1579	0.166	0.1648	0.2039	0.1442	0.1532	0.1535	0.1507	0.1506	0.1506	0.1548	0.1564	0.1607	0.1589	0.1654	0.2028	0.1408	0.1452	0.1435	0.1496	0.1522	0.1483	0.1483	0.1503	0.1513	0.1525	0.1653
	15:59:27	30	0.1471	0.1506	0.1516	0.1557	0.1536	0.1564	0.1591	0.1597	0.1601	0.1561	0.1729	0.1957	0.1394	0.1538	0.1494	0.15	0.153	0.1626	0.1584	0.1559	0.1583	0.1658	0.1651	0.2025	0.1441	0.1529	0.1532	0.1511	0.1509	0.1504	0.155	0.1564	0.1611	0.1589	0.1655	0.2022	0.141	0.1452	0.1433	0.1495	0.1524	0.1485	0.1479	0.1503	0.1516	0.1523	0.1654
	16:04:27	30	0.1472	0.1507	0.152	0.156	0.1538	0.1567	0.1597	0.1598	0.1605	0.1562	0.1735	0.1957	0.1395	0.1542	0.1493	0.1502	0.153	0.1631	0.1587	0.1563	0.1584	0.1664	0.1656	0.2049	0.1443	0.1531	0.1535	0.1512	0.151	0.1508	0.1553	0.1567	0.1616	0.1592	0.1663	0.2023	0.1408	0.1451	0.1434	0.1497	0.1526	0.1482	0.1482	0.1506	0.1515	0.1525	0.1661
	16:09:27	30	0.1475	0.1509	0.1522	0.1561	0.1538	0.1569	0.1598	0.1603	0.1609	0.1566	0.1737	0.1959	0.1396	0.1544	0.1495	0.1507	0.1531	0.1634	0.159	0.1565	0.1588	0.1665	0.1659	0.207	0.1444	0.1535	0.154	0.1513	0.1511	0.1509	0.1556	0.157	0.1617	0.1596	0.1668	0.2024	0.1411	0.1453	0.1437	0.1496	0.1526	0.1485	0.1485	0.1507	0.1516	0.1526	0.1664
	16:14:27	30	0.1476	0.1506	0.152	0.156	0.1537	0.1568	0.1598	0.1604	0.1611	0.157	0.174	0.1963	0.14	0.1539	0.1495	0.1503	0.1532	0.1631	0.1589	0.1568	0.1591	0.1667	0.1661	0.2052	0.1446	0.1539	0.154	0.1514	0.1513	0.151	0.1557	0.1571	0.162	0.1598	0.1671	0.2017	0.141	0.1452	0.1434	0.1496	0.1523	0.1484	0.1481	0.1505	0.1514	0.1526	0.1667
	16:19:27	30	0.1473	0.1509	0.152	0.1562	0.1538	0.1568	0.1599	0.1605	0.1611	0.1571	0.1743	0.1958	0.1399	0.1541	0.1498	0.1506	0.1532	0.1634	0.159	0.1569	0.1593	0.1672	0.1666	0.2035	0.1445	0.1531	0.1537	0.1513	0.1511	0.151	0.1559	0.1571	0.162	0.1598	0.1667	0.2014	0.141	0.1451	0.1434	0.1493	0.1522	0.1485	0.148	0.1505	0.1513	0.1525	0.167
	16:24:27	30	0.1476	0.1509	0.1521	0.1562	0.154	0.1571	0.16	0.1607	0.1614	0.157	0.1747	0.1957	0.1402	0.1539	0.1497	0.1508	0.1532	0.1636	0.1592	0.157	0.1594	0.1669	0.167	0.2028	0.1448	0.1534	0.1539	0.1514	0.1511	0.151	0.1559	0.1571	0.1627	0.1601	0.1676	0.2016	0.1408	0.145	0.1435	0.1494	0.1524	0.1486	0.148	0.1506	0.1515	0.1525	0.1675
	16:29:27	30	0.1476	0.151	0.1523	0.156	0.1539	0.1572	0.1603	0.1608	0.1615	0.157	0.1748	0.1953	0.14	0.1543	0.1498	0.1506	0.153	0.1635	0.1592	0.1572	0.1596	0.1673	0.1671	0.2011	0.1446	0.1536	0.1539	0.151	0.1512	0.1511	0.1558	0.1574	0.1626	0.1601	0.1678	0.2013	0.1409	0.1447	0.1431	0.1494	0.1523	0.148	0.1479	0.1501	0.1512	0.1524	0.1677
	16:34:27	30	0.1476	0.1511	0.152	0.1563	0.1541	0.1574	0.1603	0.1612	0.162	0.1573	0.1751	0.1955	0.1404	0.1542	0.15	0.1509	0.1533	0.1637	0.1592	0.1575	0.1599	0.1674	0.1677	0.2089	0.1452	0.1538	0.1543	0.1515	0.1515	0.1514	0.1562	0.1576	0.1629	0.1605	0.1683	0.2015	0.141	0.145	0.1436	0.1497	0.1525	0.1485	0.1479	0.1505	0.1515	0.1529	0.1683
	16:39:27	30	0.1477	0.1513	0.1521	0.1563	0.1541	0.1575	0.1604	0.1613	0.1622	0.1576	0.1756	0.1955	0.1405	0.1541	0.1501	0.1514	0.1535	0.1637	0.1595	0.1576	0.1604	0.1679	0.168	0.2035	0.1451	0.1539	0.1543	0.1515	0.1515	0.1516	0.1564	0.1579	0.1632	0.1607	0.1686	0.2013	0.1409	0.1451	0.1437	0.1493	0.1523	0.1486	0.1481	0.1502	0.1515	0.1527	0.1684
	16:44:27	30	0.1477	0.1511	0.1521	0.1565	0.154	0.1572	0.1606	0.1616	0.1623	0.1576	0.1759	0.1953	0.1403	0.1544	0.1499	0.1507	0.1531	0.1636	0.1594	0.1576	0.1604	0.1677	0.1683	0.2012	0.1449	0.1537	0.1541	0.1515	0.1516	0.1513	0.1565	0.1579	0.163	0.1608	0.1689	0.201	0.1407	0.1449	0.1433	0.1491	0.1523	0.1482	0.1476	0.1502	0.1512	0.152	0.1687
	16:49:27	30	0.1479	0.1512	0.1523	0.1564	0.1543	0.1579	0.1609	0.1618	0.1627	0.1582	0.1764	0.1955	0.1405	0.1545	0.1501	0.1509	0.1537	0.1638	0.16	0.1583	0.1608	0.168	0.1687	0.2012	0.1454	0.1541	0.1546	0.1517	0.1517	0.1517	0.157	0.1584	0.1636	0.1614	0.1695	0.2012	0.1407	0.1452	0.1437	0.1496	0.1523	0.1487	0.148	0.1503	0.1516	0.1526	0.1694
	16:54:27	30	0.1479	0.1512	0.1525	0.1566	0.1542	0.1578	0.1609	0.1619	0.163	0.1584	0.1762	0.1956	0.1407	0.1542	0.1502	0.1511	0.1533	0.1639	0.1596	0.158	0.1609	0.1681	0.1691	0.207	0.1454	0.1541	0.1543	0.1518	0.1516	0.152	0.157	0.1584	0.1639	0.1613	0.1699	0.201	0.1407	0.1447	0.1434	0.1492	0.1523	0.1481	0.1476	0.1501	0.1515	0.1525	0.1698
	16:59:27	30	0.1482	0.1515	0.1524	0.1569	0.1546	0.1582	0.1613	0.1621	0.1632	0.1588	0.1773	0.1953	0.1409	0.1546	0.1504	0.1512	0.1537	0.1644	0.1602	0.1584	0.1614	0.1685	0.1695	0.2029	0.1456	0.1546	0.1547	0.1518	0.152	0.1519	0.1573	0.1585	0.1644	0.1619	0.1705	0.201	0.1409	0.145	0.1435	0.1495	0.1522	0.1483	0.1481	0.1502	0.1514	0.1527	0.1704
	17:04:27	30	0.1482	0.1514	0.1525	0.1565	0.1545	0.158	0.1614	0.1622	0.1638	0.1589	0.1775	0.1955	0.1409	0.1544	0.1504	0.1516	0.1536	0.1642	0.1602	0.1588	0.1619	0.1689	0.1698	0.2048	0.1456	0.1545	0.1548	0.1518	0.1518	0.152	0.1575	0.1588	0.1644	0.1621	0.1708	0.2009	0.1408	0.145	0.1436	0.1494	0.1524	0.1482	0.1477	0.1502	0.1516	0.1526	0.1706
	17:09:27	30	0.148	0.1517	0.1524	0.1566	0.1547	0.1582	0.1615	0.1623	0.1639	0.159	0.1776	0.195	0.1408	0.1543	0.1502	0.1507	0.1538	0.1641	0.1606	0.1586	0.1618	0.1693	0.1702	0.2063	0.1458	0.1544	0.1547	0.1517	0.1516	0.152	0.1574	0.1588	0.1647	0.1622	0.1708	0.2009	0.1407	0.1448	0.1434	0.1492	0.1521	0.1481	0.1477	0.1502	0.1511	0.1524	0.1708
	17:14:27	30	0.1481	0.1519	0.1527	0.1566	0.1546	0.1583	0.1616	0.1628	0.1642	0.1596	0.1782	0.1949	0.141	0.1546	0.1504	0.1516	0.1536	0.1643	0.1602	0.159	0.1623	0.1689	0.1707	0.2014	0.1459	0.1543	0.1549	0.1521	0.1521	0.1522	0.1575	0.1592	0.1651	0.1624	0.1716	0.2009	0.1405	0.1448	0.1434	0.1491	0.1521	0.1481	0.1477	0.15	0.1511	0.1526	0.1713
	17:19:27	30	0.1486	0.1522	0.1527	0.1573	0.155	0.159	0.1621	0.1632	0.1645	0.1598	0.1788	0.1951	0.1413	0.1551	0.1506	0.1514	0.154	0.1648	0.1609	0.1594	0.1627	0.1696	0.1713	0.2063	0.1462	0.1549	0.1552	0.1521	0.1523	0.1527	0.1582	0.1595	0.1652	0.163	0.1723	0.2009	0.1408	0.145	0.1436	0.1493	0.1524	0.1485	0.1478	0.1502	0.1516	0.1525	0.1722
	17:24:27	30	0.1484	0.1519	0.1527	0.1572	0.155	0.1589	0.1621	0.1633	0.1649	0.1601	0.1791	0.1952	0.1413	0.1548	0.1507	0.1514	0.1539	0.1646	0.1612	0.1594	0.163	0.1698	0.1716	0.2072	0.1463	0.1548	0.1552	0.1522	0.1523	0.1526	0.1584	0.1596	0.1654	0.1631	0.1727	0.2006	0.1407	0.1448	0.1435	0.1493	0.1523	0.1482	0.1476	0.1499	0.1513	0.1523	0.1726
	17:29:27	30	0.1484	0.152	0.1527	0.1574	0.1551	0.1588	0.1623	0.1632	0.1651	0.1601	0.1793	0.1949	0.1412	0.1545	0.1504	0.1515	0.1541	0.1647	0.1612	0.1597	0.1633	0.1701	0.1719	0.2067	0.1465	0.1546	0.1552	0.1523	0.1523	0.1526	0.1583	0.1598	0.1659	0.1632	0.1729	0.2017	0.1405	0.1447	0.1432	0.1493	0.152	0.1482	0.1476	0.1499	0.1511	0.1524	0.1728
	17:34:27	30	0.1483	0.1517	0.1527	0.1572	0.1549	0.1588	0.1623	0.1633	0.1653	0.1604	0.1796	0.1949	0.1411	0.1545	0.1505	0.1516	0.1539	0.1646	0.1609	0.1598	0.1632	0.17	0.1722	0.2026	0.1461	0.155	0.1553	0.1524	0.1521	0.1527	0.1583	0.1599	0.166	0.1634	0.1732	0.2002	0.1402	0.1445	0.143	0.1491	0.1519	0.1478	0.1474	0.1498	0.151	0.152	0.1733
	17:39:27	30	0.1483	0.1522	0.1528	0.157	0.1552	0.1588	0.1627	0.1638	0.1655	0.1611	0.1801	0.1945	0.1415	0.1548	0.1508	0.1518	0.1538	0.165	0.1613	0.16	0.1637	0.1702	0.1728	0.2024	0.1466	0.155	0.1555	0.1525	0.1524	0.1526	0.1589	0.1601	0.1661	0.1638	0.1738	0.2006	0.1405	0.1448	0.1434	0.1493	0.152	0.1478	0.1473	0.1497	0.1514	0.1522	0.1739
	17:44:27	30	0.1489	0.1525	0.153	0.1576	0.1555	0.1594	0.1631	0.1641	0.1663	0.1611	0.1808	0.1948	0.1416	0.1549	0.1509	0.1518	0.1542	0.1652	0.1619	0.1608	0.1641	0.1709	0.1733	0.2062	0.147	0.1555	0.1557	0.1528	0.1526	0.1531	0.1593	0.1607	0.167	0.1642	0.1747	0.2005	0.1406	0.1448	0.1433	0.1491	0.1521	0.1481	0.1475	0.15	0.1513	0.1523	0.1745
	17:49:27	30	0.1487	0.1522	0.1528	0.1572	0.1554	0.1592	0.1628	0.1644	0.1664	0.1611	0.1813	0.1947	0.1417	0.1548	0.1509	0.1517	0.1542	0.1651	0.1616	0.1606	0.1643	0.1708	0.1738	0.2002	0.1468	0.1553	0.1554	0.1523	0.1526	0.1531	0.1593	0.1603	0.1672	0.1642	0.1749	0.2003	0.1405	0.1445	0.1432	0.1491	0.1518	0.148	0.1472	0.1497	0.1511	0.1526	0.175
	17:54:27	30	0.1488	0.1524	0.1531	0.1575	0.1558	0.1597	0.1632	0.1645	0.1668	0.162	0.1818	0.1946	0.1421	0.1548	0.1511	0.1518	0.1544	0.1657	0.1623	0.1609	0.1648	0.1708	0.1741	0.2061	0.1471	0.1554	0.156	0.1528	0.1529	0.1533	0.1599	0.1611	0.1675	0.1648	0.1758	0.2005	0.1406	0.1447	0.1434	0.1492	0.1521	0.148	0.1474	0.1498	0.1512	0.1523	0.1757
	17:59:27	30	0.149	0.1525	0.1531	0.1578	0.1559	0.1597	0.1637	0.1648	0.1671	0.1621	0.1822	0.1944	0.1418	0.1552	0.1514	0.152	0.1547	0.1657	0.1623	0.1612	0.1651	0.1713	0.1748	0.2006	0.1473	0.1558	0.1559	0.1527	0.1528	0.1534	0.1598	0.1613	0.1678	0.165	0.1762	0.2006	0.1405	0.1445	0.1431	0.1492	0.1516	0.1477	0.1472	0.1497	0.151	0.1524	0.1762
	18:04:27	30	0.1493	0.1527	0.1532	0.1579	0.156	0.16	0.1637	0.1653	0.1676	0.1626	0.1829	0.1948	0.1422	0.1551	0.1513	0.1522	0.1544	0.1659	0.1623	0.1613	0.1655	0.1714	0.1752	0.2071	0.1474	0.1558	0.1563	0.153	0.1527	0.1537	0.16	0.1615	0.1681	0.1656	0.1765	0.2003	0.1405	0.1445	0.1433	0.1491	0.1521	0.148	0.1473	0.1496	0.1513	0.1523	0.1768
	18:09:27	30	0.1491	0.1522	0.1531	0.1578	0.156	0.1601	0.1638	0.1652	0.1678	0.1627	0.1835	0.1949	0.142	0.155	0.1513	0.1524	0.1545	0.1659	0.1626	0.1617	0.1659	0.1718	0.1757	0.207	0.1476	0.1557	0.1561	0.153	0.153	0.1537	0.1603	0.1617	0.168	0.1657	0.1771	0.2	0.1403	0.1445	0.1432	0.149	0.1517	0.1477	0.1471	0.1498	0.1511	0.1522	0.1773
	18:14:27	30	0.1496	0.1532	0.1536	0.1582	0.1562	0.1605	0.1645	0.1662	0.1686	0.1634	0.1841	0.1952	0.1423	0.1556	0.1514	0.1528	0.155	0.1664	0.1632	0.1623	0.1665	0.1722	0.1765	0.2052	0.1478	0.1559	0.1563	0.1534	0.1534	0.1541	0.1609	0.1621	0.1688	0.1663	0.1781	0.2001	0.1406	0.1446	0.1434	0.1491	0.152	0.1479	0.1473	0.1501	0.1515	0.1525	0.1783
	18:19:27	30	0.1493	0.1527	0.1534	0.1582	0.1563	0.1604	0.1643	0.1658	0.1686	0.1636	0.1842	0.1946	0.1422	0.1551	0.1514	0.1526	0.1547	0.1662	0.1629	0.1623	0.1665	0.1721	0.1769	0.2058	0.1478	0.156	0.1564	0.1534	0.1531	0.154	0.1609	0.1623	0.1688	0.1661	0.1781	0.1999	0.1401	0.1444	0.1432	0.149	0.1516	0.1476	0.1469	0.1495	0.151	0.1522	0.1787
	18:24:27	30	0.1496	0.1531	0.1537	0.1581	0.1565	0.1608	0.1646	0.1664	0.1692	0.164	0.1851	0.1949	0.1425	0.1553	0.1514	0.1529	0.1551	0.1665	0.1632	0.1627	0.1671	0.1725	0.1774	0.2017	0.1481	0.1562	0.1568	0.1533	0.1532	0.1543	0.1611	0.1627	0.1696	0.1667	0.1791	0.1999	0.1403	0.1444	0.1432	0.149	0.1517	0.1477	0.1471	0.1495	0.1513	0.1521	0.1795
	18:29:27	30	0.1498	0.1533	0.1537	0.1586	0.1566	0.1608	0.1646	0.1665	0.1695	0.1643	0.1857	0.1942	0.1428	0.1558	0.1517	0.1529	0.1549	0.1666	0.1638	0.1631	0.1677	0.1729	0.1779	0.2062	0.1484	0.1563	0.1568	0.1535	0.1536	0.1545	0.1614	0.1628	0.1695	0.1671	0.1797	0.1997	0.1404	0.1447	0.1432	0.1489	0.1517	0.1478	0.1471	0.1496	0.1514	0.1521	0.1804
	18:34:27	30	0.1497	0.1534	0.1537	0.1582	0.1565	0.1609	0.1651	0.1668	0.1696	0.1647	0.1862	0.1943	0.1428	0.1559	0.1517	0.1528	0.1549	0.1668	0.1638	0.1634	0.168	0.1729	0.1786	0.2035	0.1486	0.1562	0.157	0.1536	0.1535	0.1545	0.1617	0.1632	0.1698	0.1676	0.1804	0.2	0.1402	0.1445	0.1433	0.1488	0.1516	0.1476	0.1469	0.1497	0.1512	0.152	0.1809
	18:39:27	30	0.1498	0.1536	0.1537	0.1586	0.1569	0.1611	0.1652	0.1672	0.1701	0.1648	0.1867	0.1942	0.143	0.1556	0.1518	0.1531	0.1551	0.1668	0.1639	0.1637	0.1682	0.173	0.179	0.2039	0.1487	0.1567	0.157	0.1537	0.1537	0.1548	0.1621	0.1636	0.1706	0.1679	0.1812	0.1996	0.1404	0.1444	0.1432	0.1486	0.1516	0.1472	0.1467	0.1494	0.1509	0.1521	0.1817
	18:44:27	30	0.1503	0.1533	0.1539	0.1588	0.1571	0.1617	0.1655	0.1672	0.1708	0.1655	0.1876	0.1945	0.1431	0.1559	0.1521	0.1535	0.1553	0.1674	0.1641	0.1645	0.1687	0.1733	0.1799	0.2031	0.1487	0.1568	0.1574	0.1539	0.154	0.1551	0.1625	0.1639	0.1708	0.1682	0.1821	0.1996	0.1403	0.1447	0.1435	0.1489	0.1518	0.1477	0.1468	0.1494	0.1514	0.1521	0.1829
	18:49:27	30	0.1504	0.1535	0.1538	0.159	0.1572	0.1617	0.1657	0.1673	0.1711	0.1659	0.1882	0.1938	0.1431	0.156	0.1519	0.1532	0.1556	0.1675	0.1646	0.1642	0.1691	0.1736	0.1805	0.2054	0.1489	0.1565	0.1575	0.154	0.1538	0.1552	0.1628	0.1641	0.1712	0.1687	0.1826	0.1995	0.1403	0.1444	0.1428	0.149	0.1514	0.1477	0.1467	0.1493	0.151	0.152	0.1838
	18:54:27	30	0.1505	0.1538	0.1541	0.159	0.1573	0.162	0.1661	0.1679	0.1716	0.1663	0.1889	0.1939	0.1433	0.1559	0.1521	0.1535	0.1554	0.1677	0.1646	0.1651	0.1696	0.1739	0.1808	0.203	0.1494	0.1571	0.1575	0.1542	0.1542	0.1552	0.1629	0.1645	0.1716	0.1691	0.1836	0.1995	0.1403	0.1446	0.1432	0.1488	0.1515	0.1474	0.1467	0.1494	0.1508	0.1518	0.1843
	18:59:27	30	0.1504	0.1537	0.1539	0.1588	0.1573	0.1621	0.1662	0.1683	0.1719	0.1665	0.1898	0.1946	0.1434	0.156	0.152	0.1534	0.1554	0.1678	0.1648	0.1651	0.1698	0.1743	0.1817	0.2018	0.1492	0.1571	0.1576	0.1542	0.1542	0.1555	0.1632	0.1648	0.1722	0.1691	0.1845	0.1992	0.1401	0.144	0.1428	0.1486	0.151	0.1473	0.1467	0.1492	0.1508	0.152	0.1849
	19:04:27	30	0.1506	0.1539	0.1539	0.1592	0.1574	0.1624	0.1665	0.1684	0.1723	0.1667	0.1903	0.1936	0.1433	0.156	0.1522	0.1533	0.1557	0.1677	0.1652	0.1655	0.1704	0.1743	0.1825	0.2029	0.1492	0.1573	0.1578	0.1542	0.1541	0.1557	0.1633	0.165	0.1724	0.1697	0.1849	0.1992	0.1398	0.1443	0.1428	0.1486	0.151	0.1474	0.1465	0.149	0.1507	0.1518	0.1859
	19:09:27	30	0.1509	0.1543	0.1542	0.1597	0.1578	0.1627	0.1668	0.1689	0.1731	0.1677	0.1916	0.1938	0.1436	0.1563	0.1524	0.1538	0.1561	0.1681	0.1656	0.1663	0.1711	0.1744	0.1834	0.2015	0.1499	0.1576	0.1581	0.1545	0.1545	0.1561	0.1642	0.1656	0.1732	0.1705	0.1863	0.1994	0.1401	0.1444	0.1432	0.1489	0.1514	0.1477	0.1467	0.1492	0.1512	0.152	0.1872
	19:14:27	30	0.1512	0.1541	0.1547	0.1595	0.158	0.163	0.167	0.1694	0.1734	0.1679	0.1925	0.1937	0.1438	0.1565	0.1524	0.1533	0.1561	0.1684	0.1663	0.1665	0.1718	0.1751	0.184	0.2008	0.1501	0.1579	0.1582	0.1547	0.1548	0.1566	0.1648	0.166	0.1737	0.1709	0.1874	0.1991	0.1402	0.1445	0.1432	0.1487	0.1514	0.1475	0.1464	0.1495	0.1512	0.1522	0.1884
	19:19:27	30	0.151	0.1543	0.1545	0.1594	0.1582	0.163	0.1674	0.1694	0.174	0.1686	0.1933	0.1938	0.1437	0.1564	0.1526	0.1539	0.1562	0.1683	0.1661	0.1668	0.172	0.1751	0.1848	0.2016	0.1501	0.1575	0.158	0.1545	0.1547	0.1561	0.1645	0.1662	0.1742	0.1711	0.1881	0.199	0.1397	0.144	0.143	0.1488	0.1513	0.1472	0.1463	0.1491	0.1508	0.1517	0.1893
	19:24:27	30	0.1512	0.1546	0.1548	0.1595	0.1586	0.1634	0.1677	0.17	0.1746	0.1691	0.1945	0.194	0.144	0.1566	0.1525	0.1539	0.1563	0.1691	0.1668	0.1671	0.1726	0.1756	0.1858	0.2013	0.1506	0.1581	0.1589	0.1551	0.1552	0.1568	0.1649	0.1665	0.1746	0.1717	0.1892	0.199	0.14	0.1442	0.143	0.1486	0.1514	0.1475	0.1464	0.1494	0.1509	0.1518	0.1904
	19:29:27	30	0.1514	0.1545	0.1547	0.1598	0.1587	0.1637	0.168	0.1706	0.1752	0.1697	0.1953	0.1935	0.1442	0.1569	0.1528	0.154	0.1566	0.1692	0.1668	0.1676	0.1733	0.1756	0.1869	0.1995	0.1509	0.1582	0.1588	0.1552	0.1554	0.1571	0.1657	0.1671	0.1749	0.1721	0.1906	0.199	0.1401	0.1442	0.1433	0.1487	0.1514	0.1473	0.1462	0.1493	0.1509	0.1519	0.1917
	19:34:27	30	0.1518	0.1546	0.1548	0.1601	0.1588	0.164	0.1686	0.171	0.1756	0.1699	0.1962	0.1935	0.1443	0.1568	0.153	0.1544	0.1567	0.1694	0.1672	0.1683	0.1737	0.1759	0.1879	0.1996	0.1508	0.1586	0.1591	0.1553	0.1555	0.1571	0.166	0.1675	0.1756	0.1727	0.1913	0.1993	0.14	0.1442	0.1431	0.1488	0.1513	0.1472	0.1462	0.1493	0.1511	0.152	0.1931
	19:39:27	30	0.152	0.1547	0.155	0.1602	0.1592	0.1642	0.1688	0.1712	0.176	0.1706	0.1972	0.1934	0.1447	0.157	0.1531	0.1541	0.1568	0.1696	0.1676	0.1685	0.1743	0.1764	0.1887	0.2012	0.1512	0.1586	0.1592	0.1554	0.1554	0.1574	0.1661	0.1677	0.1759	0.173	0.1923	0.1987	0.1397	0.1441	0.1429	0.1483	0.1514	0.1472	0.1464	0.1491	0.1507	0.152	0.1942
	19:44:27	30	0.152	0.155	0.1552	0.1606	0.1589	0.1645	0.1692	0.1716	0.1767	0.1714	0.1985	0.1934	0.1449	0.157	0.1533	0.1551	0.1568	0.1698	0.1677	0.1694	0.1748	0.1761	0.1898	0.2001	0.1516	0.159	0.1594	0.1557	0.1558	0.1576	0.1667	0.168	0.1766	0.1735	0.1937	0.1987	0.1401	0.1441	0.1431	0.1486	0.1511	0.1472	0.1462	0.1491	0.1509	0.1518	0.1955
	19:49:27	30	0.1523	0.1552	0.1554	0.1608	0.1594	0.1649	0.1696	0.1721	0.1773	0.1719	0.1997	0.1934	0.145	0.1572	0.1535	0.1554	0.1571	0.1702	0.1682	0.1698	0.1754	0.1764	0.1911	0.1998	0.1516	0.159	0.1598	0.1561	0.1562	0.1581	0.1669	0.1687	0.1772	0.1741	0.1949	0.1987	0.1398	0.1441	0.143	0.1489	0.1512	0.1473	0.1463	0.149	0.1509	0.1519	0.1968
	19:54:27	30	0.1523	0.1556	0.1556	0.1608	0.1594	0.1651	0.1698	0.1725	0.178	0.1724	0.2011	0.1934	0.1452	0.1574	0.1534	0.1549	0.157	0.1706	0.1685	0.1702	0.1761	0.1765	0.1919	0.1996	0.1519	0.1592	0.1602	0.156	0.1562	0.1581	0.1675	0.1692	0.1775	0.1747	0.1962	0.1985	0.14	0.1444	0.1432	0.1487	0.1514	0.1473	0.1462	0.1494	0.1509	0.1521	0.1984
	19:59:27	30	0.1526	0.1554	0.1553	0.1609	0.1598	0.1654	0.1703	0.1728	0.1785	0.173	0.2018	0.193	0.1451	0.1574	0.1535	0.1547	0.1571	0.1706	0.1687	0.1709	0.1766	0.1766	0.1933	0.1989	0.1519	0.1593	0.1599	0.1562	0.1561	0.1584	0.1679	0.1696	0.178	0.1752	0.1973	0.1986	0.1398	0.1443	0.143	0.1485	0.1511	0.1472	0.146	0.1489	0.1508	0.1518	0.1999
	20:04:27	30	0.153	0.1557	0.1556	0.161	0.1601	0.1656	0.1705	0.1732	0.1791	0.1736	0.2031	0.1932	0.1455	0.1577	0.1538	0.1554	0.1573	0.1711	0.1693	0.1716	0.1772	0.1769	0.1943	0.2009	0.1524	0.1597	0.1603	0.1564	0.1566	0.1588	0.1684	0.1699	0.1788	0.1757	0.1987	0.1986	0.1398	0.1441	0.1432	0.1486	0.1511	0.1469	0.1459	0.149	0.1508	0.1521	0.2013
	20:09:27	30	0.153	0.156	0.156	0.1616	0.1605	0.1659	0.171	0.1742	0.1801	0.1745	0.2047	0.1939	0.1457	0.1578	0.154	0.1557	0.1576	0.1715	0.1697	0.1722	0.1778	0.1771	0.1957	0.1994	0.1529	0.1601	0.1606	0.1568	0.157	0.1592	0.1688	0.1705	0.1794	0.1764	0.2002	0.1982	0.1397	0.1442	0.1431	0.1486	0.1511	0.1471	0.146	0.149	0.151	0.1517	0.2032
	20:14:27	30	0.1532	0.1559	0.1561	0.1618	0.1604	0.1666	0.1715	0.1746	0.1807	0.1752	0.2063	0.1929	0.146	0.1579	0.1541	0.1559	0.1578	0.1716	0.1701	0.1727	0.1786	0.1775	0.1969	0.1994	0.1531	0.1601	0.1608	0.1569	0.1568	0.1593	0.1695	0.171	0.1803	0.177	0.2016	0.1983	0.1398	0.1443	0.1432	0.1487	0.151	0.1471	0.1461	0.1491	0.1509	0.1519	0.2048
	20:19:27	30	0.1536	0.1562	0.1561	0.1618	0.1607	0.1668	0.1719	0.175	0.1811	0.1759	0.2078	0.1929	0.1462	0.1583	0.1541	0.156	0.1581	0.172	0.1706	0.1733	0.1794	0.1775	0.1986	0.1991	0.1534	0.1603	0.1607	0.157	0.1572	0.1598	0.17	0.1715	0.1803	0.1776	0.2028	0.1984	0.1398	0.1441	0.1431	0.1485	0.1509	0.1471	0.146	0.1491	0.1507	0.1519	0.2066
	20:24:27	30	0.1536	0.1564	0.1563	0.1618	0.1609	0.167	0.1721	0.1754	0.1818	0.1763	0.209	0.1928	0.1464	0.1581	0.1542	0.1561	0.1581	0.1722	0.171	0.1738	0.1804	0.1779	0.1996	0.1993	0.1536	0.1606	0.1611	0.1571	0.1573	0.16	0.1705	0.1722	0.1812	0.1784	0.2047	0.1984	0.1397	0.1442	0.143	0.1485	0.1507	0.1471	0.1461	0.1489	0.1506	0.1521	0.2083
	20:29:27	30	0.1539	0.1565	0.1562	0.1621	0.1611	0.167	0.1724	0.1759	0.1826	0.1769	0.2104	0.1925	0.1464	0.1581	0.1542	0.1561	0.1581	0.1724	0.1712	0.1744	0.1808	0.1778	0.201	0.1994	0.1536	0.1607	0.1613	0.1572	0.1575	0.16	0.1709	0.1725	0.1817	0.179	0.2061	0.198	0.1396	0.1439	0.1427	0.1483	0.1507	0.1469	0.1457	0.1489	0.1505	0.1517	0.2103
	20:34:27	30	0.1539	0.1561	0.1562	0.1622	0.1615	0.1673	0.1728	0.1765	0.183	0.1774	0.2117	0.1925	0.1466	0.1582	0.1542	0.1562	0.1582	0.1725	0.1715	0.175	0.1813	0.1782	0.2022	0.1993	0.1539	0.1606	0.1613	0.1574	0.1575	0.1604	0.1715	0.1728	0.1824	0.1795	0.2075	0.1976	0.1394	0.1439	0.1426	0.1482	0.1505	0.1465	0.1458	0.1483	0.1503	0.1512	0.2119
	20:39:27	30	0.1544	0.1568	0.1568	0.1627	0.1619	0.1681	0.1737	0.1774	0.1843	0.1786	0.2137	0.1927	0.1472	0.159	0.1547	0.1564	0.1588	0.1732	0.1721	0.1758	0.1827	0.1784	0.2042	0.1986	0.1545	0.161	0.1618	0.1579	0.1581	0.1608	0.1724	0.1736	0.1833	0.1805	0.2097	0.1981	0.1396	0.1442	0.1429	0.1483	0.1504	0.1469	0.1459	0.1488	0.1506	0.1517	0.2144
	20:44:27	30	0.1548	0.1576	0.157	0.1631	0.1624	0.1686	0.174	0.178	0.1853	0.1795	0.2155	0.1926	0.1473	0.1592	0.1549	0.1572	0.1587	0.1737	0.1729	0.1768	0.1836	0.1788	0.2061	0.1993	0.1547	0.1615	0.1619	0.1583	0.1582	0.1613	0.1726	0.1744	0.1841	0.1813	0.2112	0.198	0.1397	0.1443	0.1431	0.1486	0.1508	0.1469	0.1459	0.1488	0.1505	0.1517	0.2165
	20:49:27	30	0.1548	0.1572	0.1571	0.163	0.1625	0.1687	0.1744	0.1785	0.1859	0.1803	0.2171	0.1923	0.1474	0.1588	0.1551	0.1569	0.159	0.1738	0.1732	0.1771	0.1844	0.1791	0.2073	0.1981	0.1548	0.1617	0.1619	0.1584	0.1584	0.1614	0.1734	0.175	0.1847	0.1818	0.2131	0.1978	0.1396	0.1441	0.1429	0.148	0.1505	0.1467	0.1457	0.1487	0.1504	0.1517	0.2189
	20:54:27	30	0.1549	0.1576	0.1573	0.1632	0.1628	0.1692	0.175	0.1791	0.1869	0.1809	0.2188	0.1924	0.1474	0.159	0.1552	0.1564	0.1592	0.1746	0.1741	0.178	0.1852	0.1798	0.2093	0.1984	0.155	0.1618	0.1626	0.1584	0.1586	0.1618	0.174	0.1756	0.1857	0.1829	0.2151	0.198	0.1397	0.144	0.1429	0.1482	0.1503	0.1466	0.1457	0.1489	0.1505	0.1516	0.2209
	20:59:27	30	0.1553	0.1575	0.1576	0.1635	0.163	0.1695	0.1756	0.1797	0.1876	0.182	0.2203	0.1923	0.1478	0.1591	0.1553	0.157	0.1591	0.1745	0.1743	0.1789	0.1863	0.1797	0.2109	0.1987	0.1555	0.1623	0.1627	0.1587	0.1589	0.1626	0.1747	0.1762	0.187	0.1836	0.2174	0.1978	0.1396	0.144	0.143	0.1481	0.1505	0.1467	0.1457	0.1487	0.1505	0.1516	0.2234
	21:04:27	30	0.1556	0.1582	0.1578	0.1639	0.1635	0.1702	0.1761	0.1807	0.1887	0.1832	0.2222	0.1922	0.148	0.1597	0.1555	0.1569	0.1597	0.1753	0.1748	0.1797	0.1875	0.1804	0.213	0.1985	0.156	0.1625	0.1632	0.1589	0.1593	0.1629	0.1752	0.1773	0.1874	0.1845	0.2193	0.1978	0.1395	0.1439	0.1428	0.1482	0.1504	0.1469	0.1459	0.1487	0.1504	0.1515	0.2256
	21:09:27	30	0.1562	0.1582	0.1581	0.1645	0.1637	0.1709	0.177	0.1815	0.1899	0.1843	0.2246	0.1925	0.1485	0.1597	0.1559	0.1575	0.1601	0.1757	0.1757	0.1806	0.1888	0.1806	0.2149	0.1981	0.1563	0.1629	0.1637	0.1593	0.1596	0.1632	0.1762	0.1782	0.1886	0.1857	0.2224	0.1977	0.1397	0.1441	0.1432	0.1483	0.1504	0.1468	0.1458	0.1488	0.1508	0.1516	0.2282
	21:14:27	30	0.1561	0.1585	0.1582	0.1646	0.1639	0.1711	0.177	0.182	0.1912	0.1853	0.226	0.1922	0.1487	0.1598	0.156	0.1578	0.16	0.1761	0.176	0.1814	0.1897	0.1808	0.217	0.1982	0.1567	0.1629	0.1638	0.1596	0.1597	0.1634	0.1768	0.1785	0.1893	0.1864	0.2242	0.1979	0.1395	0.1438	0.1428	0.1481	0.1503	0.1466	0.1457	0.1485	0.1505	0.1515	0.2306
	21:19:27	30	0.1566	0.1589	0.158	0.1644	0.1643	0.1714	0.1778	0.1827	0.192	0.1861	0.2283	0.1929	0.1489	0.1602	0.1561	0.1573	0.1603	0.1765	0.1769	0.182	0.1905	0.1811	0.2188	0.1975	0.1569	0.1635	0.1638	0.1596	0.1599	0.164	0.1777	0.1795	0.1902	0.1873	0.2254	0.1974	0.1394	0.1439	0.1428	0.1481	0.1502	0.1466	0.1456	0.1486	0.1507	0.1516	0.2335
	21:24:27	30	0.1568	0.1589	0.1589	0.165	0.1646	0.1719	0.1783	0.1835	0.193	0.1872	0.23	0.1921	0.1493	0.1603	0.1564	0.1578	0.1604	0.1768	0.1772	0.1832	0.1919	0.181	0.2209	0.1981	0.1573	0.1637	0.1645	0.1599	0.1601	0.1642	0.1783	0.1801	0.1919	0.1883	0.2285	0.1973	0.1395	0.1437	0.1427	0.1479	0.1502	0.1464	0.1454	0.1486	0.1503	0.1513	0.2364
	21:29:27	30	0.1573	0.1593	0.1589	0.1655	0.165	0.1725	0.179	0.1844	0.1942	0.1885	0.2324	0.192	0.1494	0.1607	0.1565	0.1582	0.1608	0.1776	0.1785	0.1843	0.1932	0.1817	0.2233	0.1978	0.1578	0.1642	0.1643	0.1603	0.1608	0.1649	0.1792	0.1811	0.1929	0.1894	0.2314	0.1978	0.1394	0.1438	0.1429	0.1481	0.1502	0.1465	0.1455	0.1486	0.1503	0.1514	0.2391
	21:34:27	30	0.1576	0.1594	0.1593	0.1655	0.1653	0.1729	0.1795	0.1854	0.1958	0.1899	0.234	0.192	0.1497	0.1606	0.1569	0.1582	0.1607	0.1779	0.1789	0.1851	0.1944	0.182	0.2255	0.1973	0.1581	0.1641	0.1648	0.1606	0.1608	0.1652	0.18	0.182	0.1936	0.1903	0.2327	0.1975	0.1396	0.1438	0.1428	0.1479	0.1502	0.1465	0.1455	0.1488	0.1503	0.1514	0.242
	21:39:27	30	0.1578	0.1599	0.1594	0.1657	0.1659	0.1734	0.1802	0.1864	0.1968	0.1909	0.2366	0.1921	0.15	0.1608	0.157	0.1589	0.1612	0.1783	0.1793	0.1863	0.1957	0.1819	0.2277	0.1975	0.1583	0.1643	0.165	0.1611	0.1612	0.1658	0.181	0.1828	0.1947	0.1914	0.2359	0.1975	0.1395	0.1438	0.1429	0.1479	0.1501	0.1465	0.1455	0.1487	0.1504	0.1519	0.2449
	21:44:27	30	0.1583	0.1601	0.1594	0.1663	0.1661	0.1736	0.1809	0.1872	0.1983	0.1921	0.2388	0.1917	0.1503	0.161	0.1572	0.1586	0.1613	0.1787	0.1801	0.1872	0.1971	0.1825	0.2302	0.1973	0.1586	0.1646	0.1651	0.1612	0.1614	0.1661	0.1817	0.1838	0.1959	0.1926	0.2378	0.1971	0.1394	0.1436	0.1426	0.1477	0.15	0.1464	0.1455	0.1484	0.1503	0.1511	0.2482
	21:49:27	30	0.1586	0.1604	0.16	0.1667	0.1667	0.1744	0.1818	0.1882	0.1997	0.1937	0.2416	0.1921	0.151	0.1614	0.1577	0.1586	0.1617	0.1794	0.1816	0.1881	0.1988	0.1833	0.2334	0.1972	0.1591	0.1654	0.1659	0.1618	0.1622	0.167	0.1828	0.1848	0.1973	0.1944	0.2411	0.1975	0.1395	0.1438	0.1431	0.1478	0.1501	0.1464	0.1456	0.1486	0.1505	0.1518	0.2519
	21:54:27	30	0.159	0.161	0.1601	0.1669	0.1668	0.1748	0.1826	0.189	0.2009	0.1948	0.2436	0.1916	0.151	0.1618	0.1579	0.1591	0.162	0.18	0.1819	0.1895	0.1998	0.1833	0.2355	0.1972	0.1594	0.1657	0.1663	0.1618	0.1624	0.1674	0.1835	0.1857	0.1984	0.1949	0.2436	0.197	0.1391	0.1439	0.1428	0.1478	0.1498	0.1463	0.1455	0.1484	0.1502	0.1513	0.2548
	21:59:27	30	0.1593	0.1606	0.1606	0.1673	0.1673	0.1755	0.1835	0.1902	0.2026	0.1964	0.2459	0.1917	0.1513	0.1622	0.1584	0.1594	0.162	0.1803	0.1826	0.1905	0.2015	0.1837	0.2379	0.197	0.1599	0.1658	0.1664	0.1622	0.1626	0.1678	0.1846	0.1866	0.1996	0.1962	0.2465	0.197	0.1391	0.1436	0.1425	0.1478	0.1498	0.1463	0.1455	0.1484	0.1501	0.1514	0.2586
	22:04:27	30	0.1595	0.1612	0.1605	0.1672	0.1676	0.1757	0.184	0.1908	0.204	0.1975	0.2487	0.1914	0.1515	0.1619	0.1582	0.1593	0.1622	0.1808	0.1836	0.1917	0.203	0.1837	0.2417	0.197	0.1601	0.1661	0.1667	0.1622	0.1629	0.1681	0.1856	0.1877	0.201	0.1979	0.2502	0.1968	0.1391	0.1434	0.1426	0.1476	0.1496	0.1462	0.1453	0.1482	0.1501	0.1512	0.2623
	22:09:27	30	0.1599	0.1616	0.1608	0.1675	0.1681	0.1764	0.1848	0.1914	0.2057	0.1989	0.2514	0.1914	0.1517	0.1621	0.1585	0.1603	0.1624	0.1816	0.1839	0.1928	0.2043	0.1835	0.2435	0.1968	0.1605	0.1663	0.1668	0.1627	0.1631	0.1689	0.1866	0.1885	0.202	0.1984	0.255	0.1969	0.139	0.1435	0.1426	0.1476	0.1498	0.1461	0.1454	0.1483	0.15	0.1511	0.266
	22:14:27	30	0.1606	0.162	0.1617	0.1687	0.1686	0.1772	0.1858	0.1932	0.2073	0.2009	0.2543	0.1915	0.1523	0.1628	0.1592	0.1605	0.1631	0.1823	0.185	0.1944	0.2065	0.1844	0.2475	0.1973	0.1612	0.1669	0.1677	0.1634	0.1638	0.1697	0.1876	0.19	0.204	0.2002	0.257	0.1972	0.1394	0.1438	0.1428	0.1478	0.1499	0.1463	0.1455	0.1484	0.1501	0.1513	0.2696
	22:19:27	30	0.1606	0.1619	0.1616	0.1686	0.1692	0.1777	0.1866	0.1942	0.2087	0.2021	0.2569	0.1912	0.1528	0.1628	0.1591	0.1612	0.1633	0.1828	0.1858	0.1957	0.2082	0.1845	0.2505	0.197	0.1616	0.1674	0.1682	0.1638	0.1643	0.17	0.189	0.1911	0.2057	0.202	0.2616	0.1968	0.1392	0.1436	0.1428	0.1475	0.1499	0.1459	0.1453	0.1483	0.1502	0.1513	0.2737
	22:24:27	30	0.1611	0.1625	0.162	0.1689	0.1696	0.1784	0.1876	0.1948	0.2099	0.2039	0.2599	0.191	0.1528	0.1631	0.1593	0.1617	0.1634	0.1833	0.1868	0.197	0.2098	0.1846	0.2547	0.1968	0.162	0.1675	0.1684	0.1642	0.1646	0.1706	0.19	0.1923	0.2071	0.2029	0.2619	0.1965	0.1394	0.1433	0.1424	0.1474	0.1497	0.1461	0.1452	0.1481	0.15	0.1512	0.2778
	22:29:27	30	0.1617	0.1628	0.1627	0.1691	0.1701	0.1792	0.1882	0.1962	0.2114	0.2056	0.2627	0.1911	0.1534	0.1636	0.1599	0.1614	0.164	0.1842	0.1882	0.1986	0.212	0.1854	0.2565	0.1967	0.1624	0.1678	0.1687	0.1647	0.1647	0.1714	0.1912	0.1935	0.2083	0.2043	0.2656	0.1969	0.1392	0.1437	0.1426	0.1476	0.1496	0.1462	0.1453	0.148	0.1501	0.1513	0.2822
	22:34:27	30	0.1619	0.1632	0.1628	0.1696	0.1707	0.1796	0.1894	0.1975	0.2137	0.2073	0.2662	0.1911	0.1537	0.1638	0.1603	0.1618	0.1642	0.1848	0.1886	0.1998	0.2135	0.1856	0.2617	0.1966	0.1632	0.1684	0.1692	0.1649	0.1656	0.1723	0.1924	0.1947	0.2101	0.2059	0.2691	0.1967	0.1391	0.1435	0.1426	0.1475	0.1494	0.146	0.1453	0.1483	0.15	0.1511	0.286
	22:39:27	30	0.1624	0.1636	0.1632	0.1698	0.1708	0.1802	0.1902	0.1985	0.2158	0.2092	0.2692	0.1909	0.1541	0.1639	0.1604	0.1619	0.1645	0.1855	0.1898	0.2014	0.2155	0.1859	0.2631	0.1964	0.1638	0.1687	0.1696	0.1651	0.1658	0.1726	0.1936	0.196	0.2117	0.2074	0.2726	0.1966	0.139	0.1434	0.1424	0.1474	0.1495	0.1459	0.1451	0.1484	0.1502	0.1511	0.2906
	22:44:27	30	0.1625	0.1636	0.1634	0.1701	0.1712	0.1809	0.1912	0.1997	0.2174	0.2106	0.2726	0.1908	0.1542	0.1643	0.1605	0.1616	0.1647	0.186	0.191	0.203	0.2174	0.1864	0.2673	0.1962	0.1638	0.169	0.1697	0.1655	0.1661	0.1734	0.195	0.1973	0.2137	0.2093	0.2766	0.1962	0.1388	0.1434	0.1424	0.1474	0.1492	0.1458	0.1449	0.148	0.1499	0.151	0.2949
	22:49:27	30	0.1632	0.1641	0.1639	0.171	0.1722	0.182	0.1924	0.2015	0.2195	0.213	0.2757	0.1907	0.1549	0.1646	0.1611	0.1629	0.1654	0.1871	0.1925	0.2047	0.2197	0.1871	0.2708	0.1962	0.1649	0.1699	0.1706	0.1665	0.1667	0.1739	0.1964	0.199	0.2155	0.211	0.2806	0.1966	0.1392	0.1437	0.1424	0.1475	0.1495	0.1461	0.1453	0.1485	0.1499	0.1509	0.3004
	22:54:27	30	0.1637	0.1647	0.1641	0.1713	0.1725	0.1826	0.1931	0.2024	0.2213	0.2145	0.2792	0.1912	0.1552	0.1651	0.1614	0.1635	0.1655	0.1876	0.1932	0.2061	0.2218	0.187	0.2766	0.1962	0.1653	0.17	0.171	0.1665	0.1671	0.1746	0.1978	0.2001	0.2173	0.2126	0.2845	0.1963	0.1389	0.1433	0.1423	0.1474	0.1492	0.1458	0.1451	0.1482	0.1497	0.1508	0.3049
	22:59:27	30	0.1641	0.165	0.1647	0.1714	0.1729	0.1834	0.1944	0.204	0.2233	0.2167	0.2831	0.1907	0.1555	0.1655	0.1618	0.1636	0.1662	0.1882	0.1948	0.2079	0.2241	0.1876	0.279	0.1963	0.1659	0.1705	0.1716	0.1671	0.1677	0.1757	0.199	0.2018	0.2189	0.2156	0.2908	0.1962	0.1389	0.1435	0.1424	0.1474	0.1492	0.1459	0.1451	0.1481	0.1498	0.1511	0.3099
	23:04:27	30	0.1644	0.1652	0.1649	0.1718	0.1735	0.1842	0.1954	0.2052	0.2251	0.2185	0.2864	0.1907	0.156	0.166	0.1618	0.1635	0.1663	0.1888	0.1956	0.2097	0.2264	0.1881	0.2833	0.1958	0.1663	0.1708	0.1721	0.1676	0.1681	0.176	0.2005	0.2032	0.2209	0.2163	0.2925	0.196	0.1389	0.1431	0.1421	0.1472	0.1491	0.1456	0.1449	0.1482	0.1498	0.1508	0.3148
	23:09:27	30	0.1652	0.1662	0.1656	0.1723	0.1741	0.1851	0.1967	0.2067	0.2275	0.2211	0.2908	0.1906	0.1565	0.1661	0.1625	0.1644	0.1668	0.1902	0.1966	0.2117	0.2291	0.188	0.286	0.1962	0.1673	0.1717	0.1729	0.1684	0.1686	0.1771	0.2021	0.2049	0.2232	0.2188	0.3008	0.1962	0.139	0.1436	0.1422	0.1473	0.1494	0.1458	0.1452	0.1483	0.1497	0.1508	0.3202
	23:14:27	30	0.1658	0.1666	0.1658	0.173	0.1749	0.1861	0.1979	0.2083	0.2296	0.2231	0.2944	0.1905	0.1571	0.1666	0.1629	0.1645	0.1675	0.1912	0.1982	0.2137	0.2312	0.1886	0.2906	0.1962	0.1678	0.1724	0.1733	0.1688	0.1693	0.1776	0.2035	0.2066	0.2251	0.2202	0.3015	0.1962	0.1389	0.1435	0.1421	0.1474	0.1491	0.1459	0.1451	0.1485	0.1498	0.1512	0.3257
	23:19:27	30	0.1663	0.1669	0.1667	0.1734	0.1755	0.187	0.1993	0.2101	0.232	0.225	0.2984	0.1908	0.1575	0.1671	0.1633	0.1654	0.1679	0.1921	0.1996	0.2157	0.2337	0.1887	0.2961	0.1959	0.1685	0.1728	0.1738	0.1692	0.1699	0.1787	0.2055	0.2082	0.2272	0.2222	0.3062	0.1963	0.139	0.1436	0.1421	0.1472	0.1491	0.1459	0.145	0.1479	0.1497	0.1508	0.3317
	23:24:27	30	0.1665	0.1669	0.1665	0.1736	0.1759	0.1876	0.2001	0.2113	0.2339	0.2274	0.3025	0.1905	0.158	0.1671	0.1634	0.1652	0.1682	0.1928	0.2007	0.2173	0.2363	0.1891	0.2999	0.1959	0.1689	0.173	0.1742	0.1696	0.1702	0.1793	0.207	0.2098	0.2294	0.2245	0.3112	0.1959	0.1388	0.1431	0.142	0.1472	0.1491	0.1457	0.145	0.1481	0.1494	0.1507	0.3368
	23:29:27	30	0.1671	0.1676	0.1673	0.1743	0.1767	0.1884	0.2015	0.2133	0.2364	0.2299	0.3073	0.1905	0.1587	0.1679	0.1638	0.1654	0.1689	0.1937	0.2028	0.2197	0.2392	0.1901	0.3041	0.1958	0.1699	0.1737	0.1748	0.1704	0.1708	0.1803	0.2086	0.2119	0.2321	0.2277	0.3199	0.1961	0.1392	0.1432	0.1423	0.147	0.1492	0.1459	0.1447	0.1483	0.1498	0.1507	0.3435
	23:34:27	30	0.1676	0.1681	0.1677	0.1746	0.1773	0.1895	0.2029	0.2151	0.2385	0.2322	0.3114	0.1903	0.159	0.1681	0.1644	0.1666	0.169	0.1947	0.2037	0.2217	0.2416	0.1898	0.3089	0.1958	0.1705	0.1743	0.1753	0.1709	0.1712	0.1815	0.2101	0.2135	0.2339	0.229	0.3206	0.196	0.139	0.1432	0.1422	0.147	0.1489	0.1456	0.1448	0.1484	0.1497	0.1508	0.3489
	23:39:27	30	0.1684	0.1687	0.168	0.1749	0.1782	0.1905	0.204	0.2168	0.241	0.2346	0.3156	0.1902	0.1596	0.1685	0.1648	0.1669	0.1695	0.1957	0.2052	0.2243	0.2446	0.1901	0.3154	0.1956	0.171	0.175	0.176	0.1713	0.1721	0.1821	0.2124	0.2154	0.2369	0.231	0.3261	0.1956	0.1389	0.1432	0.1423	0.147	0.149	0.1455	0.1449	0.1485	0.1495	0.1505	0.3554
	23:44:27	30	0.1688	0.1692	0.1683	0.176	0.1787	0.1916	0.2054	0.2187	0.2438	0.2373	0.3204	0.1902	0.1601	0.169	0.1652	0.1675	0.17	0.1965	0.2068	0.2264	0.2475	0.1907	0.3181	0.1957	0.1719	0.1755	0.1768	0.1722	0.1725	0.1831	0.2142	0.2175	0.239	0.2334	0.3316	0.196	0.1389	0.1432	0.1419	0.147	0.1489	0.1455	0.1447	0.1481	0.1497	0.1505	0.3616
	23:49:27	30	0.1695	0.1698	0.1693	0.1769	0.1795	0.1927	0.207	0.2206	0.2464	0.2401	0.325	0.1905	0.161	0.1696	0.1657	0.1682	0.1708	0.198	0.2087	0.2289	0.2509	0.192	0.3243	0.1957	0.1725	0.1764	0.1775	0.1728	0.1734	0.1841	0.2163	0.2195	0.2421	0.2368	0.3374	0.196	0.139	0.1434	0.1424	0.1471	0.1491	0.1456	0.1449	0.1486	0.1498	0.1508	0.3681
	23:54:27	30	0.17	0.17	0.1695	0.1771	0.18	0.1936	0.2083	0.2221	0.2491	0.2425	0.3301	0.1904	0.1614	0.1699	0.166	0.1678	0.1712	0.1986	0.2104	0.2309	0.2538	0.193	0.3325	0.1952	0.173	0.1768	0.1779	0.1733	0.1738	0.185	0.2182	0.2215	0.2446	0.2383	0.3424	0.1956	0.1388	0.1431	0.1419	0.1471	0.1489	0.1455	0.1448	0.1478	0.1495	0.1505	0.375
	23:59:27	30	0.1706	0.1712	0.1702	0.1789	0.1811	0.1948	0.2103	0.2245	0.2517	0.2462	0.3351	0.1902	0.162	0.1705	0.1667	0.1692	0.172	0.2002	0.2121	0.234	0.2569	0.1928	0.3346	0.1954	0.1742	0.1773	0.1786	0.1738	0.1746	0.1864	0.2203	0.2235	0.2477	0.2414	0.3479	0.1959	0.1389	0.1433	0.1423	0.1471	0.1489	0.1456	0.1448	0.1483	0.1496	0.1508	0.3822
	1 day, 0:04:27	30	0.1712	0.1714	0.1706	0.1785	0.1814	0.1958	0.2112	0.2259	0.2544	0.2483	0.3399	0.1901	0.1626	0.1708	0.1671	0.1695	0.1722	0.2011	0.2137	0.2366	0.26	0.1939	0.3417	0.1954	0.1746	0.1781	0.1792	0.1744	0.1751	0.1873	0.2224	0.2257	0.2502	0.2439	0.3552	0.1954	0.1389	0.1431	0.142	0.147	0.1488	0.1455	0.1445	0.1482	0.1494	0.1505	0.3886
	1 day, 0:09:27	30	0.1719	0.1724	0.1712	0.1788	0.1823	0.1971	0.2129	0.2285	0.2574	0.2513	0.3456	0.1901	0.1631	0.171	0.1674	0.17	0.1728	0.2023	0.2157	0.2394	0.2637	0.1938	0.348	0.1952	0.1755	0.1788	0.1798	0.1751	0.1759	0.1883	0.2245	0.2281	0.253	0.2464	0.36	0.1954	0.1386	0.1432	0.1419	0.1468	0.1487	0.1455	0.1446	0.1481	0.1494	0.1503	0.3958
	1 day, 0:14:27	30	0.1723	0.1727	0.1716	0.1801	0.1834	0.1982	0.2149	0.2304	0.2602	0.2543	0.351	0.1903	0.1638	0.1718	0.1681	0.1701	0.1735	0.2036	0.2176	0.242	0.2671	0.1936	0.3533	0.1951	0.1763	0.1793	0.1808	0.1759	0.1766	0.1896	0.2267	0.2305	0.2561	0.2493	0.3666	0.1953	0.1387	0.1429	0.142	0.1468	0.1485	0.1454	0.1445	0.1481	0.1494	0.1504	0.403
	1 day, 0:19:27	30	0.1732	0.1731	0.1724	0.181	0.1842	0.1995	0.2167	0.2329	0.2636	0.2579	0.3569	0.1903	0.1645	0.1724	0.1685	0.1713	0.1742	0.205	0.2195	0.2448	0.2705	0.1941	0.3626	0.1956	0.1772	0.1802	0.1816	0.1767	0.1776	0.191	0.2292	0.2332	0.2594	0.252	0.3732	0.1954	0.1389	0.1431	0.1421	0.1472	0.1486	0.1455	0.1446	0.1483	0.1495	0.1505	0.4105
	1 day, 0:24:27	30	0.1741	0.1737	0.1728	0.181	0.1852	0.2008	0.2185	0.2354	0.2672	0.2611	0.3631	0.1903	0.1651	0.173	0.1693	0.1717	0.1748	0.2062	0.2218	0.2479	0.2742	0.1944	0.3642	0.1954	0.178	0.1808	0.1823	0.1772	0.1782	0.1919	0.2315	0.2356	0.2627	0.2553	0.3799	0.1954	0.1387	0.1432	0.1419	0.1471	0.1489	0.1455	0.1447	0.1478	0.1494	0.1506	0.419
	1 day, 0:29:27	30	0.1745	0.1744	0.1732	0.1821	0.1856	0.2019	0.2201	0.2375	0.27	0.2644	0.3688	0.1899	0.1656	0.1734	0.1697	0.1723	0.1753	0.2073	0.2238	0.2512	0.2777	0.1948	0.371	0.195	0.1791	0.1818	0.1828	0.178	0.1789	0.1932	0.2339	0.2378	0.2666	0.2586	0.3868	0.1951	0.1387	0.1431	0.1417	0.1468	0.1484	0.1456	0.1446	0.1477	0.1494	0.1504	0.426
	1 day, 0:34:27	30	0.1756	0.175	0.1742	0.1831	0.1868	0.2036	0.2222	0.2405	0.2738	0.2683	0.375	0.19	0.1666	0.1741	0.1704	0.1732	0.1761	0.209	0.2262	0.2543	0.2817	0.1952	0.3784	0.1952	0.1798	0.1827	0.1838	0.1789	0.1799	0.1946	0.2363	0.2406	0.2694	0.2618	0.3938	0.1954	0.1388	0.1432	0.1419	0.1469	0.1486	0.1456	0.1448	0.1482	0.1494	0.1503	0.4361
	1 day, 0:39:27	30	0.1761	0.1756	0.1746	0.1839	0.1877	0.2046	0.2238	0.2426	0.2774	0.2716	0.3816	0.1898	0.1671	0.1746	0.1707	0.1735	0.1768	0.2103	0.228	0.2574	0.2863	0.1972	0.3848	0.1948	0.1808	0.183	0.1847	0.1796	0.1806	0.1959	0.239	0.2434	0.2729	0.265	0.4009	0.1951	0.1384	0.1431	0.1417	0.1466	0.1484	0.1454	0.1445	0.1479	0.1491	0.1504	0.4422
	1 day, 0:44:27	30	0.1768	0.1764	0.1752	0.184	0.1886	0.2062	0.2259	0.2454	0.2806	0.2755	0.3875	0.19	0.1679	0.175	0.1714	0.1746	0.1775	0.2118	0.2311	0.262	0.2921	0.1976	0.3917	0.1953	0.1817	0.184	0.1854	0.1804	0.1812	0.1971	0.2418	0.2461	0.2775	0.269	0.4078	0.1951	0.1388	0.143	0.1419	0.1468	0.1485	0.1452	0.1443	0.1481	0.1492	0.1503	0.4541
	1 day, 0:49:27	30	0.1778	0.1774	0.1758	0.185	0.1894	0.2078	0.2284	0.2481	0.2846	0.2797	0.3948	0.19	0.1689	0.176	0.1724	0.1754	0.1785	0.2134	0.2333	0.2648	0.295	0.1974	0.3989	0.1952	0.1827	0.1851	0.1866	0.1813	0.1827	0.1985	0.2446	0.2491	0.2803	0.272	0.4158	0.1951	0.1388	0.1433	0.1418	0.1469	0.1485	0.1455	0.1446	0.1484	0.1492	0.1504	0.4612
	1 day, 0:54:27	30	0.1784	0.1776	0.1766	0.1856	0.1902	0.2092	0.2303	0.2504	0.2885	0.2832	0.4005	0.1897	0.1692	0.1765	0.1725	0.1754	0.1791	0.215	0.2353	0.2673	0.2984	0.1977	0.4065	0.195	0.1836	0.1856	0.1871	0.1821	0.1831	0.1999	0.2475	0.2522	0.2842	0.2756	0.4228	0.195	0.1386	0.1431	0.1418	0.1469	0.1482	0.1454	0.1445	0.1481	0.1491	0.1503	0.4682
	1 day, 0:59:27	30	0.1792	0.1785	0.1773	0.1861	0.1916	0.2109	0.2319	0.2539	0.2923	0.2874	0.4088	0.1899	0.1701	0.1771	0.1733	0.1762	0.1799	0.2166	0.2378	0.2715	0.3031	0.1981	0.4131	0.1949	0.1846	0.1865	0.188	0.1829	0.184	0.2015	0.2502	0.2549	0.2885	0.2789	0.4301	0.1951	0.1388	0.1431	0.1419	0.1469	0.1483	0.1454	0.1447	0.1479	0.1494	0.1502	0.4761
	1 day, 1:04:27	30	0.1801	0.179	0.1781	0.1875	0.1927	0.2128	0.2347	0.2566	0.2964	0.2916	0.4156	0.1896	0.171	0.1777	0.1741	0.1769	0.1806	0.2184	0.2401	0.2751	0.3073	0.1996	0.4209	0.1948	0.1856	0.1877	0.1891	0.184	0.1852	0.2028	0.2532	0.2582	0.2924	0.2827	0.4381	0.195	0.1387	0.1432	0.1418	0.1469	0.1481	0.1451	0.1445	0.1478	0.1492	0.1503	0.4864
	1 day, 1:09:27	30	0.1807	0.18	0.1787	0.1879	0.1934	0.214	0.2363	0.2598	0.3002	0.296	0.4225	0.1895	0.1717	0.1781	0.1745	0.1774	0.1814	0.2199	0.2428	0.2789	0.3121	0.1997	0.4289	0.1947	0.1866	0.1878	0.1896	0.1848	0.1857	0.2045	0.256	0.2612	0.2965	0.2865	0.4459	0.1947	0.1384	0.1429	0.1416	0.1464	0.148	0.1452	0.1442	0.1476	0.1488	0.1504	0.493
	1 day, 1:14:27	30	0.1817	0.1809	0.1798	0.1877	0.195	0.2161	0.2389	0.2629	0.3048	0.3008	0.4329	0.1898	0.1728	0.179	0.1753	0.1786	0.1828	0.222	0.2461	0.2831	0.3174	0.1994	0.4381	0.195	0.1876	0.1894	0.191	0.1857	0.1871	0.2061	0.2595	0.2647	0.3015	0.2905	0.4545	0.1948	0.1388	0.1431	0.1418	0.147	0.1482	0.1456	0.1444	0.1478	0.1492	0.1504	0.5032
	1 day, 1:19:27	30	0.1827	0.1814	0.18	0.1887	0.1959	0.2175	0.2407	0.2661	0.3093	0.3051	0.4385	0.1893	0.1734	0.1794	0.176	0.1792	0.1832	0.2238	0.2482	0.2867	0.3221	0.1998	0.4449	0.1946	0.1887	0.1901	0.1916	0.1867	0.188	0.2076	0.2625	0.268	0.305	0.2948	0.4627	0.1945	0.1385	0.1429	0.1416	0.1465	0.1481	0.1453	0.1444	0.1479	0.1488	0.1501	0.5092
	1 day, 1:24:27	30	0.1837	0.1826	0.1812	0.1892	0.1972	0.2196	0.2432	0.2695	0.3141	0.3104	0.4474	0.1896	0.1744	0.1803	0.1771	0.1802	0.1847	0.2257	0.2515	0.291	0.3275	0.2009	0.4538	0.1947	0.1902	0.1913	0.1928	0.188	0.1893	0.2094	0.266	0.2717	0.3098	0.2989	0.4711	0.1947	0.1386	0.143	0.1416	0.1467	0.1481	0.1453	0.1444	0.1481	0.1491	0.1501	0.5178
	1 day, 1:29:27	30	0.1844	0.1829	0.1815	0.19	0.1983	0.2212	0.2462	0.2729	0.3182	0.3151	0.4547	0.1896	0.1751	0.1809	0.1776	0.181	0.1855	0.2274	0.2546	0.295	0.3323	0.2013	0.462	0.1947	0.191	0.1921	0.1935	0.1884	0.1901	0.2111	0.2695	0.2752	0.3147	0.3034	0.4793	0.1943	0.1386	0.1429	0.1413	0.1466	0.1481	0.1452	0.1444	0.1479	0.1489	0.15	0.5244
	1 day, 1:34:27	30	0.1853	0.1841	0.1826	0.1905	0.1993	0.2231	0.2499	0.2765	0.3238	0.32	0.4614	0.1894	0.176	0.1815	0.1783	0.1818	0.1865	0.2292	0.2573	0.2995	0.3378	0.2011	0.47	0.1944	0.1922	0.1933	0.195	0.1893	0.191	0.2124	0.2726	0.279	0.3194	0.3088	0.4872	0.1944	0.1384	0.1428	0.1413	0.1465	0.148	0.145	0.1441	0.1477	0.1489	0.1498	0.5313
	1 day, 1:39:27	30.1	0.1861	0.1846	0.183	0.1915	0.2006	0.2249	0.2513	0.2801	0.328	0.3252	0.468	0.1893	0.1767	0.1825	0.1787	0.1825	0.1872	0.2315	0.2604	0.3038	0.3433	0.2016	0.4782	0.1942	0.1933	0.194	0.1957	0.1905	0.1922	0.2141	0.2764	0.2828	0.3243	0.3128	0.495	0.1941	0.1383	0.1428	0.1412	0.1463	0.148	0.1451	0.1442	0.1476	0.1487	0.1497	0.5418
	1 day, 1:44:27	30	0.1873	0.1858	0.1843	0.1924	0.2019	0.2271	0.2545	0.2839	0.3333	0.3307	0.4742	0.1894	0.1776	0.1833	0.1797	0.1831	0.1883	0.2336	0.2641	0.3089	0.3491	0.203	0.4871	0.1943	0.1946	0.1953	0.1968	0.1916	0.1935	0.2161	0.2802	0.2866	0.3297	0.3171	0.5029	0.1942	0.1384	0.1429	0.1416	0.1465	0.1478	0.1451	0.1442	0.1478	0.1489	0.1497	0.5463
	1 day, 1:49:27	30	0.1882	0.1867	0.1853	0.1936	0.2034	0.2292	0.2568	0.2879	0.3382	0.3361	0.4813	0.1893	0.1789	0.1843	0.1805	0.1843	0.1895	0.2358	0.2673	0.3134	0.356	0.2036	0.4938	0.1945	0.1959	0.1963	0.198	0.1928	0.1949	0.218	0.2844	0.291	0.3353	0.3221	0.5109	0.1943	0.1386	0.1427	0.1413	0.1465	0.1479	0.1451	0.1441	0.1478	0.1489	0.15	0.5538
	1 day, 1:54:27	30	0.1897	0.188	0.1862	0.1943	0.2049	0.2316	0.26	0.2921	0.3439	0.3423	0.4893	0.1896	0.1798	0.1851	0.1814	0.1852	0.1908	0.2383	0.2707	0.3189	0.3609	0.205	0.5015	0.1943	0.1973	0.1978	0.1996	0.1939	0.1962	0.2203	0.2881	0.2952	0.3406	0.3274	0.5188	0.1944	0.1386	0.143	0.1418	0.1467	0.1481	0.1453	0.1444	0.148	0.1488	0.1499	0.565
	1 day, 1:59:27	30	0.1906	0.1888	0.1869	0.1952	0.2061	0.2338	0.2629	0.2963	0.3494	0.348	0.4957	0.1894	0.1807	0.1859	0.182	0.1867	0.1921	0.2404	0.2741	0.3236	0.3674	0.2043	0.5096	0.1943	0.1986	0.1987	0.2006	0.1952	0.1975	0.2221	0.2916	0.2997	0.3458	0.3324	0.5264	0.1943	0.1383	0.1429	0.1415	0.1465	0.148	0.1452	0.1442	0.1479	0.1488	0.1498	0.5699
	1 day, 2:04:27	30	0.1917	0.1897	0.1882	0.1967	0.2077	0.2361	0.2666	0.3007	0.3555	0.3541	0.5031	0.1894	0.182	0.1867	0.1834	0.1876	0.1932	0.243	0.2781	0.3289	0.3738	0.2055	0.5178	0.1946	0.1999	0.2	0.2017	0.1966	0.1989	0.2244	0.296	0.304	0.3519	0.3378	0.5336	0.1943	0.1387	0.1431	0.1416	0.1468	0.1481	0.1452	0.1446	0.1477	0.1492	0.1501	0.5769
	1 day, 2:09:27	30	0.1929	0.1904	0.1888	0.1972	0.2091	0.2382	0.2712	0.305	0.3608	0.3596	0.5102	0.1892	0.1828	0.1873	0.1836	0.1881	0.1945	0.2451	0.282	0.334	0.38	0.2065	0.5264	0.1942	0.2013	0.201	0.2027	0.1975	0.2001	0.2264	0.3003	0.3084	0.3583	0.3432	0.5405	0.1941	0.1384	0.1427	0.1414	0.1463	0.1478	0.1449	0.1442	0.1477	0.1487	0.1501	0.5891
	1 day, 2:14:27	30	0.1938	0.1918	0.1895	0.1983	0.2107	0.2402	0.2734	0.3093	0.3665	0.3663	0.5168	0.1891	0.1839	0.1882	0.1847	0.1891	0.1955	0.2475	0.2856	0.3394	0.3869	0.2087	0.5326	0.1941	0.2025	0.2022	0.2039	0.1984	0.2013	0.2285	0.3046	0.3129	0.3633	0.3482	0.5479	0.194	0.1383	0.1428	0.141	0.1464	0.1478	0.1449	0.1443	0.1476	0.1488	0.1499	0.5979
	1 day, 2:19:27	30	0.1949	0.1923	0.1908	0.1994	0.2118	0.2429	0.2761	0.314	0.373	0.3726	0.5229	0.1892	0.185	0.189	0.1858	0.1904	0.1969	0.2504	0.2891	0.3452	0.3935	0.2087	0.5404	0.1941	0.204	0.2034	0.2051	0.1997	0.2029	0.2308	0.3089	0.3181	0.3693	0.3543	0.5548	0.1941	0.1383	0.1429	0.1412	0.1464	0.1479	0.1449	0.1443	0.1476	0.1489	0.1498	0.6016
	1 day, 2:24:27	30.1	0.1959	0.1936	0.1917	0.2004	0.2137	0.2456	0.2818	0.3187	0.379	0.3788	0.5303	0.189	0.186	0.19	0.1865	0.1911	0.1984	0.2528	0.2935	0.3508	0.4005	0.2086	0.5466	0.1939	0.2052	0.2044	0.2062	0.2011	0.2041	0.2329	0.313	0.3227	0.3755	0.3598	0.5624	0.1937	0.1382	0.1427	0.1411	0.1461	0.1478	0.1449	0.1441	0.1477	0.1489	0.1497	0.6148
	1 day, 2:29:27	30	0.1975	0.1949	0.1928	0.2016	0.2156	0.2482	0.2854	0.3238	0.3851	0.3863	0.5365	0.1893	0.1873	0.1908	0.1877	0.1923	0.1998	0.2556	0.2979	0.3567	0.4073	0.2089	0.5545	0.1939	0.2068	0.2059	0.2079	0.2025	0.2056	0.2353	0.3177	0.3281	0.3822	0.3659	0.5703	0.194	0.1383	0.1428	0.1413	0.1464	0.1477	0.1451	0.1441	0.1478	0.1487	0.1497	0.6197
	1 day, 2:34:27	30	0.1987	0.1959	0.1937	0.2028	0.2171	0.251	0.2887	0.3293	0.3921	0.3931	0.5438	0.1893	0.1885	0.192	0.1886	0.1936	0.2013	0.2587	0.3023	0.3629	0.4144	0.2092	0.5614	0.1942	0.2083	0.2074	0.2092	0.204	0.2073	0.2376	0.3229	0.3341	0.3889	0.3721	0.5773	0.1939	0.1384	0.1429	0.1413	0.1464	0.1479	0.1448	0.1442	0.1479	0.1488	0.1498	0.6282
	1 day, 2:39:27	30	0.1999	0.1972	0.1948	0.2042	0.2187	0.2535	0.2922	0.3345	0.3988	0.4003	0.5507	0.189	0.1897	0.1928	0.1896	0.1949	0.2032	0.2615	0.3064	0.3699	0.4217	0.2098	0.5691	0.1941	0.2098	0.2087	0.2103	0.2053	0.209	0.2401	0.3273	0.3385	0.3964	0.3785	0.5851	0.1937	0.1382	0.1426	0.1411	0.1462	0.1478	0.145	0.1441	0.1476	0.1487	0.1497	0.6371
	1 day, 2:44:27	30	0.2012	0.1984	0.1961	0.2052	0.2206	0.2564	0.295	0.3399	0.4057	0.4078	0.558	0.189	0.1909	0.1938	0.1906	0.1956	0.2048	0.2642	0.3113	0.3755	0.4295	0.2113	0.5773	0.1943	0.2115	0.2101	0.212	0.2066	0.2104	0.2425	0.3326	0.344	0.4028	0.3862	0.5928	0.1937	0.1382	0.1426	0.141	0.1461	0.1476	0.145	0.1441	0.1475	0.1487	0.1495	0.6462
	1 day, 2:49:27	30	0.2023	0.1992	0.1973	0.2066	0.2224	0.2591	0.3005	0.3454	0.4129	0.4149	0.566	0.189	0.192	0.1948	0.1917	0.1971	0.2061	0.2673	0.3155	0.382	0.4363	0.2154	0.5843	0.1939	0.2132	0.2114	0.2135	0.2082	0.2121	0.2452	0.3377	0.3493	0.41	0.3919	0.601	0.1936	0.1382	0.1425	0.1411	0.1461	0.1477	0.1448	0.1443	0.1475	0.1487	0.1495	0.6553
	1 day, 2:54:27	30	0.2038	0.2007	0.1983	0.2078	0.2241	0.2621	0.304	0.3516	0.4199	0.4223	0.5732	0.1888	0.1932	0.1958	0.1926	0.1983	0.2078	0.2705	0.3206	0.3888	0.4441	0.2142	0.5922	0.1939	0.2148	0.2128	0.2149	0.2094	0.2136	0.2478	0.3428	0.3556	0.4175	0.3979	0.609	0.1935	0.1381	0.1425	0.1409	0.1462	0.1476	0.1449	0.144	0.1473	0.1486	0.1495	0.6654
	1 day, 2:59:27	30	0.2051	0.202	0.1996	0.2088	0.2262	0.2652	0.3087	0.3571	0.4276	0.4302	0.5813	0.1888	0.1946	0.1971	0.1939	0.1998	0.2097	0.2735	0.3254	0.3954	0.452	0.2152	0.6003	0.1938	0.2164	0.2143	0.2166	0.211	0.2153	0.2504	0.3479	0.3611	0.4242	0.4061	0.6174	0.1936	0.1378	0.1426	0.1406	0.1462	0.1475	0.1449	0.1442	0.1474	0.1486	0.1494	0.6732
	1 day, 3:04:27	30	0.2065	0.2029	0.2006	0.2104	0.2281	0.2684	0.3131	0.3633	0.4346	0.438	0.5899	0.1887	0.196	0.1981	0.1949	0.2006	0.2113	0.2766	0.3306	0.4022	0.4599	0.2143	0.6092	0.1937	0.2181	0.2155	0.2186	0.2125	0.2171	0.2532	0.3537	0.3672	0.4333	0.4128	0.6261	0.1937	0.138	0.1426	0.1409	0.146	0.1476	0.1447	0.144	0.1475	0.1488	0.1494	0.6821
	1 day, 3:09:27	30	0.208	0.2045	0.202	0.2119	0.2303	0.2717	0.3178	0.3697	0.4424	0.4454	0.598	0.1887	0.1973	0.199	0.1959	0.2018	0.2136	0.2804	0.3362	0.4123	0.4674	0.2149	0.6183	0.1936	0.22	0.2172	0.2196	0.2141	0.2191	0.2559	0.3594	0.3731	0.4397	0.4195	0.6348	0.1936	0.138	0.1424	0.1409	0.1459	0.1475	0.1447	0.144	0.1475	0.1488	0.1494	0.6907
	1 day, 3:14:27	30	0.2094	0.2056	0.2032	0.2131	0.2321	0.2752	0.3223	0.3759	0.4494	0.4527	0.606	0.1885	0.1984	0.2005	0.1972	0.2035	0.2151	0.2837	0.3409	0.4188	0.4733	0.2156	0.6259	0.1939	0.2214	0.2188	0.2212	0.2154	0.2205	0.2589	0.3653	0.3793	0.4492	0.428	0.6435	0.1931	0.138	0.1425	0.1409	0.146	0.1474	0.1446	0.1438	0.1473	0.1482	0.1494	0.6999
	1 day, 3:19:27	30	0.2108	0.2072	0.2044	0.2146	0.2344	0.2786	0.3272	0.3822	0.4558	0.4597	0.6147	0.1885	0.1999	0.2014	0.1984	0.2049	0.217	0.2873	0.3463	0.424	0.4804	0.216	0.6349	0.1936	0.2235	0.2204	0.2232	0.2173	0.2229	0.2618	0.3707	0.3862	0.4553	0.4351	0.6522	0.1931	0.1379	0.1424	0.1409	0.146	0.1474	0.1446	0.1438	0.1469	0.1483	0.1491	0.7089
	1 day, 3:24:27	30	0.2124	0.2088	0.206	0.2161	0.2368	0.2816	0.3324	0.3894	0.4624	0.4665	0.6232	0.1886	0.2014	0.2027	0.1998	0.2064	0.2191	0.291	0.352	0.4314	0.488	0.2173	0.6432	0.1935	0.2254	0.2223	0.2244	0.2189	0.2248	0.265	0.3769	0.3931	0.4649	0.4424	0.6611	0.1934	0.1379	0.1424	0.1409	0.146	0.1473	0.1447	0.144	0.1474	0.1484	0.1494	0.717
	1 day, 3:29:27	30	0.2139	0.21	0.2073	0.2176	0.2389	0.2854	0.3375	0.3961	0.4692	0.4738	0.6316	0.1884	0.2029	0.204	0.2008	0.2078	0.2212	0.2948	0.3576	0.4389	0.4951	0.2179	0.6523	0.1935	0.2271	0.2237	0.2263	0.2206	0.2267	0.2679	0.3827	0.3999	0.471	0.4513	0.6695	0.1933	0.1378	0.1423	0.1407	0.1458	0.1474	0.1445	0.1439	0.1473	0.1485	0.1491	0.7257
	1 day, 3:34:27	30	0.2155	0.2111	0.2087	0.2194	0.2414	0.289	0.343	0.4038	0.4755	0.4813	0.6407	0.1884	0.2045	0.205	0.2022	0.2093	0.2234	0.2984	0.3637	0.4474	0.5021	0.2189	0.6612	0.1934	0.2292	0.2256	0.2281	0.2223	0.2289	0.2712	0.389	0.4069	0.478	0.458	0.6786	0.1932	0.1377	0.1424	0.1407	0.146	0.1473	0.1444	0.1438	0.1478	0.1485	0.1493	0.734
	1 day, 3:39:27	30	0.2174	0.213	0.2099	0.221	0.2438	0.2931	0.3486	0.4105	0.4825	0.4891	0.65	0.1884	0.2061	0.2065	0.2035	0.2109	0.2257	0.3027	0.3698	0.4546	0.509	0.2197	0.6699	0.1934	0.2311	0.2274	0.2301	0.2242	0.2312	0.2751	0.3953	0.4144	0.4856	0.4667	0.6875	0.1932	0.1379	0.1424	0.141	0.1461	0.1474	0.1446	0.1438	0.1473	0.1486	0.1492	0.7419
	1 day, 3:44:27	30	0.2193	0.2145	0.2117	0.2225	0.2462	0.2971	0.3542	0.4184	0.4893	0.4956	0.659	0.1887	0.2077	0.208	0.205	0.2121	0.2283	0.307	0.3766	0.4624	0.516	0.2211	0.6789	0.1933	0.2334	0.2289	0.232	0.2259	0.2332	0.2779	0.402	0.4211	0.4931	0.4752	0.6964	0.1935	0.1378	0.1423	0.1408	0.1461	0.1473	0.1446	0.1439	0.1472	0.1484	0.1493	0.75
	1 day, 3:49:27	30	0.2206	0.2159	0.2129	0.2242	0.249	0.3007	0.3601	0.4258	0.4956	0.5036	0.6676	0.1883	0.2091	0.2092	0.2063	0.214	0.2303	0.3111	0.3824	0.4696	0.5231	0.2211	0.6881	0.1932	0.2355	0.2311	0.234	0.2278	0.2357	0.2814	0.4092	0.4283	0.5001	0.4816	0.7049	0.1931	0.1377	0.1423	0.1407	0.1459	0.1473	0.1445	0.1436	0.1474	0.1486	0.1491	0.7575
	1 day, 3:54:27	30	0.2225	0.2174	0.2147	0.226	0.2512	0.3049	0.3662	0.4336	0.5019	0.5101	0.6768	0.1884	0.2108	0.2105	0.2078	0.215	0.233	0.3152	0.3898	0.4769	0.5295	0.2231	0.6971	0.1933	0.2377	0.2329	0.2361	0.2297	0.238	0.2855	0.4158	0.436	0.5077	0.4898	0.7139	0.193	0.1377	0.1422	0.1407	0.1459	0.1475	0.1446	0.144	0.1474	0.1485	0.1493	0.7652
	1 day, 3:59:27	30	0.2243	0.2191	0.2158	0.2278	0.2538	0.3091	0.3723	0.4409	0.5081	0.5164	0.6848	0.1882	0.2123	0.2118	0.209	0.2171	0.2353	0.32	0.3958	0.484	0.5363	0.2231	0.7055	0.1932	0.2394	0.2347	0.2375	0.2315	0.2397	0.289	0.4229	0.4436	0.5149	0.4966	0.7222	0.1929	0.1378	0.1421	0.1407	0.1458	0.1473	0.1444	0.1436	0.1476	0.1485	0.149	0.7729
	1 day, 4:04:27	30	0.2258	0.2209	0.2176	0.2293	0.2566	0.3137	0.3786	0.4491	0.515	0.5237	0.6941	0.1881	0.2143	0.2131	0.2105	0.2186	0.238	0.3242	0.4024	0.4909	0.5431	0.2239	0.7141	0.1938	0.2419	0.2364	0.2394	0.2335	0.2425	0.2924	0.4292	0.4513	0.5221	0.5039	0.7304	0.1929	0.1375	0.1421	0.1406	0.1457	0.1471	0.1444	0.1436	0.147	0.1482	0.1491	0.7799
	1 day, 4:09:27	30	0.2275	0.2224	0.2192	0.2313	0.2595	0.3179	0.3853	0.4554	0.5213	0.5304	0.7025	0.1882	0.2159	0.2146	0.2121	0.2202	0.2409	0.3289	0.4098	0.498	0.5503	0.2255	0.7226	0.1928	0.2439	0.2385	0.2421	0.2358	0.245	0.296	0.4366	0.4587	0.5294	0.5119	0.7392	0.1932	0.1377	0.142	0.1407	0.1458	0.1471	0.1444	0.1436	0.1472	0.1485	0.149	0.7873
	1 day, 4:14:27	30	0.2298	0.2243	0.221	0.2334	0.2625	0.3225	0.392	0.4619	0.5283	0.5377	0.7113	0.1883	0.2178	0.2162	0.2137	0.2225	0.2436	0.3338	0.4166	0.5056	0.5572	0.2261	0.731	0.1931	0.2464	0.2404	0.244	0.2378	0.2475	0.2999	0.4441	0.4666	0.5367	0.5213	0.7468	0.1928	0.1376	0.1422	0.1408	0.1459	0.1472	0.1444	0.1439	0.1472	0.1486	0.1489	0.794
	1 day, 4:19:27	30	0.2319	0.2261	0.2226	0.235	0.2653	0.3273	0.3983	0.469	0.536	0.5452	0.7197	0.1881	0.2196	0.218	0.2154	0.2243	0.2464	0.3388	0.4245	0.513	0.5659	0.2275	0.7394	0.1932	0.2491	0.243	0.2466	0.2401	0.2503	0.3041	0.4519	0.4743	0.5435	0.5285	0.7557	0.1925	0.1378	0.1423	0.1408	0.1458	0.1472	0.1444	0.144	0.1471	0.1484	0.1491	0.8003
	1 day, 4:24:27	30	0.2341	0.2278	0.2243	0.2372	0.2682	0.3322	0.4056	0.4765	0.5425	0.5527	0.7284	0.188	0.2216	0.2194	0.2168	0.2258	0.2492	0.3437	0.432	0.5202	0.5728	0.2287	0.7475	0.193	0.2512	0.2448	0.2486	0.2421	0.2525	0.3081	0.4591	0.481	0.5507	0.5353	0.7644	0.1925	0.1375	0.142	0.1405	0.1457	0.147	0.1445	0.1438	0.1472	0.1482	0.1488	0.8071
	1 day, 4:29:27	30	0.2356	0.2298	0.2263	0.2389	0.2714	0.3369	0.4124	0.4836	0.55	0.5606	0.7367	0.188	0.2232	0.2212	0.2187	0.2278	0.2525	0.349	0.4393	0.5274	0.58	0.2296	0.7554	0.1929	0.2536	0.2472	0.2509	0.2445	0.2553	0.3122	0.4669	0.4886	0.5583	0.542	0.7713	0.1927	0.1377	0.142	0.1406	0.1458	0.1471	0.1442	0.1435	0.1473	0.1484	0.1488	0.8128
	1 day, 4:34:27	30	0.2379	0.2314	0.228	0.2411	0.2748	0.3421	0.42	0.4901	0.558	0.5682	0.7449	0.1879	0.2252	0.2229	0.2206	0.2294	0.2555	0.3542	0.4467	0.5335	0.5887	0.2332	0.763	0.1927	0.2563	0.2493	0.2534	0.2468	0.2579	0.3172	0.4747	0.4971	0.5652	0.5494	0.779	0.1924	0.1375	0.1423	0.1405	0.1456	0.1469	0.1442	0.1438	0.1471	0.1482	0.1489	0.8186
	1 day, 4:39:27	30	0.2401	0.2335	0.2301	0.2433	0.2783	0.3476	0.4276	0.4985	0.5661	0.5761	0.7532	0.1882	0.2275	0.2244	0.2221	0.2321	0.2585	0.3599	0.4543	0.5403	0.5964	0.2319	0.771	0.193	0.2589	0.2517	0.2559	0.2494	0.261	0.3213	0.4816	0.504	0.5732	0.5565	0.7862	0.1925	0.1379	0.1424	0.1408	0.146	0.1473	0.1444	0.1437	0.1474	0.1485	0.1491	0.8251
	1 day, 4:44:27	30	0.242	0.2352	0.2317	0.2452	0.2814	0.3526	0.435	0.5053	0.5742	0.5846	0.7612	0.1879	0.2294	0.226	0.2237	0.2337	0.2616	0.3653	0.462	0.5473	0.6041	0.2327	0.7781	0.1928	0.2617	0.254	0.2578	0.2515	0.2639	0.3252	0.4885	0.5115	0.5809	0.5627	0.7932	0.1924	0.1376	0.1421	0.1407	0.1456	0.147	0.1443	0.1435	0.1471	0.1483	0.1487	0.828
	1 day, 4:49:27	30	0.244	0.2372	0.2338	0.2475	0.2845	0.358	0.4421	0.5123	0.5821	0.5929	0.7685	0.1879	0.2313	0.2279	0.2255	0.2357	0.2651	0.3709	0.4695	0.5546	0.6129	0.2336	0.7855	0.1929	0.2643	0.2561	0.2605	0.2536	0.2669	0.3306	0.4956	0.5184	0.5881	0.57	0.8004	0.1923	0.1374	0.1421	0.1404	0.1455	0.1467	0.1442	0.1436	0.147	0.1481	0.1486	0.8306
	1 day, 4:54:27	30	0.2465	0.2394	0.2357	0.2508	0.2881	0.3639	0.4495	0.5193	0.5901	0.6015	0.7756	0.1879	0.2335	0.2296	0.2276	0.2381	0.2687	0.3768	0.477	0.5616	0.6212	0.2353	0.7929	0.1928	0.2669	0.2585	0.2634	0.2564	0.2698	0.3346	0.5024	0.5259	0.5971	0.5782	0.8075	0.1923	0.1376	0.1418	0.1406	0.1457	0.1468	0.144	0.1436	0.1468	0.1482	0.1489	0.8337
	1 day, 4:59:27	30	0.2485	0.2414	0.2375	0.2519	0.2916	0.3696	0.4566	0.526	0.5983	0.6098	0.7827	0.1878	0.2355	0.2312	0.2293	0.2399	0.272	0.3826	0.4842	0.5689	0.6296	0.2368	0.7999	0.1924	0.2696	0.2612	0.2657	0.259	0.2733	0.3399	0.5096	0.5322	0.605	0.5874	0.8139	0.193	0.1374	0.1419	0.1405	0.1453	0.1469	0.1441	0.1435	0.1466	0.1481	0.1487	0.8374
	1 day, 5:04:27	30	0.251	0.2435	0.2398	0.255	0.2954	0.3754	0.4635	0.5336	0.6077	0.6183	0.7897	0.1878	0.2377	0.2331	0.2312	0.2421	0.2757	0.389	0.4918	0.5773	0.6378	0.238	0.8061	0.1926	0.2724	0.2637	0.2682	0.2613	0.2765	0.3446	0.5166	0.5395	0.6131	0.594	0.8201	0.1921	0.1372	0.1419	0.1403	0.1454	0.1469	0.1441	0.1434	0.1466	0.1481	0.1483	0.8401
	1 day, 5:09:27	30	0.2536	0.2458	0.2419	0.2565	0.2991	0.3812	0.4704	0.5401	0.6154	0.6264	0.7972	0.1876	0.24	0.2349	0.2332	0.2444	0.2799	0.3954	0.499	0.5849	0.6462	0.2394	0.813	0.193	0.2754	0.2664	0.2712	0.2644	0.2795	0.3498	0.5238	0.5464	0.6213	0.6024	0.8262	0.1922	0.1375	0.142	0.1404	0.1454	0.1467	0.1442	0.1434	0.1467	0.1479	0.1487	0.8415
	1 day, 5:14:27	30	0.256	0.2483	0.2442	0.259	0.3032	0.3875	0.4779	0.548	0.6234	0.6353	0.8045	0.1878	0.2427	0.2372	0.2356	0.247	0.2833	0.4021	0.5061	0.5932	0.6544	0.2414	0.818	0.1926	0.2788	0.2692	0.2741	0.2673	0.2831	0.355	0.5306	0.553	0.6305	0.6098	0.8323	0.1928	0.1376	0.1422	0.1407	0.1458	0.1471	0.1443	0.1435	0.147	0.1481	0.1486	0.843
	1 day, 5:19:27	30	0.2584	0.2504	0.2462	0.2618	0.3068	0.394	0.485	0.5553	0.6327	0.6437	0.8119	0.1876	0.2451	0.2392	0.2378	0.2493	0.2872	0.4085	0.5135	0.601	0.6621	0.2419	0.8235	0.1925	0.2813	0.2718	0.2769	0.27	0.2867	0.3607	0.5374	0.5609	0.6387	0.6193	0.8373	0.1923	0.1372	0.142	0.1404	0.1454	0.1467	0.1442	0.1435	0.1466	0.148	0.1484	0.844
	1 day, 5:24:27	30	0.2611	0.2527	0.2488	0.2644	0.3109	0.4004	0.492	0.5637	0.6407	0.6519	0.8174	0.1877	0.2475	0.2412	0.2395	0.2518	0.2919	0.4155	0.5212	0.6099	0.6706	0.2444	0.8297	0.1926	0.2845	0.2748	0.2797	0.2727	0.2901	0.3659	0.5436	0.5675	0.647	0.6279	0.8423	0.1927	0.1374	0.1421	0.1406	0.1454	0.1468	0.1441	0.1436	0.147	0.1483	0.1487	0.845
	1 day, 5:29:27	30	0.2637	0.255	0.251	0.267	0.315	0.4071	0.4995	0.571	0.6488	0.6603	0.8223	0.1876	0.2498	0.2433	0.2418	0.2545	0.2954	0.4225	0.5281	0.6177	0.6781	0.2451	0.8346	0.1925	0.2875	0.2771	0.2825	0.2758	0.2939	0.3717	0.5503	0.5751	0.6554	0.6355	0.8468	0.192	0.1375	0.1419	0.1407	0.1453	0.1468	0.1441	0.1435	0.1468	0.1481	0.1486	0.8457
	1 day, 5:34:27	30	0.2659	0.2574	0.2531	0.2693	0.3192	0.4142	0.5067	0.5793	0.6563	0.6686	0.827	0.1875	0.2522	0.2452	0.2439	0.2561	0.2997	0.4295	0.535	0.6255	0.6855	0.2468	0.8385	0.1921	0.2908	0.28	0.2856	0.2785	0.2972	0.3778	0.5567	0.5831	0.664	0.6431	0.8507	0.1919	0.1373	0.1418	0.1401	0.1453	0.1465	0.144	0.1433	0.1467	0.1478	0.1484	0.8468
	1 day, 5:39:27	30	0.2686	0.26	0.2558	0.2722	0.3237	0.4208	0.5134	0.5877	0.6642	0.6769	0.8305	0.1876	0.2547	0.2473	0.2464	0.2591	0.3041	0.4369	0.5418	0.6341	0.6936	0.2486	0.8432	0.1922	0.2943	0.2833	0.2888	0.2818	0.3013	0.3839	0.564	0.5912	0.6725	0.653	0.8539	0.192	0.1374	0.142	0.1404	0.1453	0.1468	0.1438	0.1431	0.147	0.1479	0.1487	0.8477
	1 day, 5:44:27	30	0.2716	0.2625	0.2582	0.2751	0.3279	0.4277	0.5198	0.5958	0.6727	0.6851	0.8347	0.1874	0.2572	0.2495	0.2485	0.2619	0.3084	0.4441	0.5485	0.6422	0.7011	0.2529	0.8459	0.1918	0.2975	0.2862	0.2917	0.2844	0.305	0.3899	0.5708	0.5988	0.6803	0.6606	0.8576	0.1925	0.1375	0.142	0.1403	0.1451	0.1467	0.144	0.1433	0.1465	0.1479	0.1484	0.8477
	1 day, 5:49:27	30	0.2746	0.2651	0.2605	0.2778	0.3322	0.4352	0.5266	0.6046	0.6803	0.6926	0.8382	0.1875	0.2602	0.2518	0.2508	0.2649	0.3131	0.4518	0.5559	0.6508	0.7094	0.2504	0.8494	0.1921	0.3011	0.2893	0.2951	0.2878	0.309	0.3959	0.5782	0.6068	0.6882	0.6686	0.8605	0.1917	0.1374	0.1418	0.1401	0.1454	0.1465	0.144	0.1433	0.1465	0.1479	0.1483	0.8495
	1 day, 5:54:27	30	0.2773	0.2674	0.2632	0.2812	0.3371	0.4423	0.5339	0.613	0.6881	0.7006	0.8409	0.1873	0.2625	0.254	0.2531	0.2673	0.3177	0.4591	0.5623	0.659	0.7169	0.2523	0.851	0.192	0.3042	0.2923	0.2983	0.291	0.3135	0.4019	0.5858	0.6151	0.6967	0.6774	0.8629	0.1924	0.1372	0.1416	0.1404	0.1454	0.1466	0.144	0.1434	0.1468	0.1477	0.1484	0.8504
	1 day, 5:59:27	30	0.28	0.2703	0.2658	0.2836	0.3418	0.4492	0.5401	0.6212	0.696	0.7085	0.8435	0.1873	0.2654	0.2562	0.2556	0.27	0.3227	0.4662	0.5695	0.6667	0.724	0.2543	0.8536	0.1919	0.3079	0.2956	0.3017	0.2941	0.3176	0.4088	0.594	0.6233	0.7053	0.6853	0.865	0.1923	0.1371	0.1417	0.1401	0.1453	0.1464	0.1438	0.1433	0.1463	0.1477	0.1482	0.8499
	1 day, 6:04:27	30	0.2833	0.2731	0.2687	0.287	0.3475	0.4559	0.5469	0.63	0.7031	0.716	0.8454	0.1876	0.2683	0.259	0.2585	0.2732	0.3279	0.4739	0.5774	0.675	0.7323	0.2558	0.8554	0.1921	0.3116	0.299	0.3051	0.298	0.3218	0.4159	0.6007	0.6317	0.7128	0.6938	0.8669	0.1917	0.1373	0.1417	0.1404	0.1452	0.1468	0.1441	0.1433	0.1468	0.1477	0.1484	0.8502
	1 day, 6:09:27	30	0.2865	0.2759	0.2714	0.2897	0.3523	0.4627	0.5538	0.6381	0.7109	0.7239	0.8471	0.1872	0.2712	0.2613	0.261	0.2762	0.3327	0.4809	0.5845	0.6828	0.7393	0.2574	0.8569	0.192	0.3153	0.3024	0.3087	0.3012	0.3263	0.4215	0.6087	0.6403	0.7211	0.7019	0.8683	0.1917	0.1373	0.1416	0.1404	0.1452	0.1465	0.1438	0.1432	0.1463	0.1478	0.1481	0.8501
	1 day, 6:14:27	30	0.2895	0.2789	0.2744	0.2938	0.3574	0.4697	0.5615	0.6467	0.7182	0.7315	0.8487	0.1873	0.2742	0.2639	0.2635	0.2792	0.3381	0.4881	0.5925	0.6908	0.7466	0.2591	0.8583	0.1918	0.3193	0.3056	0.3122	0.3047	0.3304	0.4286	0.6165	0.6479	0.7277	0.7095	0.8697	0.1915	0.1371	0.1418	0.1402	0.1453	0.1466	0.1438	0.1432	0.1466	0.1479	0.1484	0.8495
	1 day, 6:19:27	30	0.2928	0.282	0.277	0.2968	0.3626	0.4765	0.569	0.655	0.7251	0.7387	0.8502	0.1874	0.2772	0.2666	0.2663	0.2825	0.3433	0.4953	0.6008	0.6985	0.7535	0.2609	0.8593	0.192	0.3232	0.3097	0.3158	0.3086	0.3356	0.4358	0.6248	0.6563	0.7372	0.7168	0.8703	0.1915	0.1372	0.1415	0.1403	0.1452	0.1467	0.1437	0.1433	0.1465	0.1477	0.1484	0.8489
	1 day, 6:24:27	30	0.2959	0.2848	0.2801	0.2998	0.3676	0.4832	0.5763	0.6633	0.7324	0.7453	0.8507	0.1871	0.2802	0.2689	0.2691	0.2854	0.3487	0.5022	0.6085	0.7064	0.7603	0.2627	0.8601	0.1917	0.3268	0.3127	0.3194	0.312	0.34	0.4424	0.6324	0.6643	0.7441	0.7263	0.8712	0.192	0.1373	0.1416	0.14	0.1452	0.1464	0.1438	0.1432	0.1464	0.1475	0.1482	0.849
	1 day, 6:29:27	30	0.2992	0.2873	0.2829	0.3038	0.3733	0.4902	0.5845	0.6712	0.7386	0.7518	0.8515	0.187	0.2832	0.2715	0.2715	0.2886	0.3544	0.5093	0.6167	0.7145	0.7673	0.2649	0.8607	0.1917	0.3308	0.3161	0.3232	0.3158	0.3449	0.4493	0.6398	0.6729	0.7512	0.7334	0.8717	0.1912	0.1369	0.1413	0.1401	0.1451	0.1464	0.1436	0.143	0.1466	0.1475	0.1481	0.8474
	1 day, 6:34:27	30	0.3031	0.291	0.2862	0.307	0.3789	0.4976	0.5926	0.6797	0.7457	0.7589	0.8522	0.1873	0.2867	0.2747	0.2749	0.2924	0.3602	0.5168	0.6251	0.7215	0.7747	0.2667	0.8615	0.1919	0.3351	0.3203	0.3271	0.3196	0.3501	0.4563	0.6482	0.6801	0.7588	0.7406	0.8725	0.1914	0.1373	0.1417	0.1403	0.1453	0.1466	0.1439	0.1434	0.1468	0.1479	0.1486	0.8443
	1 day, 6:39:27	30	0.3059	0.294	0.2892	0.3104	0.385	0.5043	0.5998	0.6878	0.7522	0.7663	0.8522	0.1872	0.2899	0.2772	0.2774	0.2952	0.3661	0.5241	0.6335	0.7298	0.7813	0.2692	0.8621	0.1917	0.3393	0.3239	0.331	0.3232	0.3552	0.4633	0.6564	0.6884	0.7672	0.7496	0.8721	0.192	0.1375	0.1417	0.1402	0.1453	0.1464	0.1437	0.1431	0.1468	0.1476	0.1483	0.8423
	1 day, 6:44:27	30	0.3095	0.2974	0.2925	0.3144	0.3905	0.5114	0.6085	0.6957	0.7588	0.7736	0.8527	0.1872	0.2932	0.2801	0.2807	0.2991	0.3727	0.531	0.6422	0.737	0.7875	0.2709	0.8616	0.1917	0.3434	0.3275	0.3351	0.3276	0.3601	0.4701	0.6639	0.697	0.7737	0.7569	0.8723	0.1915	0.1372	0.1417	0.1404	0.1453	0.1465	0.1438	0.1432	0.1469	0.1478	0.1483	0.8413
	1 day, 6:49:27	30	0.3132	0.3006	0.2957	0.3182	0.397	0.5174	0.6169	0.7033	0.7656	0.7792	0.8527	0.1872	0.2968	0.2829	0.2836	0.3027	0.3781	0.5377	0.6498	0.7447	0.7938	0.2742	0.8614	0.1919	0.348	0.3317	0.3394	0.3316	0.3654	0.4768	0.6717	0.7047	0.7807	0.7634	0.8723	0.1914	0.1372	0.1416	0.1404	0.1454	0.1464	0.1437	0.1432	0.1463	0.1475	0.1484	0.8398
	1 day, 6:54:27	30	0.317	0.3043	0.299	0.3219	0.4027	0.5242	0.6253	0.7113	0.7721	0.7854	0.8528	0.1874	0.3002	0.286	0.2869	0.3063	0.3847	0.545	0.6587	0.7519	0.7989	0.2754	0.8611	0.1919	0.3524	0.3357	0.3434	0.3361	0.3714	0.4839	0.6792	0.7128	0.7874	0.7717	0.8717	0.1916	0.1374	0.1418	0.1404	0.1457	0.1467	0.1438	0.1431	0.147	0.1479	0.1483	0.838
	1 day, 6:59:27	30	0.3204	0.3072	0.3026	0.3252	0.4084	0.5301	0.6327	0.718	0.777	0.7907	0.8525	0.187	0.3033	0.2887	0.2899	0.3098	0.3906	0.5511	0.666	0.7582	0.8043	0.2772	0.8597	0.1914	0.3566	0.3393	0.3476	0.3397	0.3765	0.4904	0.6869	0.7204	0.7938	0.7778	0.871	0.1911	0.1368	0.1415	0.1398	0.1452	0.146	0.1437	0.1429	0.1462	0.1474	0.1479	0.8378
	1 day, 7:04:27	30	0.3242	0.3109	0.3057	0.3296	0.4151	0.5367	0.6411	0.7258	0.7831	0.7968	0.8519	0.1869	0.3067	0.2917	0.2933	0.3135	0.3972	0.5583	0.675	0.765	0.8094	0.2791	0.859	0.1916	0.3613	0.3438	0.3519	0.3443	0.3824	0.4971	0.6947	0.7285	0.8	0.785	0.8708	0.1913	0.1369	0.1414	0.1399	0.145	0.1463	0.1435	0.1429	0.1461	0.1475	0.148	0.8352
	1 day, 7:09:27	30	0.3281	0.3144	0.3097	0.3333	0.4218	0.5435	0.649	0.7332	0.7881	0.8023	0.8504	0.1869	0.3106	0.2949	0.2966	0.3174	0.4038	0.5654	0.6822	0.7715	0.8144	0.2815	0.8583	0.1914	0.3659	0.348	0.3562	0.3488	0.388	0.504	0.7017	0.7357	0.8065	0.7933	0.8695	0.1912	0.1368	0.1414	0.1399	0.1452	0.1462	0.1436	0.1429	0.1465	0.1475	0.1482	0.8331
	1 day, 7:14:27	30	0.3322	0.3184	0.3133	0.3378	0.4282	0.5502	0.6574	0.7408	0.7941	0.8077	0.8477	0.1871	0.3145	0.2986	0.3001	0.3214	0.4113	0.5724	0.6909	0.7786	0.8193	0.2843	0.8576	0.1915	0.3709	0.3523	0.3612	0.3531	0.3945	0.5107	0.7098	0.7443	0.8135	0.7995	0.8667	0.1913	0.1372	0.1417	0.1401	0.1456	0.1463	0.1437	0.1433	0.1465	0.1476	0.1482	0.8317
	1 day, 7:19:27	30	0.336	0.3215	0.3167	0.3418	0.4341	0.5568	0.6653	0.7474	0.7984	0.812	0.8459	0.1868	0.3182	0.3015	0.3032	0.3253	0.4178	0.5793	0.6989	0.7852	0.8231	0.2866	0.8544	0.1913	0.3757	0.357	0.3655	0.3577	0.4002	0.5169	0.7168	0.751	0.8186	0.8047	0.8645	0.1908	0.1368	0.1413	0.1398	0.1451	0.146	0.1435	0.1432	0.1464	0.1473	0.1482	0.8308
	1 day, 7:24:27	30	0.3402	0.326	0.3205	0.3463	0.4405	0.5644	0.6733	0.7546	0.8035	0.8171	0.8446	0.1869	0.3224	0.305	0.3068	0.3293	0.4251	0.5865	0.7067	0.792	0.8276	0.2896	0.8517	0.1913	0.3809	0.3617	0.3705	0.3626	0.4067	0.5238	0.7241	0.759	0.8249	0.8112	0.8628	0.1912	0.1371	0.1417	0.1401	0.1452	0.1464	0.1435	0.1432	0.1463	0.1474	0.1482	0.829
	1 day, 7:29:27	30	0.3442	0.3294	0.3245	0.3505	0.4465	0.571	0.6814	0.7615	0.8083	0.8213	0.8433	0.1867	0.3262	0.3081	0.3103	0.333	0.432	0.594	0.714	0.7975	0.8313	0.2917	0.8495	0.1911	0.3855	0.3662	0.3746	0.3674	0.4125	0.5299	0.7311	0.7655	0.8295	0.816	0.8614	0.191	0.1368	0.1413	0.1399	0.145	0.1461	0.1437	0.1432	0.1463	0.1477	0.148	0.8274
	1 day, 7:34:27	30	0.3489	0.3335	0.3286	0.3552	0.4527	0.5786	0.6889	0.7686	0.8119	0.8255	0.8411	0.1867	0.3303	0.3119	0.3143	0.3374	0.4396	0.6018	0.722	0.8032	0.8343	0.2948	0.8478	0.1911	0.3909	0.3708	0.3796	0.3721	0.4193	0.5362	0.7381	0.7723	0.8347	0.8232	0.8595	0.1908	0.137	0.1415	0.1399	0.1452	0.1463	0.1436	0.1429	0.1465	0.1475	0.1479	0.8248
	1 day, 7:39:27	30	0.3528	0.3376	0.3323	0.3597	0.4584	0.5858	0.6964	0.7743	0.8157	0.829	0.8401	0.1867	0.3344	0.3151	0.3178	0.3417	0.4469	0.6093	0.7296	0.8086	0.8373	0.2978	0.8473	0.1908	0.3956	0.3753	0.3847	0.3768	0.4258	0.5421	0.7449	0.7786	0.8395	0.8286	0.8585	0.1909	0.137	0.1413	0.1401	0.1451	0.1462	0.1435	0.143	0.1464	0.1474	0.148	0.8241
	1 day, 7:44:27	30	0.3573	0.342	0.3364	0.3646	0.4646	0.5932	0.7045	0.7812	0.8191	0.8323	0.8385	0.1867	0.3387	0.3189	0.3217	0.3469	0.4552	0.6166	0.7377	0.8139	0.8397	0.303	0.845	0.1911	0.4014	0.3803	0.3901	0.3825	0.4327	0.5487	0.7518	0.7855	0.8438	0.8343	0.857	0.1911	0.1371	0.1415	0.1398	0.1452	0.1464	0.1435	0.1432	0.1461	0.1475	0.148	0.8208
	1 day, 7:49:27	30	0.3617	0.3458	0.3408	0.3694	0.4712	0.6006	0.7128	0.7874	0.8221	0.8355	0.8372	0.1868	0.3431	0.3225	0.3256	0.3515	0.4627	0.6249	0.7457	0.8185	0.8419	0.3031	0.8441	0.1911	0.4065	0.385	0.3953	0.387	0.4391	0.5547	0.7581	0.7915	0.8477	0.8391	0.8554	0.1908	0.1369	0.1415	0.1399	0.1452	0.1462	0.1436	0.1431	0.1462	0.1476	0.1478	0.8195
	1 day, 7:54:27	30	0.3667	0.3501	0.345	0.3743	0.4769	0.6081	0.7205	0.7936	0.8247	0.8373	0.8365	0.1865	0.3474	0.3262	0.33	0.3556	0.4699	0.6323	0.7524	0.823	0.8445	0.3058	0.8433	0.1907	0.4119	0.3904	0.4004	0.3924	0.4455	0.5608	0.7643	0.7976	0.8516	0.8443	0.8551	0.1908	0.1368	0.1414	0.1399	0.1451	0.1461	0.1434	0.1429	0.1462	0.1475	0.1479	0.8175
	1 day, 7:59:27	30	0.3712	0.3546	0.3494	0.3795	0.483	0.6155	0.7276	0.7989	0.8271	0.8392	0.8358	0.1868	0.3518	0.3301	0.3338	0.3605	0.4773	0.6405	0.7602	0.8272	0.8454	0.3106	0.842	0.1911	0.4179	0.3955	0.406	0.398	0.452	0.5674	0.7706	0.8043	0.8542	0.8488	0.8549	0.1915	0.137	0.1413	0.1399	0.1449	0.146	0.1434	0.1431	0.1465	0.1473	0.1479	0.816
	1 day, 8:04:27	30	0.3759	0.3591	0.3537	0.3845	0.4893	0.6231	0.7351	0.8041	0.8293	0.8412	0.8341	0.1864	0.3563	0.3341	0.3376	0.3653	0.4842	0.6478	0.7668	0.8306	0.8462	0.3125	0.841	0.1908	0.4231	0.4007	0.4112	0.4035	0.4582	0.5738	0.7774	0.8101	0.857	0.8532	0.8533	0.1907	0.1366	0.1411	0.1399	0.1448	0.1459	0.1431	0.1429	0.1463	0.1472	0.1478	0.8139
	1 day, 8:09:27	30	0.3809	0.3635	0.3584	0.3902	0.4952	0.631	0.7423	0.8098	0.8318	0.843	0.8341	0.1867	0.361	0.338	0.3423	0.3705	0.4917	0.6562	0.7745	0.8349	0.8486	0.3157	0.8404	0.1912	0.4288	0.4062	0.4172	0.4091	0.4649	0.5806	0.7842	0.8158	0.8601	0.8574	0.8524	0.1907	0.137	0.1416	0.1401	0.1453	0.1464	0.1435	0.143	0.1464	0.1475	0.1482	0.8131
	1 day, 8:14:27	30	0.3856	0.3683	0.363	0.3952	0.501	0.6378	0.7495	0.8145	0.833	0.8443	0.8321	0.1866	0.3656	0.3422	0.3463	0.3753	0.4988	0.6634	0.7814	0.8374	0.8492	0.3187	0.8401	0.191	0.4344	0.4112	0.4226	0.4147	0.4712	0.5872	0.7888	0.8211	0.862	0.8599	0.8512	0.1905	0.1366	0.1413	0.1396	0.1451	0.1458	0.1435	0.1429	0.146	0.1475	0.1478	0.811
	1 day, 8:19:27	30	0.3904	0.3727	0.3674	0.4005	0.5063	0.646	0.7564	0.8186	0.8341	0.845	0.8311	0.1864	0.3705	0.3463	0.3508	0.3802	0.5056	0.671	0.7879	0.8402	0.8496	0.3218	0.8397	0.1904	0.4395	0.4169	0.4278	0.4201	0.4779	0.593	0.7946	0.8265	0.863	0.863	0.8502	0.1905	0.1367	0.1412	0.1397	0.145	0.146	0.1433	0.1428	0.146	0.1473	0.1477	0.8101
	1 day, 8:24:27	30	0.3957	0.3773	0.3722	0.4062	0.5117	0.6535	0.763	0.8232	0.8353	0.8459	0.8305	0.1859	0.3752	0.3503	0.3548	0.3853	0.5126	0.6787	0.7937	0.8424	0.85	0.3256	0.8389	0.1907	0.4451	0.4222	0.4339	0.4259	0.4839	0.5998	0.8001	0.8309	0.864	0.8653	0.8491	0.1904	0.1368	0.1411	0.1398	0.145	0.146	0.1432	0.1428	0.1463	0.1472	0.1478	0.8079
	1 day, 8:29:27	30	0.4013	0.3824	0.3773	0.4119	0.5173	0.6608	0.77	0.8273	0.8362	0.8465	0.8295	0.1864	0.3801	0.3551	0.3601	0.3909	0.5203	0.6862	0.8001	0.8449	0.8505	0.3288	0.8379	0.1908	0.4508	0.4281	0.4399	0.4322	0.4906	0.607	0.8054	0.8361	0.8655	0.868	0.8493	0.1912	0.1367	0.1415	0.1398	0.1451	0.1461	0.1435	0.1429	0.146	0.1473	0.1477	0.8068
	1 day, 8:34:27	30	0.4065	0.3876	0.3824	0.4175	0.523	0.6685	0.7769	0.8311	0.8365	0.8465	0.8288	0.1867	0.3854	0.3594	0.3645	0.3964	0.5265	0.6941	0.8064	0.8463	0.8504	0.3316	0.8373	0.1909	0.4561	0.434	0.4451	0.4383	0.4967	0.614	0.8105	0.8399	0.867	0.8697	0.8478	0.1906	0.1369	0.1414	0.1396	0.1451	0.1461	0.1435	0.1429	0.1461	0.1475	0.1478	0.8051
	1 day, 8:39:27	30	0.4117	0.3926	0.3872	0.4228	0.5288	0.6754	0.7826	0.8337	0.8375	0.8478	0.8277	0.1861	0.3905	0.3636	0.3689	0.4019	0.5333	0.7011	0.8121	0.8484	0.8509	0.3356	0.8363	0.1906	0.4613	0.4391	0.4506	0.4436	0.5027	0.6208	0.8147	0.8436	0.8674	0.8712	0.8464	0.1905	0.1366	0.141	0.1397	0.1449	0.146	0.1435	0.1427	0.1457	0.1473	0.1477	0.805
	1 day, 8:44:27	30	0.4171	0.3974	0.3925	0.4285	0.5345	0.6828	0.7887	0.8371	0.838	0.8475	0.8265	0.1862	0.3956	0.3685	0.3738	0.4079	0.5406	0.7089	0.8178	0.8497	0.8507	0.3381	0.8353	0.1908	0.4668	0.4446	0.4566	0.4495	0.5087	0.6272	0.8192	0.8474	0.8679	0.8729	0.8456	0.1905	0.1369	0.1412	0.1398	0.1451	0.1459	0.1435	0.1426	0.1463	0.1471	0.1477	0.8031
	1 day, 8:49:27	30	0.4227	0.4032	0.3976	0.434	0.54	0.6901	0.7952	0.8395	0.8387	0.8476	0.8263	0.1861	0.4014	0.373	0.3789	0.4137	0.5471	0.7164	0.8238	0.8506	0.8509	0.3429	0.8345	0.1907	0.4716	0.4499	0.4621	0.456	0.515	0.6345	0.8231	0.8503	0.8682	0.8743	0.8444	0.1904	0.1368	0.1413	0.1398	0.1449	0.1458	0.1435	0.1429	0.146	0.1472	0.1478	0.802
	1 day, 8:54:27	30	0.4284	0.4084	0.4032	0.439	0.5459	0.6972	0.8014	0.8419	0.8387	0.8479	0.8253	0.1864	0.4066	0.3781	0.3841	0.4193	0.5537	0.7238	0.8289	0.8518	0.8511	0.3463	0.8334	0.1909	0.4771	0.4554	0.468	0.4622	0.521	0.6416	0.8266	0.8532	0.8686	0.8754	0.8433	0.1904	0.1368	0.1413	0.1397	0.1451	0.1461	0.1434	0.1429	0.146	0.1473	0.1479	0.8006
	1 day, 8:59:27	30	0.4336	0.4139	0.4085	0.4444	0.5514	0.7047	0.8069	0.8433	0.8386	0.8478	0.8237	0.1861	0.4118	0.383	0.3889	0.4251	0.5607	0.7314	0.8343	0.8524	0.8508	0.3508	0.8326	0.1902	0.4815	0.4605	0.4727	0.467	0.5264	0.6481	0.8307	0.8559	0.8686	0.8763	0.8428	0.1908	0.1368	0.1411	0.1396	0.1449	0.1457	0.1434	0.1429	0.1462	0.1473	0.1477	0.7994
	1 day, 9:04:27	30	0.4386	0.4195	0.4139	0.4499	0.5573	0.712	0.8121	0.845	0.8384	0.8475	0.823	0.1862	0.4179	0.3878	0.3944	0.4319	0.5685	0.7388	0.8394	0.8534	0.8505	0.3542	0.8318	0.1909	0.4863	0.4649	0.4778	0.4721	0.5322	0.6554	0.8335	0.8576	0.8689	0.8768	0.8413	0.1903	0.1368	0.1411	0.1397	0.1449	0.146	0.1434	0.1429	0.1462	0.1473	0.1479	0.7985
	1 day, 9:09:27	30	0.4437	0.4248	0.42	0.4558	0.5633	0.7187	0.8172	0.8463	0.8385	0.8475	0.8219	0.1861	0.4233	0.3924	0.3997	0.4373	0.575	0.7462	0.8434	0.8534	0.8499	0.3578	0.8304	0.1904	0.4906	0.4697	0.4829	0.4776	0.5372	0.6618	0.8366	0.8596	0.8689	0.8773	0.8408	0.1906	0.1365	0.141	0.1396	0.1448	0.1458	0.1433	0.1426	0.146	0.147	0.1476	0.797
	1 day, 9:14:27	30	0.4488	0.4308	0.4254	0.4613	0.5697	0.7263	0.8226	0.8476	0.8383	0.8474	0.8211	0.1862	0.4288	0.3979	0.4051	0.4433	0.5823	0.7531	0.8477	0.8539	0.8496	0.3628	0.829	0.1906	0.4952	0.475	0.4887	0.4836	0.5433	0.6688	0.8389	0.8609	0.8685	0.8779	0.8399	0.1902	0.1367	0.1413	0.1397	0.1451	0.1459	0.1433	0.1429	0.1462	0.1473	0.1477	0.7962
	1 day, 9:19:27	30	0.4538	0.4361	0.4309	0.4667	0.5755	0.7334	0.827	0.8481	0.838	0.8468	0.8205	0.1861	0.435	0.4028	0.4104	0.4486	0.5905	0.7596	0.8516	0.8535	0.8483	0.3662	0.8283	0.1904	0.4991	0.4794	0.4927	0.4884	0.549	0.6749	0.8413	0.8624	0.8677	0.8777	0.8388	0.1908	0.1365	0.1411	0.1397	0.1448	0.1456	0.1432	0.1427	0.146	0.1469	0.1475	0.7945
	1 day, 9:24:27	30	0.4588	0.4416	0.4363	0.4722	0.5814	0.7401	0.8317	0.8492	0.8377	0.8466	0.8195	0.1861	0.4402	0.4083	0.416	0.455	0.5983	0.7671	0.855	0.8537	0.8481	0.3729	0.8273	0.1907	0.5034	0.4841	0.4974	0.494	0.5549	0.682	0.8433	0.8635	0.8675	0.8783	0.8384	0.1901	0.1366	0.1411	0.1393	0.1447	0.1458	0.1433	0.1427	0.1461	0.1471	0.1477	0.7946
	1 day, 9:29:27	30	0.4639	0.4468	0.4419	0.4774	0.5883	0.7471	0.8357	0.8492	0.838	0.8462	0.8188	0.186	0.4455	0.4137	0.4218	0.4604	0.606	0.7736	0.8576	0.854	0.8474	0.3763	0.8258	0.1939	0.5079	0.4889	0.5023	0.4995	0.561	0.6885	0.8447	0.8645	0.8675	0.8784	0.837	0.1907	0.1366	0.141	0.1399	0.1447	0.1457	0.1431	0.1427	0.1462	0.1473	0.1476	0.7924
	1 day, 9:34:27	30	0.4687	0.4521	0.4471	0.4831	0.5937	0.7536	0.8393	0.8491	0.8373	0.8438	0.8181	0.1859	0.4507	0.4193	0.4275	0.4663	0.6141	0.7802	0.86	0.8534	0.8449	0.3802	0.8251	0.1903	0.5115	0.4938	0.5065	0.504	0.5672	0.695	0.8464	0.8663	0.8669	0.8781	0.8361	0.19	0.1365	0.1411	0.1398	0.1449	0.1458	0.1433	0.1428	0.1461	0.1473	0.1476	0.7912
	1 day, 9:39:27	29.9	0.4732	0.4577	0.4523	0.4884	0.6001	0.7606	0.8428	0.8497	0.8368	0.8417	0.8165	0.1858	0.4563	0.4247	0.4329	0.4717	0.6218	0.787	0.8623	0.853	0.8426	0.3843	0.824	0.1902	0.5153	0.4973	0.5099	0.5085	0.5725	0.7019	0.8466	0.8657	0.8658	0.8773	0.8348	0.1898	0.1364	0.1409	0.1394	0.1448	0.1457	0.1429	0.1424	0.1457	0.1471	0.1474	0.7899
	1 day, 9:44:27	30	0.4781	0.4629	0.4577	0.4936	0.6064	0.7674	0.8457	0.85	0.8347	0.8405	0.8161	0.1858	0.4616	0.4301	0.4388	0.4777	0.6297	0.793	0.8644	0.8531	0.8417	0.3899	0.8232	0.19	0.5187	0.5023	0.5147	0.5135	0.5792	0.7087	0.8479	0.8661	0.8654	0.8772	0.8343	0.1902	0.1366	0.1409	0.1395	0.1448	0.1457	0.1428	0.1427	0.1459	0.1471	0.1476	0.7894
	1 day, 9:49:27	30	0.4828	0.4678	0.4628	0.4982	0.6128	0.7742	0.8484	0.8506	0.8334	0.8395	0.8152	0.1857	0.467	0.436	0.4447	0.4834	0.6383	0.7993	0.8657	0.8526	0.8403	0.3956	0.8219	0.1901	0.5219	0.5062	0.5181	0.518	0.5845	0.7153	0.8484	0.8661	0.8647	0.8772	0.8329	0.19	0.1364	0.1408	0.1393	0.1447	0.1456	0.1431	0.1428	0.146	0.1469	0.1473	0.7883
	1 day, 9:54:27	30	0.4877	0.4736	0.4683	0.5031	0.6195	0.7801	0.8511	0.8503	0.8325	0.8384	0.815	0.186	0.4718	0.4416	0.4501	0.4887	0.6462	0.8057	0.8677	0.8528	0.8393	0.3994	0.8213	0.194	0.5248	0.5105	0.5221	0.5223	0.5903	0.7219	0.8485	0.8666	0.864	0.877	0.8318	0.1899	0.1364	0.141	0.1396	0.1449	0.1457	0.1431	0.1427	0.1461	0.1469	0.1475	0.788
	1 day, 9:59:27	30	0.492	0.4785	0.4736	0.5078	0.6251	0.786	0.8531	0.8498	0.8301	0.837	0.8133	0.1856	0.4769	0.447	0.4554	0.4941	0.6538	0.8117	0.8684	0.8519	0.8377	0.4041	0.8202	0.1901	0.5284	0.5144	0.5257	0.5264	0.5968	0.7288	0.8489	0.8662	0.8622	0.8765	0.8312	0.1899	0.1363	0.1409	0.1394	0.1445	0.1456	0.1429	0.1426	0.1458	0.147	0.1474	0.7861
	1 day, 10:04:27	30	0.4962	0.4832	0.4784	0.5122	0.6314	0.7918	0.8542	0.8493	0.8284	0.8356	0.8123	0.1856	0.482	0.4519	0.461	0.4987	0.6621	0.8171	0.8697	0.8513	0.8365	0.4099	0.819	0.1899	0.5308	0.5177	0.5287	0.5301	0.6021	0.7346	0.849	0.866	0.8602	0.8755	0.8301	0.1901	0.1363	0.141	0.1394	0.1446	0.1455	0.1428	0.1425	0.1459	0.1471	0.1473	0.785
	1 day, 10:09:27	30	0.5004	0.4879	0.483	0.5165	0.6377	0.7977	0.8563	0.8492	0.8274	0.8345	0.8116	0.1855	0.4873	0.4573	0.4665	0.5042	0.6701	0.8224	0.8703	0.85	0.8362	0.4162	0.8195	0.1904	0.5333	0.5212	0.5316	0.5338	0.6084	0.7414	0.8493	0.8659	0.8581	0.8749	0.8292	0.1896	0.1365	0.1407	0.1394	0.1443	0.1454	0.143	0.1424	0.1457	0.1468	0.1472	0.7844
	1 day, 10:14:27	30	0.5052	0.4927	0.4882	0.5209	0.6441	0.8035	0.8576	0.849	0.8268	0.8339	0.8112	0.1859	0.4922	0.4627	0.4719	0.5096	0.6776	0.8274	0.8714	0.8477	0.8347	0.4207	0.8173	0.19	0.5368	0.5251	0.535	0.5381	0.6151	0.7484	0.85	0.8656	0.8575	0.8743	0.829	0.1897	0.1366	0.141	0.1395	0.145	0.1459	0.1429	0.1425	0.1461	0.1472	0.1476	0.784
	1 day, 10:19:27	30	0.5089	0.4969	0.4927	0.5249	0.6502	0.8091	0.8587	0.8486	0.8254	0.8328	0.8103	0.1856	0.4969	0.4681	0.4774	0.5143	0.6855	0.8323	0.8715	0.8464	0.8343	0.4264	0.8167	0.1898	0.5391	0.528	0.5374	0.5411	0.6209	0.7547	0.8493	0.8655	0.8562	0.8718	0.8279	0.1896	0.1363	0.1412	0.1394	0.1447	0.1455	0.1431	0.1425	0.1457	0.1469	0.1473	0.7827
	1 day, 10:24:27	30	0.5124	0.5016	0.4969	0.5288	0.6565	0.8143	0.8598	0.8484	0.8249	0.8325	0.8097	0.1857	0.5018	0.4728	0.4822	0.5186	0.6931	0.8363	0.872	0.8455	0.8332	0.4315	0.8157	0.1901	0.5418	0.531	0.54	0.5444	0.6268	0.7615	0.8496	0.8659	0.8555	0.8697	0.8266	0.1896	0.1365	0.1409	0.1393	0.1447	0.1456	0.1432	0.1425	0.1456	0.147	0.1473	0.7824
	1 day, 10:29:27	30	0.5162	0.5058	0.5013	0.5328	0.6624	0.8193	0.8601	0.8474	0.8235	0.8307	0.8079	0.1853	0.506	0.4778	0.4871	0.5229	0.6999	0.8411	0.8717	0.8433	0.8325	0.437	0.8143	0.1922	0.544	0.5336	0.5422	0.5473	0.6328	0.7677	0.8485	0.8645	0.8547	0.8687	0.8261	0.1899	0.1364	0.1408	0.1393	0.1445	0.1455	0.1428	0.1424	0.1455	0.1466	0.1473	0.7807
	1 day, 10:34:27	30	0.5194	0.51	0.5055	0.5373	0.6687	0.8252	0.8608	0.846	0.8225	0.8302	0.8079	0.1858	0.5104	0.4824	0.4916	0.5277	0.7081	0.8463	0.8718	0.8421	0.832	0.4422	0.8139	0.1897	0.5461	0.5364	0.5446	0.5506	0.6392	0.7743	0.8488	0.8644	0.8539	0.8674	0.8254	0.1897	0.1363	0.1406	0.1393	0.1443	0.1455	0.1428	0.1424	0.1456	0.1466	0.1469	0.7797
	1 day, 10:39:27	30	0.5228	0.5146	0.5096	0.5416	0.6746	0.8295	0.861	0.8438	0.8215	0.8289	0.8069	0.1854	0.5144	0.4875	0.4964	0.532	0.7156	0.8508	0.8719	0.8412	0.8318	0.4483	0.8131	0.1899	0.5484	0.5393	0.5471	0.5537	0.6457	0.7814	0.8485	0.8636	0.8529	0.8664	0.8243	0.1895	0.1364	0.141	0.1393	0.1444	0.1456	0.1428	0.1426	0.1456	0.1468	0.1473	0.7793
	1 day, 10:44:27	30	0.5259	0.5182	0.5136	0.5448	0.6808	0.8343	0.8618	0.8424	0.8206	0.8281	0.8061	0.1853	0.5185	0.4921	0.5009	0.5355	0.7233	0.8543	0.8718	0.8402	0.8314	0.4551	0.8127	0.1898	0.5506	0.5417	0.5494	0.5563	0.6519	0.7871	0.8477	0.8629	0.8518	0.8653	0.8237	0.1896	0.1364	0.1407	0.1394	0.1445	0.1455	0.1429	0.1427	0.1458	0.1469	0.1473	0.7782
	1 day, 10:49:27	30	0.529	0.5218	0.5168	0.5488	0.6868	0.8385	0.8611	0.841	0.8199	0.8273	0.8053	0.1852	0.5219	0.4969	0.5051	0.54	0.7305	0.8575	0.8713	0.8394	0.8302	0.4586	0.8109	0.1896	0.5532	0.5444	0.5515	0.5594	0.6581	0.793	0.8474	0.8611	0.8509	0.8641	0.8229	0.1893	0.1362	0.1405	0.1392	0.1443	0.1452	0.1429	0.1424	0.1456	0.1467	0.1472	0.7775
	1 day, 10:54:27	30	0.5318	0.5256	0.5201	0.5519	0.693	0.843	0.8611	0.8396	0.8187	0.8267	0.8047	0.1854	0.5249	0.5014	0.5094	0.5435	0.7377	0.8608	0.8709	0.8381	0.8296	0.4637	0.8104	0.1895	0.5549	0.5464	0.553	0.5613	0.6634	0.7988	0.8468	0.8596	0.8502	0.8635	0.8221	0.1894	0.1363	0.1406	0.1392	0.1445	0.1452	0.1428	0.1423	0.1451	0.1466	0.1471	0.779
	1 day, 10:59:27	30	0.5348	0.5291	0.5238	0.5562	0.6991	0.8475	0.8612	0.8385	0.818	0.8256	0.8045	0.1857	0.5287	0.5061	0.5137	0.5471	0.7452	0.8635	0.8704	0.8372	0.829	0.4688	0.8098	0.1896	0.557	0.5487	0.5554	0.5643	0.6702	0.8054	0.8462	0.8584	0.8492	0.8622	0.8213	0.1893	0.1363	0.1407	0.1393	0.1446	0.1452	0.1429	0.1425	0.1458	0.1468	0.1472	0.7771
	1 day, 11:04:27	30	0.5371	0.5319	0.5267	0.5597	0.7051	0.8508	0.8609	0.8374	0.8172	0.8247	0.8036	0.1852	0.5314	0.5106	0.5174	0.5505	0.7519	0.8654	0.8705	0.8366	0.8272	0.4745	0.8088	0.1897	0.5592	0.5504	0.5572	0.5674	0.6765	0.8108	0.8442	0.8562	0.8479	0.8608	0.8205	0.1892	0.1363	0.1405	0.1392	0.1443	0.1452	0.143	0.1425	0.1455	0.1465	0.147	0.7753
	1 day, 11:09:27	30	0.5397	0.5353	0.5298	0.5628	0.7112	0.8543	0.8607	0.8367	0.8158	0.8235	0.8022	0.1852	0.5346	0.5146	0.5213	0.5545	0.759	0.8673	0.8698	0.8352	0.8269	0.4791	0.8078	0.1895	0.5607	0.5527	0.5587	0.5692	0.6821	0.8154	0.8428	0.8549	0.8469	0.8601	0.8196	0.1893	0.1364	0.1406	0.1392	0.1443	0.1452	0.1428	0.1426	0.1454	0.1467	0.1468	0.7749
	1 day, 11:14:27	30	0.542	0.538	0.5325	0.5665	0.717	0.8569	0.8605	0.8356	0.8156	0.8236	0.802	0.1858	0.5372	0.5187	0.5247	0.5581	0.7659	0.8696	0.8696	0.8345	0.8256	0.4846	0.8075	0.1895	0.5627	0.5541	0.5604	0.5717	0.6881	0.8213	0.8411	0.8549	0.8464	0.8596	0.819	0.1889	0.1364	0.1404	0.1392	0.1444	0.1452	0.1427	0.1423	0.1455	0.1466	0.1469	0.7745
	1 day, 11:19:27	30	0.5448	0.5406	0.5354	0.5698	0.7233	0.8599	0.8601	0.8347	0.8148	0.822	0.8014	0.1849	0.5397	0.5226	0.5283	0.5609	0.7718	0.871	0.869	0.833	0.8248	0.4894	0.8068	0.1893	0.5645	0.5561	0.5622	0.5745	0.694	0.8261	0.8399	0.853	0.8455	0.8586	0.8185	0.1893	0.1363	0.1408	0.1392	0.1445	0.1454	0.143	0.1424	0.1456	0.1467	0.1469	0.7733
	1 day, 11:24:27	30	0.5466	0.5436	0.5382	0.5729	0.7291	0.8626	0.8599	0.8334	0.8136	0.8212	0.8008	0.185	0.5417	0.5262	0.5313	0.5645	0.7779	0.8717	0.8679	0.8323	0.8244	0.4947	0.806	0.1895	0.5658	0.5577	0.5637	0.5766	0.6998	0.8306	0.8379	0.8518	0.8441	0.8577	0.8175	0.1897	0.136	0.1407	0.1391	0.1444	0.1452	0.1427	0.1424	0.1452	0.1468	0.1471	0.7726
	1 day, 11:29:27	30	0.5488	0.5456	0.5408	0.576	0.7348	0.8643	0.8591	0.8327	0.8123	0.8197	0.7997	0.1853	0.544	0.5295	0.5346	0.5677	0.7842	0.8728	0.8659	0.8311	0.8224	0.4989	0.8047	0.1893	0.5675	0.5595	0.5653	0.5794	0.7059	0.8363	0.8372	0.8507	0.843	0.8564	0.8167	0.1891	0.1363	0.1405	0.1389	0.1443	0.1453	0.1427	0.1423	0.1451	0.1466	0.147	0.7725
	1 day, 11:34:27	30	0.5513	0.5483	0.5437	0.5794	0.7412	0.8662	0.8589	0.8319	0.8122	0.8197	0.7996	0.1852	0.5461	0.5332	0.5372	0.5713	0.79	0.8737	0.8646	0.8307	0.8219	0.5042	0.8043	0.1915	0.5695	0.5619	0.5674	0.5824	0.7115	0.841	0.8361	0.8505	0.8423	0.8561	0.8165	0.189	0.1362	0.1405	0.1393	0.1445	0.1453	0.1428	0.1423	0.1454	0.1467	0.1469	0.7722
	1 day, 11:39:27	30	0.5533	0.5507	0.5459	0.5823	0.7472	0.8681	0.8578	0.831	0.811	0.8182	0.7987	0.1851	0.5483	0.5365	0.5396	0.5744	0.796	0.8744	0.863	0.8296	0.8209	0.5089	0.8038	0.1893	0.571	0.5625	0.5688	0.5845	0.7175	0.8453	0.8353	0.849	0.8414	0.8551	0.8157	0.1892	0.1361	0.1404	0.1392	0.1445	0.1453	0.1428	0.1423	0.1454	0.1466	0.147	0.7709
	1 day, 11:44:27	30	0.5552	0.5527	0.548	0.5857	0.7532	0.8697	0.8566	0.8302	0.81	0.8173	0.7984	0.185	0.5506	0.5394	0.5424	0.5773	0.8013	0.8748	0.8615	0.8288	0.8202	0.5142	0.8031	0.1894	0.5725	0.5639	0.5707	0.5868	0.7233	0.8496	0.8344	0.8479	0.8405	0.8542	0.8149	0.1888	0.1362	0.1406	0.1391	0.1444	0.1452	0.1425	0.1422	0.1453	0.1464	0.1471	0.7703
	1 day, 11:49:27	30	0.557	0.5553	0.5505	0.5888	0.7594	0.8713	0.855	0.8298	0.8098	0.8172	0.798	0.1854	0.5524	0.5428	0.5451	0.5802	0.8064	0.8755	0.8603	0.8279	0.819	0.5191	0.8026	0.1893	0.5743	0.5658	0.5728	0.5901	0.7299	0.8541	0.8337	0.8481	0.8395	0.8531	0.8151	0.1898	0.1363	0.1407	0.1393	0.1446	0.1455	0.143	0.1425	0.1456	0.1464	0.1473	0.7706
	1 day, 11:54:27	30	0.5586	0.5567	0.5525	0.5917	0.7648	0.8715	0.8533	0.8281	0.8081	0.8161	0.7975	0.1852	0.5541	0.545	0.547	0.5833	0.8111	0.8751	0.8593	0.8269	0.8186	0.5238	0.8017	0.1894	0.5755	0.5669	0.5738	0.592	0.7352	0.8576	0.8325	0.8467	0.8385	0.852	0.8138	0.1889	0.136	0.1405	0.1389	0.1445	0.145	0.1428	0.1423	0.1453	0.1467	0.147	0.7712
	1 day, 11:59:27	30	0.5606	0.5586	0.5548	0.5945	0.7703	0.8721	0.8523	0.8274	0.8079	0.8148	0.7968	0.185	0.5562	0.5475	0.5492	0.5861	0.8157	0.8755	0.858	0.8255	0.8174	0.5289	0.8006	0.1891	0.5769	0.5682	0.5757	0.5945	0.7411	0.8614	0.8318	0.845	0.8374	0.851	0.8129	0.1887	0.1362	0.1404	0.139	0.1442	0.1451	0.1428	0.1422	0.1453	0.1466	0.147	0.7692
	1 day, 12:04:27	30	0.562	0.5603	0.5563	0.5978	0.7763	0.8728	0.8507	0.8267	0.8067	0.8146	0.7968	0.1849	0.5581	0.5504	0.5518	0.5897	0.8199	0.8753	0.8571	0.8254	0.8169	0.5343	0.8008	0.1892	0.579	0.5699	0.5774	0.5973	0.7474	0.865	0.8312	0.8444	0.8366	0.8505	0.8129	0.1895	0.1362	0.1403	0.1391	0.1443	0.1453	0.1428	0.1424	0.1453	0.1465	0.147	0.7688
	1 day, 12:09:27	30	0.564	0.5625	0.5585	0.6016	0.7823	0.8735	0.8496	0.8259	0.8061	0.8138	0.7963	0.1851	0.5599	0.5524	0.5536	0.5924	0.8246	0.8755	0.8563	0.8245	0.8159	0.5392	0.7998	0.1889	0.5805	0.5714	0.5791	0.5999	0.7536	0.8682	0.8309	0.8435	0.8355	0.8495	0.8121	0.1889	0.1361	0.1406	0.139	0.1444	0.1452	0.1426	0.1425	0.1454	0.1466	0.1468	0.7685
	1 day, 12:14:27	30	0.5654	0.5638	0.5601	0.6045	0.7879	0.8738	0.8486	0.8247	0.8049	0.8124	0.7958	0.1851	0.5613	0.5546	0.5554	0.5955	0.8281	0.8752	0.8555	0.8229	0.8147	0.5451	0.799	0.189	0.5818	0.5725	0.5806	0.603	0.7594	0.8712	0.83	0.8431	0.8345	0.8486	0.8117	0.1888	0.136	0.1405	0.139	0.1442	0.1451	0.1427	0.1423	0.1451	0.1467	0.147	0.7679
	1 day, 12:19:27	30	0.5673	0.5656	0.5621	0.6073	0.7929	0.8739	0.8475	0.8239	0.8041	0.8118	0.7949	0.1849	0.5632	0.5568	0.5576	0.599	0.8313	0.8749	0.8542	0.8222	0.8143	0.5504	0.7988	0.189	0.5833	0.5742	0.5826	0.6055	0.7656	0.8743	0.829	0.8417	0.8336	0.8472	0.8116	0.1889	0.1362	0.1406	0.139	0.1444	0.1452	0.1428	0.1422	0.1452	0.1463	0.1469	0.7679
	1 day, 12:24:27	30	0.5686	0.5673	0.5637	0.6108	0.7987	0.8734	0.8464	0.823	0.8034	0.8105	0.795	0.1848	0.5644	0.5589	0.5592	0.6019	0.8343	0.8741	0.853	0.8216	0.813	0.556	0.7979	0.1891	0.5847	0.5754	0.584	0.608	0.7716	0.8771	0.8281	0.8412	0.8328	0.8466	0.8104	0.1889	0.1362	0.1401	0.139	0.1441	0.1449	0.1429	0.1422	0.1451	0.1464	0.1468	0.7679
	1 day, 12:29:27	30	0.5704	0.5689	0.5657	0.614	0.8038	0.8741	0.8459	0.8221	0.803	0.81	0.7947	0.1856	0.566	0.5607	0.5614	0.6055	0.8377	0.8741	0.8527	0.8206	0.8125	0.5616	0.7981	0.189	0.586	0.5769	0.5859	0.6114	0.7778	0.8797	0.8278	0.8404	0.8318	0.8459	0.8102	0.1888	0.1361	0.1405	0.1392	0.1444	0.1452	0.1426	0.1424	0.1453	0.1465	0.1469	0.768
	1 day, 12:34:27	30	0.5717	0.5705	0.5674	0.6171	0.8085	0.8742	0.8451	0.8214	0.8019	0.8094	0.7951	0.1848	0.568	0.5626	0.5627	0.6079	0.8401	0.8736	0.8518	0.8199	0.8119	0.5676	0.797	0.1892	0.5876	0.578	0.5873	0.6136	0.784	0.881	0.8268	0.8393	0.8309	0.8453	0.8104	0.1886	0.1359	0.1403	0.139	0.1444	0.145	0.1426	0.1423	0.145	0.1464	0.1466	0.7679
	1 day, 12:39:27	30	0.573	0.5721	0.5688	0.62	0.8132	0.8732	0.8434	0.8201	0.8007	0.8087	0.7946	0.1849	0.5692	0.5639	0.5644	0.6115	0.8423	0.8723	0.8508	0.8188	0.8105	0.5729	0.7963	0.1887	0.5888	0.5787	0.5886	0.6158	0.7886	0.8826	0.8256	0.8383	0.8299	0.8439	0.8094	0.1883	0.136	0.1402	0.1386	0.144	0.1448	0.1424	0.1421	0.1449	0.1463	0.1466	0.7682
	1 day, 12:44:27	30	0.5747	0.5737	0.5709	0.6234	0.8182	0.8729	0.8431	0.8197	0.8005	0.8076	0.7943	0.1848	0.5712	0.5663	0.5663	0.6148	0.8442	0.8728	0.8499	0.8179	0.8101	0.5788	0.7959	0.1893	0.5903	0.5807	0.5908	0.6193	0.7951	0.8847	0.8252	0.8371	0.8291	0.8432	0.8094	0.1887	0.1362	0.1404	0.1391	0.1443	0.1451	0.1427	0.1423	0.1449	0.1467	0.1469	0.7671
	1 day, 12:49:27	30	0.576	0.5747	0.5724	0.6262	0.8227	0.8724	0.8427	0.8185	0.7999	0.8067	0.7944	0.1846	0.573	0.5678	0.5679	0.6181	0.8458	0.8719	0.8487	0.8167	0.809	0.5847	0.7956	0.189	0.5919	0.5822	0.5928	0.6221	0.801	0.8857	0.8245	0.8364	0.8277	0.8423	0.8093	0.1884	0.1358	0.1403	0.1388	0.1442	0.145	0.1424	0.1422	0.1447	0.1461	0.1466	0.767
	1 day, 12:54:27	30	0.5774	0.5765	0.5736	0.6292	0.8273	0.8725	0.8412	0.8177	0.7988	0.8059	0.7941	0.1843	0.5743	0.5691	0.5697	0.6212	0.8474	0.8717	0.8478	0.8159	0.8082	0.5906	0.7956	0.1885	0.5931	0.5833	0.5942	0.6251	0.806	0.8867	0.8235	0.8355	0.8269	0.8415	0.8092	0.1891	0.1359	0.1404	0.1387	0.1441	0.1449	0.1424	0.142	0.145	0.1463	0.1467	0.767
	1 day, 12:59:27	30	0.5787	0.5778	0.5755	0.6328	0.8313	0.8714	0.8399	0.8168	0.7979	0.8056	0.7935	0.1847	0.5758	0.5706	0.5715	0.6249	0.8484	0.8702	0.8469	0.8149	0.8073	0.5963	0.7957	0.1887	0.5943	0.5845	0.5961	0.6277	0.8117	0.8877	0.8228	0.8346	0.826	0.8403	0.8091	0.1887	0.1362	0.1404	0.139	0.1441	0.1453	0.1423	0.142	0.1454	0.1464	0.1467	0.767
	1 day, 13:04:27	30	0.5801	0.5794	0.577	0.636	0.8352	0.8712	0.8393	0.8156	0.7963	0.8046	0.7931	0.1843	0.5775	0.572	0.5726	0.6276	0.8484	0.8681	0.8453	0.8141	0.8064	0.6019	0.7948	0.1884	0.5957	0.5853	0.5971	0.63	0.8166	0.8883	0.8218	0.8334	0.8256	0.8393	0.8087	0.1883	0.1355	0.1399	0.1387	0.1439	0.1447	0.1424	0.142	0.1447	0.1461	0.1466	0.7663
	1 day, 13:09:27	30	0.5817	0.581	0.5784	0.6391	0.8395	0.8708	0.8387	0.815	0.7962	0.8036	0.7933	0.1845	0.5789	0.574	0.5745	0.6314	0.8491	0.8665	0.8451	0.8134	0.8052	0.6078	0.7949	0.1883	0.5972	0.587	0.599	0.6332	0.8217	0.8889	0.8206	0.8327	0.8243	0.8387	0.8082	0.1888	0.1358	0.1403	0.1387	0.144	0.1452	0.1424	0.1421	0.1452	0.1464	0.1467	0.7665
	1 day, 13:14:27	30	0.5831	0.5824	0.5804	0.6428	0.843	0.8705	0.8378	0.8149	0.7962	0.8035	0.7936	0.1844	0.5806	0.5755	0.5767	0.6348	0.8499	0.8656	0.8444	0.8131	0.8051	0.6143	0.7948	0.1885	0.5988	0.5883	0.6009	0.6363	0.8271	0.8902	0.8205	0.8326	0.8238	0.8381	0.8087	0.1887	0.136	0.1404	0.1389	0.144	0.1453	0.1429	0.1424	0.145	0.1465	0.1467	0.7668
	1 day, 13:19:27	30	0.5843	0.5835	0.5814	0.6463	0.8467	0.8694	0.8366	0.8134	0.795	0.8026	0.7925	0.1845	0.5819	0.5767	0.578	0.6388	0.8493	0.8644	0.843	0.8116	0.8037	0.6197	0.7946	0.1885	0.5998	0.5891	0.6021	0.6391	0.8316	0.889	0.8199	0.8309	0.8232	0.8369	0.808	0.1882	0.1358	0.1404	0.1388	0.144	0.1449	0.1422	0.1422	0.1451	0.1462	0.1465	0.7663
	1 day, 13:24:27	30	0.5856	0.5853	0.5833	0.6493	0.8504	0.8691	0.8356	0.8128	0.7944	0.802	0.7933	0.1848	0.5836	0.5781	0.5796	0.6419	0.8501	0.8635	0.8425	0.8116	0.8036	0.6255	0.794	0.1886	0.6014	0.5907	0.6038	0.6425	0.8364	0.8902	0.8189	0.8302	0.8221	0.8361	0.808	0.1884	0.1357	0.14	0.1388	0.144	0.145	0.1425	0.1419	0.1451	0.1464	0.1466	0.7664
	1 day, 13:29:27	30	0.5869	0.5869	0.5846	0.6527	0.8538	0.8665	0.8349	0.8115	0.7937	0.8014	0.7926	0.1843	0.5854	0.5792	0.5813	0.6454	0.8496	0.8618	0.841	0.8103	0.8023	0.631	0.7941	0.1881	0.6027	0.5915	0.6056	0.6451	0.8411	0.8899	0.8179	0.8294	0.8207	0.8351	0.8074	0.1883	0.136	0.14	0.1385	0.144	0.1448	0.1425	0.1418	0.145	0.1461	0.1464	0.7659
	1 day, 13:34:27	30	0.5887	0.5883	0.5864	0.6563	0.8569	0.8653	0.8336	0.8107	0.7929	0.7997	0.792	0.1844	0.5863	0.581	0.583	0.6495	0.8497	0.8611	0.8403	0.8095	0.8016	0.6366	0.7937	0.1886	0.6043	0.593	0.6075	0.6479	0.845	0.8898	0.817	0.8281	0.8204	0.8346	0.8076	0.1885	0.1359	0.1402	0.1388	0.1441	0.145	0.1425	0.1421	0.1451	0.1462	0.1466	0.7657
	1 day, 13:39:27	30	0.59	0.5898	0.5883	0.6599	0.8599	0.8643	0.8332	0.8101	0.7921	0.7997	0.7921	0.1844	0.5882	0.5821	0.5849	0.6529	0.8498	0.8603	0.8399	0.8085	0.801	0.6424	0.7938	0.1886	0.6056	0.5946	0.6091	0.6515	0.8492	0.8899	0.8165	0.8275	0.8197	0.834	0.8071	0.1884	0.1359	0.1403	0.139	0.1442	0.1452	0.1427	0.1422	0.1454	0.1463	0.1467	0.7661
	1 day, 13:44:27	30	0.5912	0.5912	0.5896	0.6635	0.8625	0.8631	0.8326	0.8091	0.7914	0.7985	0.7921	0.1843	0.5896	0.584	0.5866	0.6565	0.8498	0.8588	0.8385	0.8075	0.7998	0.648	0.7933	0.1885	0.6068	0.5954	0.6105	0.6541	0.8528	0.8896	0.8157	0.8269	0.8183	0.8331	0.8067	0.1888	0.136	0.1402	0.139	0.1441	0.1448	0.1425	0.1421	0.1455	0.1461	0.1466	0.7657
	1 day, 13:49:27	30	0.5928	0.5927	0.591	0.6668	0.8648	0.8622	0.8316	0.8087	0.7908	0.7984	0.792	0.1841	0.5907	0.5851	0.5882	0.6603	0.8494	0.8585	0.8378	0.8073	0.8	0.6537	0.7932	0.1885	0.6083	0.597	0.6118	0.657	0.8567	0.8889	0.8147	0.8256	0.8176	0.8321	0.8069	0.1884	0.136	0.1403	0.1388	0.1442	0.1451	0.1425	0.1421	0.1451	0.1464	0.1466	0.7656
	1 day, 13:54:27	30	0.5936	0.5938	0.5923	0.6702	0.8667	0.8607	0.8303	0.8077	0.7901	0.7973	0.7914	0.1837	0.5923	0.586	0.5895	0.6628	0.8482	0.8572	0.837	0.8062	0.7988	0.6587	0.7928	0.1879	0.6089	0.5971	0.613	0.6605	0.8602	0.8887	0.814	0.8247	0.8165	0.8311	0.8063	0.1879	0.1355	0.14	0.1384	0.1437	0.1446	0.1419	0.1418	0.1445	0.1459	0.1462	0.7669
	1 day, 13:59:27	30	0.5954	0.5953	0.594	0.6744	0.869	0.8598	0.8296	0.8069	0.7895	0.7969	0.7914	0.184	0.5936	0.5878	0.5911	0.6672	0.8489	0.856	0.8363	0.8053	0.7981	0.6646	0.7932	0.1881	0.6111	0.5991	0.6151	0.6638	0.8647	0.8883	0.8138	0.8239	0.8162	0.8307	0.8065	0.1881	0.1359	0.14	0.1387	0.1443	0.1448	0.1422	0.1418	0.1449	0.1461	0.1465	0.7659
	1 day, 14:04:27	30	0.5966	0.5967	0.5953	0.6784	0.8706	0.8594	0.8289	0.8064	0.7894	0.7968	0.7918	0.1844	0.5948	0.5895	0.593	0.6712	0.8483	0.8558	0.8354	0.8049	0.798	0.6703	0.7924	0.1884	0.6119	0.5998	0.6168	0.6666	0.8682	0.8881	0.8131	0.8236	0.8155	0.8301	0.8065	0.1882	0.1361	0.1404	0.1388	0.1442	0.145	0.1424	0.1422	0.1453	0.1464	0.1467	0.7666
	1 day, 14:09:27	30	0.5974	0.5981	0.5968	0.6816	0.8722	0.8583	0.828	0.8053	0.7886	0.7954	0.7909	0.1845	0.5965	0.5907	0.5946	0.6748	0.848	0.8546	0.8344	0.8037	0.797	0.6756	0.7924	0.1882	0.6137	0.6012	0.6182	0.6695	0.8711	0.8874	0.8126	0.8229	0.8145	0.8293	0.806	0.1882	0.1359	0.1403	0.1385	0.144	0.1449	0.1423	0.1421	0.1451	0.1461	0.1464	0.7664
	1 day, 14:14:27	30	0.5989	0.5996	0.5984	0.6853	0.8736	0.8569	0.827	0.8044	0.7876	0.7952	0.7912	0.1845	0.5977	0.5923	0.5962	0.6785	0.8477	0.8537	0.8338	0.8034	0.7964	0.681	0.7918	0.1882	0.6149	0.6021	0.6202	0.6726	0.8742	0.8872	0.8117	0.8221	0.8139	0.8283	0.8056	0.1889	0.136	0.1405	0.1388	0.1442	0.1449	0.1422	0.142	0.1448	0.1464	0.1466	0.767
	1 day, 14:19:27	30	0.6	0.601	0.5999	0.6886	0.8744	0.8562	0.8263	0.8039	0.787	0.7942	0.7905	0.1843	0.5989	0.5935	0.598	0.6824	0.8469	0.8529	0.8328	0.8025	0.7957	0.6862	0.7917	0.1879	0.6162	0.6034	0.6215	0.6759	0.877	0.8867	0.8113	0.8212	0.813	0.8275	0.8054	0.1884	0.1359	0.1401	0.1388	0.144	0.145	0.1422	0.142	0.1449	0.1461	0.1464	0.767
	1 day, 14:24:27	30	0.6013	0.6022	0.601	0.6927	0.8752	0.8557	0.8254	0.803	0.7863	0.7939	0.7909	0.1842	0.5998	0.5949	0.5996	0.6865	0.8444	0.8517	0.8313	0.8017	0.7947	0.6908	0.7913	0.188	0.6173	0.6039	0.6225	0.6788	0.8794	0.8858	0.8104	0.8204	0.8123	0.8267	0.8056	0.1886	0.1358	0.14	0.1386	0.1439	0.1446	0.1421	0.1419	0.1448	0.1459	0.1462	0.7682
	1 day, 14:29:27	30	0.6023	0.6036	0.6027	0.6964	0.8757	0.8547	0.8244	0.802	0.7857	0.793	0.7901	0.184	0.6015	0.5958	0.6012	0.69	0.8425	0.8507	0.8308	0.8005	0.794	0.6961	0.7913	0.1879	0.6184	0.6054	0.6244	0.6823	0.8813	0.8852	0.8094	0.8192	0.8114	0.826	0.8051	0.1883	0.1358	0.14	0.1385	0.1439	0.1446	0.1419	0.1424	0.145	0.1459	0.1463	0.767
	1 day, 14:34:27	30	0.6036	0.6049	0.604	0.7001	0.8765	0.8537	0.8238	0.8014	0.785	0.7924	0.7903	0.1838	0.6028	0.5973	0.6028	0.694	0.8412	0.85	0.8298	0.7999	0.793	0.701	0.7909	0.1878	0.6196	0.6068	0.6257	0.6856	0.8835	0.8842	0.8085	0.8179	0.8103	0.8251	0.8048	0.1879	0.1357	0.1399	0.1385	0.1436	0.1447	0.1421	0.1419	0.1447	0.1461	0.1463	0.7666
	1 day, 14:39:27	30	0.6046	0.6061	0.6057	0.7042	0.8766	0.8528	0.8228	0.8009	0.7846	0.7922	0.7901	0.1838	0.6035	0.5989	0.6046	0.6985	0.8401	0.8494	0.8295	0.7993	0.7928	0.7064	0.7908	0.188	0.6209	0.6078	0.6272	0.6887	0.8854	0.8832	0.8087	0.8179	0.8097	0.8245	0.8049	0.1878	0.1356	0.1399	0.1385	0.1438	0.1447	0.1421	0.142	0.1447	0.1459	0.1463	0.7673
	1 day, 14:44:27	30	0.6055	0.6073	0.6068	0.7084	0.8771	0.8523	0.8228	0.7998	0.7838	0.7911	0.7898	0.1838	0.6051	0.5998	0.6065	0.7019	0.8384	0.8481	0.8285	0.7989	0.7923	0.7118	0.7908	0.1881	0.6223	0.6084	0.6287	0.6925	0.8869	0.8813	0.8085	0.8172	0.8095	0.8241	0.8046	0.1881	0.1359	0.14	0.1384	0.1438	0.1444	0.142	0.1419	0.1451	0.146	0.1464	0.7676
	1 day, 14:49:27	30	0.607	0.6089	0.6085	0.7119	0.8774	0.8516	0.8213	0.7992	0.7838	0.7914	0.79	0.1838	0.6061	0.6014	0.6081	0.7058	0.8377	0.8476	0.8276	0.7982	0.7921	0.7162	0.7903	0.1881	0.6239	0.61	0.63	0.6958	0.8883	0.881	0.8081	0.8163	0.8088	0.823	0.8043	0.1877	0.1356	0.1401	0.1384	0.1439	0.1445	0.1422	0.142	0.1447	0.1461	0.1463	0.7681
	1 day, 14:54:27	30	0.6079	0.6099	0.6099	0.7165	0.8777	0.8506	0.821	0.7984	0.7829	0.7905	0.7898	0.184	0.6069	0.6025	0.61	0.7099	0.8365	0.8463	0.827	0.7975	0.791	0.7213	0.7904	0.1881	0.6249	0.6103	0.632	0.6991	0.8897	0.8795	0.807	0.8148	0.8078	0.8224	0.8042	0.1876	0.1358	0.14	0.1387	0.1437	0.1448	0.1419	0.1419	0.1449	0.1459	0.1465	0.7684
	1 day, 14:59:27	30	0.6094	0.611	0.6114	0.7204	0.8776	0.8498	0.8199	0.7978	0.7826	0.7904	0.7899	0.1846	0.6084	0.604	0.6115	0.7143	0.8357	0.8459	0.8261	0.7972	0.791	0.7258	0.7907	0.1878	0.626	0.6118	0.6334	0.7024	0.8908	0.8787	0.8063	0.8148	0.8069	0.8217	0.8043	0.1878	0.1357	0.1402	0.1385	0.144	0.1448	0.1421	0.1421	0.1449	0.146	0.1465	0.7686
	1 day, 15:04:27	30	0.6102	0.6125	0.613	0.7244	0.8774	0.8489	0.8191	0.7969	0.7815	0.7893	0.7897	0.1835	0.6091	0.6054	0.6131	0.7179	0.8344	0.8442	0.8253	0.7959	0.7902	0.7306	0.7899	0.1879	0.6271	0.6125	0.6342	0.7059	0.892	0.8768	0.8059	0.8139	0.8066	0.821	0.8039	0.1878	0.1358	0.1398	0.1385	0.1436	0.1447	0.1418	0.1417	0.1446	0.1458	0.1463	0.7688
	1 day, 15:09:27	30	0.6112	0.6139	0.614	0.7284	0.877	0.8477	0.8184	0.7965	0.7814	0.789	0.7894	0.1838	0.6105	0.6064	0.6146	0.7218	0.8333	0.8438	0.8242	0.7954	0.7891	0.7347	0.79	0.1877	0.6285	0.614	0.6356	0.7093	0.8925	0.876	0.8049	0.8131	0.8054	0.8205	0.8041	0.1874	0.1356	0.1399	0.1383	0.1436	0.1444	0.1419	0.1417	0.1446	0.1458	0.1462	0.7692
	1 day, 15:14:27	30	0.612	0.6148	0.6159	0.7328	0.8769	0.8473	0.8176	0.7959	0.7811	0.7884	0.7895	0.1836	0.6113	0.6077	0.6162	0.7262	0.8329	0.843	0.8239	0.7952	0.7888	0.739	0.7896	0.1878	0.6296	0.6144	0.6373	0.7131	0.8937	0.8752	0.8047	0.8125	0.8051	0.8196	0.8036	0.1882	0.1358	0.1399	0.1385	0.1437	0.1447	0.1417	0.1418	0.1448	0.1459	0.1463	0.7691
	1 day, 15:19:27	30	0.6135	0.6162	0.6173	0.7366	0.8767	0.8463	0.8169	0.7952	0.7802	0.7885	0.7894	0.1839	0.6122	0.6089	0.6179	0.7305	0.832	0.8421	0.8229	0.7942	0.7885	0.744	0.7894	0.1877	0.6307	0.6158	0.6385	0.716	0.8933	0.8743	0.8033	0.8116	0.8042	0.8194	0.8038	0.1876	0.1358	0.1401	0.1386	0.1439	0.1446	0.1419	0.1419	0.1451	0.146	0.1462	0.7698
	1 day, 15:24:27	30	0.6146	0.6175	0.619	0.7411	0.8764	0.8456	0.816	0.7943	0.7796	0.7876	0.7898	0.184	0.6133	0.61	0.6198	0.7349	0.831	0.8414	0.8224	0.794	0.7883	0.7481	0.79	0.1879	0.632	0.6171	0.6401	0.7203	0.8944	0.8731	0.803	0.8112	0.8037	0.8186	0.8039	0.188	0.1357	0.1399	0.1386	0.1439	0.1444	0.1417	0.1421	0.1451	0.1459	0.1465	0.7706
	1 day, 15:29:27	30	0.6151	0.6185	0.6203	0.7451	0.8759	0.8447	0.8151	0.7937	0.7795	0.7866	0.7889	0.1837	0.6146	0.6111	0.6214	0.7385	0.8298	0.8404	0.8214	0.7931	0.7871	0.7519	0.7889	0.1915	0.6334	0.6176	0.6412	0.7231	0.8944	0.8722	0.8022	0.8105	0.803	0.8176	0.8034	0.188	0.1358	0.1399	0.1384	0.1435	0.1447	0.1418	0.1418	0.1445	0.1459	0.1464	0.77
	1 day, 15:34:27	30	0.6165	0.6198	0.6216	0.7498	0.8757	0.8437	0.8147	0.7934	0.7789	0.7862	0.7891	0.1835	0.6156	0.6127	0.6232	0.7424	0.8292	0.8393	0.8204	0.7925	0.7866	0.7555	0.7887	0.1878	0.6348	0.6188	0.6426	0.7269	0.8947	0.8713	0.8017	0.8096	0.8024	0.8173	0.8033	0.1878	0.1356	0.1398	0.1387	0.1437	0.1448	0.142	0.1419	0.1449	0.1458	0.1463	0.7707
	1 day, 15:39:27	30	0.6171	0.621	0.6231	0.7541	0.8755	0.8427	0.8138	0.7926	0.7782	0.7857	0.789	0.1835	0.6163	0.6135	0.6245	0.7469	0.828	0.8383	0.8197	0.7918	0.7862	0.7592	0.7886	0.1874	0.6354	0.6193	0.6439	0.7302	0.8943	0.8701	0.8008	0.8087	0.8013	0.8166	0.8028	0.1873	0.1357	0.1397	0.1383	0.1436	0.1445	0.1415	0.1417	0.1451	0.1458	0.1461	0.7705
	1 day, 15:44:27	30	0.6184	0.6219	0.6242	0.7583	0.8751	0.8417	0.8128	0.7917	0.7778	0.7853	0.7886	0.1839	0.6173	0.6147	0.6261	0.7512	0.8272	0.8377	0.8189	0.7915	0.7852	0.7629	0.7886	0.1874	0.6366	0.6201	0.6451	0.7343	0.8938	0.8693	0.8003	0.808	0.8004	0.8158	0.8024	0.1874	0.1356	0.1398	0.1385	0.1436	0.1444	0.1417	0.1418	0.1449	0.1459	0.1463	0.7705
	1 day, 15:49:27	30	0.6191	0.623	0.6261	0.7625	0.8745	0.8411	0.8122	0.7917	0.7774	0.7848	0.7882	0.1836	0.6184	0.6155	0.6278	0.7554	0.8258	0.8373	0.8183	0.7908	0.7851	0.7665	0.7883	0.1876	0.638	0.6217	0.647	0.7387	0.8945	0.8688	0.7999	0.8076	0.8002	0.8153	0.8029	0.1875	0.1358	0.1397	0.1385	0.1436	0.1446	0.1417	0.1419	0.1449	0.146	0.1464	0.771
	1 day, 15:54:27	30	0.6204	0.6246	0.6275	0.7672	0.8738	0.8402	0.8119	0.7911	0.7776	0.7856	0.7894	0.1837	0.6192	0.6166	0.6295	0.7601	0.8255	0.8359	0.818	0.7903	0.785	0.7696	0.7891	0.1875	0.6389	0.6224	0.6479	0.7416	0.8937	0.8676	0.7991	0.8073	0.8	0.815	0.8028	0.1872	0.1355	0.1396	0.1384	0.1438	0.1446	0.1416	0.1416	0.1447	0.1459	0.1461	0.7715
	1 day, 15:59:27	30	0.621	0.6254	0.6287	0.7715	0.8736	0.8399	0.8109	0.7906	0.7765	0.7841	0.7885	0.1834	0.6205	0.6179	0.631	0.7643	0.8249	0.8352	0.8171	0.7899	0.7842	0.7727	0.7884	0.1877	0.6406	0.6231	0.6496	0.7454	0.8941	0.867	0.7986	0.8063	0.7992	0.8149	0.8025	0.1877	0.1358	0.1397	0.1385	0.1439	0.1448	0.1418	0.1419	0.145	0.1462	0.1461	0.7713
	1 day, 16:04:27	30	0.6219	0.6267	0.63	0.7755	0.8727	0.8384	0.8101	0.7897	0.7764	0.7838	0.7886	0.1833	0.6211	0.6187	0.6327	0.7679	0.8238	0.8343	0.8167	0.7895	0.7835	0.7762	0.7886	0.1871	0.6414	0.6239	0.6505	0.7492	0.893	0.8661	0.7984	0.8058	0.7988	0.8142	0.8023	0.1872	0.1356	0.1397	0.1384	0.1436	0.1445	0.1414	0.1416	0.1447	0.1461	0.1462	0.7722
	1 day, 16:09:27	30	0.623	0.6276	0.6314	0.7801	0.8721	0.8379	0.8101	0.7894	0.7758	0.7841	0.7887	0.1833	0.6217	0.6199	0.6342	0.7729	0.8226	0.8334	0.8158	0.7887	0.7832	0.7788	0.7885	0.1873	0.6423	0.6249	0.6526	0.7531	0.893	0.8653	0.7975	0.8053	0.7978	0.8135	0.8026	0.1873	0.1353	0.1397	0.1381	0.1435	0.1445	0.1415	0.1418	0.1446	0.1458	0.1461	0.772
	1 day, 16:14:27	30	0.6241	0.6289	0.6329	0.7845	0.8706	0.8375	0.8094	0.7891	0.7759	0.784	0.789	0.1834	0.6229	0.6211	0.6358	0.7771	0.8224	0.8331	0.815	0.7888	0.7837	0.7821	0.7885	0.1875	0.6436	0.6256	0.6534	0.7574	0.8928	0.8646	0.7971	0.8049	0.7976	0.8131	0.8025	0.1878	0.1356	0.1399	0.1384	0.1437	0.1445	0.1417	0.1418	0.145	0.146	0.146	0.7722
	1 day, 16:19:27	30	0.6251	0.63	0.6343	0.7892	0.8693	0.8359	0.8084	0.7883	0.7755	0.7831	0.7889	0.1832	0.6237	0.6221	0.6374	0.7809	0.8217	0.8318	0.8145	0.7881	0.783	0.7853	0.7886	0.187	0.6448	0.6268	0.6547	0.7607	0.892	0.8636	0.7968	0.8042	0.7974	0.813	0.8026	0.1871	0.1355	0.1396	0.1382	0.1435	0.1442	0.1416	0.1416	0.1448	0.146	0.146	0.7723
	1 day, 16:24:27	30	0.6261	0.6308	0.6359	0.7934	0.8684	0.8356	0.8078	0.7874	0.7751	0.7827	0.7887	0.1833	0.6248	0.6232	0.6393	0.7861	0.8209	0.831	0.814	0.7872	0.7823	0.7874	0.788	0.1873	0.6463	0.6281	0.6564	0.7647	0.8916	0.8632	0.7965	0.8038	0.7969	0.8126	0.8023	0.1875	0.1355	0.1396	0.1385	0.1436	0.1444	0.1416	0.1421	0.1448	0.146	0.1462	0.7714
	1 day, 16:29:27	30	0.6272	0.6315	0.6374	0.798	0.8669	0.8345	0.8071	0.787	0.7747	0.7824	0.7884	0.1833	0.6261	0.6246	0.6405	0.7905	0.8203	0.8303	0.8132	0.7868	0.7821	0.7898	0.7878	0.1872	0.6474	0.6288	0.6582	0.7689	0.8913	0.8625	0.7952	0.8029	0.7961	0.8112	0.8024	0.187	0.1357	0.1397	0.1383	0.1434	0.1445	0.1417	0.1416	0.1447	0.1458	0.1458	0.7722
	1 day, 16:34:27	30	0.6278	0.6329	0.6388	0.8022	0.8661	0.8342	0.8066	0.7867	0.7741	0.7818	0.7889	0.1831	0.6264	0.6253	0.6422	0.7946	0.8197	0.8296	0.8128	0.7867	0.7814	0.7921	0.7882	0.1872	0.6482	0.6295	0.6601	0.7726	0.8904	0.8614	0.7951	0.8025	0.7954	0.8113	0.8017	0.1872	0.1356	0.1397	0.1384	0.1437	0.1443	0.1417	0.1418	0.1447	0.1461	0.146	0.772
	1 day, 16:39:27	30	0.6288	0.6341	0.6402	0.8066	0.8651	0.8331	0.8063	0.7864	0.7738	0.7818	0.7887	0.1835	0.6276	0.6265	0.6441	0.7994	0.8191	0.8285	0.8119	0.7863	0.7812	0.7947	0.7878	0.1873	0.6494	0.6303	0.6604	0.7762	0.8903	0.8604	0.7945	0.8023	0.7953	0.8111	0.8023	0.1873	0.1353	0.1397	0.1383	0.1433	0.1442	0.1416	0.1417	0.1447	0.1457	0.146	0.7718
	1 day, 16:44:27	30	0.6301	0.6346	0.6417	0.8111	0.8643	0.8327	0.8055	0.7864	0.7742	0.7822	0.7892	0.1832	0.6281	0.6275	0.6456	0.8036	0.818	0.8281	0.8113	0.7862	0.7813	0.797	0.7881	0.1873	0.6498	0.6309	0.6619	0.7804	0.8895	0.8597	0.7938	0.8015	0.7947	0.8108	0.8024	0.1872	0.1355	0.1397	0.1384	0.1435	0.1444	0.1416	0.1417	0.1449	0.1457	0.1463	0.7719
	1 day, 16:49:27	30	0.6307	0.6356	0.6431	0.8153	0.8633	0.8316	0.8049	0.7857	0.7738	0.7813	0.789	0.1836	0.6289	0.6282	0.647	0.808	0.8171	0.8273	0.8107	0.7857	0.7806	0.7995	0.788	0.1872	0.6514	0.6322	0.6632	0.7842	0.8886	0.8584	0.7936	0.8008	0.7942	0.8102	0.8018	0.187	0.1355	0.1396	0.1385	0.1435	0.1443	0.1416	0.1417	0.1443	0.1462	0.146	0.7718
	1 day, 16:54:27	30	0.632	0.6365	0.6446	0.8191	0.8616	0.8307	0.8045	0.785	0.7731	0.7813	0.7888	0.183	0.6292	0.6288	0.6487	0.8119	0.8164	0.8264	0.8103	0.7853	0.7799	0.801	0.7878	0.187	0.6525	0.6325	0.6642	0.7884	0.8883	0.8579	0.7932	0.8008	0.7941	0.8098	0.8021	0.1871	0.1354	0.1394	0.1382	0.1434	0.1442	0.1416	0.1415	0.1446	0.146	0.1458	0.7718
	1 day, 16:59:27	30	0.6329	0.6375	0.6467	0.8241	0.8614	0.83	0.8035	0.7851	0.7727	0.782	0.7893	0.1833	0.6302	0.6299	0.6504	0.8166	0.8158	0.8259	0.8097	0.7848	0.7801	0.8031	0.7879	0.1871	0.654	0.6338	0.6664	0.7925	0.887	0.8575	0.7928	0.8007	0.7938	0.8098	0.8022	0.187	0.1354	0.1395	0.1383	0.1434	0.1442	0.1415	0.1416	0.1447	0.1463	0.1459	0.7723
	1 day, 17:04:27	30	0.6342	0.6379	0.6478	0.8279	0.8603	0.8291	0.803	0.7842	0.7726	0.7812	0.7886	0.183	0.631	0.631	0.6521	0.8207	0.815	0.8251	0.8091	0.7845	0.7794	0.8043	0.7876	0.187	0.6551	0.6343	0.6676	0.7961	0.8854	0.8562	0.7921	0.7994	0.7923	0.8091	0.8022	0.1871	0.1354	0.1396	0.1382	0.1437	0.1442	0.1414	0.1416	0.1445	0.1462	0.1459	0.7715
	1 day, 17:09:27	30	0.6352	0.6392	0.6494	0.8316	0.8593	0.8288	0.8021	0.7841	0.7724	0.7814	0.7892	0.183	0.6318	0.6318	0.654	0.8249	0.8144	0.8244	0.8088	0.784	0.7796	0.8066	0.7877	0.1869	0.6559	0.6357	0.6689	0.8003	0.8844	0.8554	0.7916	0.7993	0.7924	0.8087	0.8018	0.1866	0.1353	0.1395	0.1379	0.1431	0.1442	0.1414	0.1414	0.1444	0.1458	0.1457	0.7729
	1 day, 17:14:27	30	0.6361	0.64	0.651	0.8358	0.8589	0.8279	0.8017	0.7835	0.7721	0.7807	0.7893	0.1831	0.6327	0.6327	0.6556	0.8291	0.8135	0.8236	0.8082	0.7838	0.7796	0.8077	0.7876	0.1867	0.6571	0.6363	0.6704	0.8045	0.8834	0.8548	0.7911	0.7987	0.792	0.8081	0.8019	0.1872	0.1354	0.1394	0.1382	0.1434	0.1443	0.1412	0.1417	0.1446	0.1459	0.1461	0.7718
	1 day, 17:19:27	30	0.6375	0.6406	0.6525	0.8397	0.8585	0.8276	0.8013	0.7831	0.772	0.7804	0.7888	0.183	0.6337	0.6336	0.6569	0.8335	0.8127	0.8226	0.8077	0.783	0.7791	0.8093	0.7875	0.1874	0.6586	0.6369	0.6719	0.809	0.8824	0.8541	0.7909	0.7985	0.7916	0.8076	0.8016	0.1869	0.1355	0.1397	0.1382	0.1436	0.1441	0.1413	0.1414	0.1445	0.146	0.1459	0.7714
	1 day, 17:24:27	30	0.6388	0.6418	0.6541	0.844	0.8573	0.8265	0.8009	0.7829	0.7722	0.7809	0.7891	0.1832	0.6345	0.6346	0.6589	0.838	0.8123	0.8225	0.807	0.7831	0.7791	0.8111	0.7879	0.1871	0.6593	0.6377	0.6728	0.8127	0.8815	0.8532	0.7908	0.7979	0.7912	0.808	0.8025	0.1867	0.1355	0.1397	0.1381	0.1436	0.144	0.1412	0.1414	0.1445	0.1459	0.1458	0.772
	1 day, 17:29:27	30	0.6395	0.6423	0.6555	0.8476	0.8564	0.826	0.8008	0.7826	0.7713	0.7797	0.7883	0.1829	0.635	0.6352	0.6607	0.8411	0.8114	0.8214	0.8066	0.7829	0.7787	0.8122	0.7873	0.1886	0.66	0.6378	0.674	0.816	0.8804	0.8522	0.79	0.7974	0.7909	0.8072	0.8018	0.1869	0.1353	0.1393	0.1381	0.1433	0.144	0.141	0.1415	0.1444	0.1459	0.1461	0.7716
	1 day, 17:34:27	30	0.6404	0.6435	0.6572	0.8515	0.8559	0.8252	0.8002	0.7819	0.7712	0.7798	0.7886	0.1829	0.636	0.6359	0.6626	0.846	0.8108	0.8208	0.8063	0.7824	0.7787	0.8132	0.7872	0.187	0.6612	0.6384	0.6758	0.8204	0.8794	0.8512	0.7897	0.797	0.7903	0.8065	0.8015	0.1873	0.1354	0.1396	0.1382	0.1433	0.1445	0.1412	0.1413	0.1445	0.146	0.146	0.7718
	1 day, 17:39:27	30	0.6419	0.6439	0.6589	0.8548	0.8548	0.8245	0.7997	0.7816	0.7712	0.7795	0.7888	0.1826	0.6362	0.6369	0.6643	0.8493	0.8095	0.8198	0.8058	0.7823	0.7786	0.815	0.788	0.1869	0.6627	0.6398	0.6773	0.8247	0.8786	0.8507	0.7893	0.7969	0.7901	0.8067	0.802	0.1867	0.1354	0.1394	0.1382	0.1434	0.1442	0.1412	0.1415	0.1446	0.1459	0.146	0.7718
	1 day, 17:44:27	30	0.6429	0.6452	0.6608	0.8587	0.8546	0.8241	0.7994	0.7815	0.7717	0.7799	0.7891	0.1829	0.6378	0.6383	0.6661	0.8535	0.8093	0.8199	0.8055	0.7826	0.7784	0.8158	0.7877	0.187	0.6635	0.6412	0.6789	0.8289	0.878	0.8501	0.7893	0.7973	0.7898	0.8064	0.802	0.1868	0.1356	0.1395	0.1383	0.1442	0.1445	0.1411	0.1417	0.1445	0.1459	0.146	0.7726
	1 day, 17:49:27	30	0.6434	0.6459	0.6623	0.8621	0.8532	0.823	0.7985	0.7808	0.7707	0.7789	0.7884	0.1829	0.6381	0.6386	0.6677	0.8571	0.8079	0.8185	0.8045	0.7818	0.778	0.8166	0.7874	0.1867	0.6644	0.6417	0.6809	0.8333	0.877	0.8494	0.7885	0.7963	0.7893	0.8056	0.8016	0.1866	0.1351	0.1392	0.138	0.1432	0.1441	0.1411	0.1414	0.1445	0.1456	0.1458	0.7724
	1 day, 17:54:27	30	0.6444	0.647	0.6635	0.8653	0.8523	0.8229	0.7982	0.7805	0.7709	0.7792	0.7893	0.1827	0.6392	0.6393	0.6693	0.8605	0.8076	0.8184	0.8047	0.7818	0.7778	0.8171	0.7873	0.1868	0.6655	0.6426	0.6823	0.837	0.8762	0.8487	0.7884	0.7957	0.7893	0.8061	0.8017	0.1866	0.1352	0.1394	0.1382	0.1432	0.1442	0.1411	0.1415	0.1445	0.1458	0.1459	0.7721
	1 day, 17:59:27	30	0.6458	0.6477	0.6655	0.8692	0.8521	0.8223	0.7982	0.7807	0.7705	0.7796	0.789	0.1828	0.6401	0.6403	0.6715	0.8644	0.8062	0.8173	0.804	0.7819	0.7779	0.8184	0.7879	0.1881	0.6661	0.6434	0.6839	0.8406	0.8757	0.8483	0.788	0.7953	0.7889	0.8057	0.8018	0.1866	0.1354	0.1394	0.1382	0.1435	0.1443	0.1409	0.1415	0.1447	0.1459	0.1458	0.7724
	1 day, 18:04:27	30	0.6464	0.6482	0.6673	0.8718	0.851	0.8211	0.7973	0.7795	0.7704	0.7788	0.7888	0.1825	0.6409	0.641	0.6729	0.8678	0.8059	0.8173	0.8035	0.7814	0.777	0.8188	0.7874	0.1902	0.6675	0.6446	0.6858	0.845	0.8748	0.8474	0.788	0.7949	0.7886	0.8055	0.8011	0.1864	0.1351	0.1395	0.1379	0.1433	0.1441	0.1412	0.1415	0.144	0.1456	0.1455	0.7718
	1 day, 18:09:27	30	0.6474	0.6492	0.6689	0.8752	0.8502	0.8211	0.7974	0.7798	0.7702	0.7786	0.7892	0.1826	0.6417	0.6419	0.6749	0.8711	0.8052	0.8163	0.8035	0.781	0.7772	0.8196	0.7873	0.1867	0.6681	0.6443	0.6874	0.8483	0.8739	0.8464	0.7874	0.7946	0.7884	0.8055	0.8014	0.1866	0.1351	0.1393	0.1381	0.1433	0.1441	0.1411	0.1413	0.1444	0.1457	0.146	0.7731
	1 day, 18:14:27	30	0.6487	0.6502	0.6708	0.8781	0.8498	0.8204	0.7968	0.7793	0.7702	0.7783	0.7893	0.1826	0.6425	0.6427	0.677	0.874	0.8042	0.8158	0.8029	0.7808	0.7769	0.8202	0.7876	0.1873	0.6688	0.6456	0.6891	0.8521	0.8728	0.8459	0.7875	0.7944	0.7882	0.8054	0.8019	0.1866	0.135	0.1393	0.1379	0.1432	0.1441	0.1411	0.1414	0.144	0.1459	0.1457	0.7725
	1 day, 18:19:27	30	0.6498	0.651	0.6731	0.8809	0.8486	0.8194	0.7966	0.7795	0.7702	0.779	0.7897	0.1823	0.6436	0.6432	0.6786	0.8778	0.8041	0.8155	0.8026	0.781	0.7774	0.8212	0.7877	0.1865	0.67	0.6463	0.6913	0.8559	0.8723	0.8457	0.7879	0.7945	0.7879	0.8053	0.8017	0.1863	0.1351	0.1389	0.1378	0.1431	0.1439	0.1409	0.1413	0.144	0.1457	0.1457	0.7733
	1 day, 18:24:27	30	0.6504	0.6518	0.6746	0.8837	0.8482	0.8189	0.7962	0.779	0.7699	0.778	0.7894	0.1826	0.6448	0.6443	0.6808	0.8807	0.8028	0.8144	0.8024	0.7803	0.7763	0.8211	0.7872	0.1863	0.6714	0.6474	0.6922	0.8598	0.8722	0.8448	0.7871	0.7937	0.787	0.8046	0.8014	0.1866	0.1348	0.1391	0.1378	0.1429	0.1439	0.14	0.1412	0.1443	0.1457	0.1457	0.7725
	1 day, 18:29:27	30	0.6522	0.653	0.677	0.8871	0.8473	0.8185	0.7958	0.7793	0.7698	0.7789	0.7901	0.1827	0.6455	0.6454	0.6832	0.8837	0.8023	0.8145	0.8023	0.7808	0.7767	0.8218	0.7883	0.1869	0.6726	0.6483	0.6953	0.8633	0.8708	0.8444	0.7869	0.794	0.7879	0.8049	0.8021	0.1872	0.1351	0.1394	0.1381	0.1433	0.1441	0.1404	0.1415	0.1442	0.1457	0.1459	0.7742
	1 day, 18:34:27	30	0.6529	0.654	0.6785	0.8894	0.8467	0.8174	0.795	0.7789	0.7697	0.7784	0.7898	0.1822	0.6457	0.6459	0.6842	0.8864	0.8015	0.8134	0.8017	0.7801	0.7758	0.8228	0.7879	0.1864	0.6734	0.6485	0.6967	0.8667	0.8701	0.8433	0.787	0.7933	0.7872	0.8048	0.8018	0.1865	0.1351	0.139	0.1377	0.1432	0.1438	0.14	0.1411	0.1441	0.1455	0.1458	0.7732
	1 day, 18:39:27	30	0.6541	0.6555	0.6813	0.8921	0.8462	0.817	0.7953	0.779	0.7692	0.778	0.7898	0.1824	0.6466	0.647	0.6866	0.8896	0.8007	0.8127	0.8005	0.7799	0.776	0.8221	0.787	0.1863	0.6749	0.6503	0.6985	0.8705	0.8695	0.8426	0.7864	0.7932	0.7865	0.8047	0.8018	0.186	0.1349	0.1389	0.1376	0.1431	0.1438	0.1401	0.1412	0.1442	0.1457	0.1455	0.7728
	1 day, 18:44:27	30	0.6545	0.6561	0.6832	0.8947	0.8451	0.8167	0.7951	0.7789	0.7697	0.7781	0.7902	0.1827	0.6481	0.6483	0.6889	0.8924	0.8005	0.8126	0.8011	0.7801	0.7762	0.8226	0.7878	0.1869	0.6762	0.6508	0.7003	0.8736	0.8688	0.8417	0.7867	0.7933	0.7867	0.8046	0.802	0.1864	0.1353	0.1393	0.1381	0.1436	0.1442	0.1402	0.1413	0.1444	0.1459	0.1457	0.7743
	1 day, 18:49:27	30	0.6556	0.6568	0.6846	0.897	0.8443	0.8164	0.7946	0.7787	0.769	0.7778	0.7896	0.1825	0.6487	0.6491	0.6908	0.8953	0.7996	0.8117	0.8004	0.78	0.7757	0.8222	0.7877	0.1864	0.6769	0.6515	0.7031	0.8775	0.8684	0.841	0.7858	0.793	0.7865	0.8043	0.8019	0.1861	0.1351	0.1391	0.1378	0.143	0.1437	0.1399	0.1413	0.1443	0.1454	0.1454	0.7732
	1 day, 18:54:27	30	0.6562	0.6575	0.6869	0.8986	0.8437	0.8157	0.794	0.7782	0.7687	0.7779	0.7898	0.1824	0.6499	0.6492	0.6925	0.8971	0.7985	0.8115	0.8006	0.7794	0.7752	0.8223	0.788	0.1862	0.6775	0.6526	0.7051	0.8802	0.867	0.8404	0.7859	0.7926	0.7864	0.8039	0.8018	0.1861	0.1351	0.139	0.1376	0.1429	0.1438	0.1401	0.1412	0.1443	0.1456	0.1454	0.7734
	1 day, 18:59:27	30	0.6579	0.6588	0.6892	0.9011	0.8432	0.8156	0.7943	0.7786	0.769	0.7777	0.7905	0.1824	0.651	0.6505	0.6946	0.9002	0.7986	0.8108	0.7999	0.7792	0.7757	0.822	0.7879	0.1864	0.6786	0.6535	0.7071	0.8839	0.8669	0.8402	0.7859	0.7929	0.7863	0.8039	0.8023	0.1867	0.1353	0.1393	0.1377	0.1432	0.1441	0.1401	0.1414	0.1443	0.1458	0.1458	0.7746
	1 day, 19:04:27	30	0.6585	0.6597	0.6915	0.9029	0.8423	0.8147	0.7936	0.7785	0.7687	0.7777	0.7902	0.1822	0.6517	0.6513	0.6967	0.9021	0.7977	0.8104	0.7996	0.7791	0.7752	0.8208	0.7878	0.1864	0.6804	0.6551	0.7101	0.8875	0.8661	0.8399	0.7859	0.7926	0.787	0.8041	0.8021	0.1863	0.135	0.1392	0.1377	0.143	0.1436	0.1399	0.1412	0.1439	0.1452	0.1453	0.7737
	1 day, 19:09:27	30	0.6593	0.6604	0.6929	0.9049	0.8417	0.8145	0.7934	0.7781	0.7689	0.7782	0.7907	0.1821	0.653	0.6519	0.6986	0.9045	0.7971	0.8106	0.7998	0.7789	0.7749	0.8197	0.7878	0.1862	0.6804	0.6551	0.7113	0.89	0.8649	0.8392	0.7855	0.7925	0.7868	0.8036	0.8025	0.1861	0.1349	0.1391	0.1378	0.1432	0.1439	0.14	0.141	0.1442	0.1454	0.1455	0.7745
	1 day, 19:14:27	30	0.6604	0.6618	0.6964	0.9067	0.8412	0.814	0.7927	0.778	0.7688	0.7778	0.7907	0.1821	0.6534	0.6526	0.7012	0.9065	0.7963	0.8094	0.7995	0.7788	0.775	0.8183	0.7881	0.1863	0.6819	0.6562	0.7136	0.8928	0.8641	0.8378	0.7851	0.792	0.7864	0.8035	0.8021	0.1862	0.1349	0.1389	0.1376	0.1431	0.1437	0.1398	0.1411	0.1442	0.1454	0.1455	0.775
	1 day, 19:19:27	30	0.6613	0.6629	0.6976	0.9082	0.8401	0.8134	0.793	0.7777	0.7685	0.7777	0.7908	0.1821	0.6553	0.6535	0.7037	0.9094	0.7957	0.8093	0.7995	0.7786	0.7749	0.8178	0.7879	0.1864	0.6833	0.6563	0.716	0.8958	0.8633	0.8373	0.7854	0.792	0.7865	0.8034	0.8023	0.1862	0.135	0.1392	0.1376	0.1429	0.144	0.1401	0.1411	0.1441	0.1456	0.1453	0.7745
	1 day, 19:24:27	30	0.6624	0.6635	0.6993	0.9098	0.8393	0.8128	0.7927	0.7778	0.7688	0.7781	0.791	0.1819	0.6557	0.6544	0.7059	0.9111	0.7953	0.8089	0.7991	0.7786	0.7754	0.8171	0.7881	0.1862	0.6835	0.6571	0.7186	0.8985	0.8626	0.8371	0.7851	0.7917	0.7861	0.8036	0.8025	0.1859	0.1349	0.1391	0.1376	0.143	0.1438	0.1398	0.1413	0.1441	0.1455	0.1454	0.7745
	1 day, 19:29:27	30	0.6638	0.6648	0.7021	0.9112	0.8388	0.8125	0.7926	0.7775	0.7683	0.7776	0.7906	0.1821	0.657	0.6556	0.708	0.9129	0.7949	0.8084	0.799	0.7782	0.7748	0.8161	0.7881	0.1863	0.6843	0.6581	0.7203	0.901	0.8619	0.8364	0.7844	0.7914	0.7861	0.8034	0.8026	0.186	0.1347	0.1391	0.1375	0.1429	0.1438	0.14	0.1413	0.1441	0.1455	0.1454	0.7749
	1 day, 19:34:27	30	0.6648	0.6661	0.704	0.9122	0.8386	0.8123	0.7927	0.7773	0.7683	0.7771	0.7907	0.1824	0.6577	0.6566	0.7105	0.9152	0.7943	0.8078	0.799	0.7782	0.7748	0.8152	0.7882	0.1862	0.6864	0.6599	0.7228	0.9044	0.8615	0.8361	0.7842	0.7915	0.786	0.803	0.8026	0.186	0.1351	0.1393	0.1377	0.1432	0.1438	0.1401	0.1413	0.1442	0.1456	0.1455	0.7742
	1 day, 19:39:27	30	0.6656	0.6666	0.7069	0.9136	0.8376	0.8119	0.7918	0.777	0.7682	0.777	0.7913	0.1821	0.6591	0.6574	0.7125	0.9164	0.7939	0.8073	0.7986	0.7781	0.7746	0.815	0.7883	0.1862	0.6869	0.6611	0.7259	0.9068	0.8611	0.8354	0.7841	0.7911	0.7862	0.8026	0.8028	0.1862	0.135	0.1389	0.1375	0.1429	0.1438	0.1398	0.1414	0.1442	0.1458	0.1454	0.7742
	1 day, 19:44:27	30	0.6673	0.6679	0.7097	0.9144	0.8369	0.8119	0.7921	0.7775	0.7687	0.7779	0.7917	0.1822	0.6605	0.6578	0.7153	0.9179	0.7932	0.8078	0.799	0.7783	0.7748	0.8142	0.7883	0.1866	0.6884	0.6613	0.7275	0.9098	0.8594	0.8352	0.7844	0.7913	0.7864	0.8028	0.8031	0.1858	0.1348	0.139	0.1377	0.143	0.1436	0.14	0.1412	0.1438	0.1453	0.1453	0.7763
	1 day, 19:49:27	30	0.6682	0.6686	0.7119	0.9153	0.8363	0.8111	0.792	0.777	0.7686	0.7777	0.7913	0.1821	0.6613	0.6587	0.7173	0.9194	0.7931	0.807	0.7981	0.7786	0.7747	0.8131	0.7883	0.1874	0.6889	0.6626	0.7301	0.9117	0.8588	0.8346	0.7838	0.791	0.7867	0.8029	0.8036	0.186	0.135	0.139	0.1376	0.143	0.1437	0.1399	0.1411	0.144	0.1455	0.1455	0.7757
	1 day, 19:54:27	30	0.6697	0.6699	0.7141	0.9163	0.8356	0.8105	0.792	0.7769	0.7683	0.7774	0.7916	0.1819	0.6623	0.6599	0.7199	0.9203	0.7921	0.807	0.7981	0.7779	0.7743	0.8124	0.7889	0.1861	0.6903	0.6635	0.7321	0.9145	0.8581	0.8338	0.784	0.7904	0.7866	0.8025	0.8028	0.1859	0.1349	0.1387	0.1374	0.1428	0.1436	0.14	0.1412	0.144	0.1453	0.1454	0.7763
	1 day, 19:59:27	30	0.6707	0.6705	0.7172	0.9168	0.8352	0.81	0.7915	0.7766	0.7679	0.7769	0.7915	0.1819	0.6631	0.6608	0.7221	0.9216	0.7914	0.8061	0.7978	0.7778	0.7741	0.8118	0.7888	0.186	0.691	0.6646	0.7352	0.9166	0.858	0.8332	0.7835	0.7907	0.7861	0.8026	0.8027	0.1861	0.1348	0.1388	0.1374	0.1428	0.1437	0.1397	0.141	0.1439	0.1453	0.1454	0.7748
	1 day, 20:04:27	30	0.6721	0.6718	0.7198	0.9178	0.834	0.81	0.7919	0.7763	0.7678	0.7771	0.7914	0.1817	0.6646	0.6618	0.7244	0.9229	0.791	0.8056	0.7978	0.7772	0.7741	0.8108	0.7885	0.186	0.6925	0.6657	0.7375	0.9197	0.8575	0.8333	0.784	0.7901	0.7863	0.8022	0.803	0.1856	0.135	0.1389	0.1376	0.1427	0.1437	0.1399	0.1412	0.1438	0.1454	0.1454	0.7759
	1 day, 20:09:27	30	0.673	0.6727	0.7224	0.9179	0.8337	0.8094	0.7913	0.7765	0.768	0.7773	0.7919	0.182	0.6653	0.6632	0.727	0.9244	0.7904	0.805	0.7974	0.7773	0.7743	0.8101	0.7892	0.1859	0.693	0.6662	0.7398	0.9211	0.8566	0.8326	0.7835	0.7899	0.786	0.8022	0.8034	0.1859	0.1349	0.139	0.1375	0.1429	0.1437	0.1397	0.1411	0.144	0.1453	0.1455	0.7763
	1 day, 20:14:27	30	0.6742	0.6738	0.7249	0.9189	0.8334	0.8092	0.7919	0.7765	0.7681	0.7778	0.7923	0.182	0.6667	0.6646	0.7298	0.9252	0.7902	0.8051	0.7977	0.7777	0.7745	0.8101	0.7893	0.186	0.6937	0.6679	0.743	0.9232	0.8563	0.8324	0.7837	0.7904	0.7864	0.8027	0.8042	0.1861	0.135	0.1388	0.1378	0.1431	0.1439	0.14	0.1411	0.1439	0.1456	0.1455	0.7772
	1 day, 20:19:27	30	0.6752	0.6748	0.7278	0.919	0.8327	0.8091	0.7915	0.7759	0.7681	0.7772	0.7923	0.182	0.6671	0.6661	0.7321	0.926	0.7897	0.8043	0.7974	0.777	0.7742	0.8086	0.7893	0.1861	0.6945	0.6692	0.7464	0.9261	0.8555	0.8319	0.7833	0.7901	0.786	0.8014	0.8037	0.1859	0.1347	0.1387	0.1375	0.1429	0.1435	0.14	0.1411	0.144	0.1453	0.1452	0.7754
	1 day, 20:24:27	30	0.6755	0.6755	0.7304	0.9191	0.8321	0.8087	0.7911	0.7763	0.7678	0.7781	0.7927	0.1819	0.6682	0.6671	0.7347	0.9259	0.7894	0.8045	0.7969	0.7773	0.7745	0.8088	0.7896	0.1859	0.6952	0.669	0.7479	0.927	0.8544	0.8312	0.7831	0.7898	0.7861	0.8021	0.8034	0.1855	0.1347	0.1386	0.1377	0.1428	0.1435	0.1396	0.141	0.1438	0.1453	0.1451	0.777
	1 day, 20:29:27	30	0.6773	0.6774	0.7333	0.9196	0.8317	0.8085	0.7912	0.7762	0.7677	0.7775	0.7924	0.1819	0.6693	0.6688	0.7375	0.927	0.7894	0.8041	0.797	0.7772	0.7743	0.8074	0.7893	0.1857	0.6949	0.6699	0.7509	0.9294	0.854	0.8309	0.783	0.7893	0.786	0.8018	0.8038	0.1864	0.135	0.1388	0.1375	0.1431	0.144	0.1399	0.1412	0.1441	0.1454	0.1452	0.7759
	1 day, 20:34:27	30	0.6776	0.6779	0.7359	0.9195	0.8308	0.808	0.7906	0.7757	0.7677	0.7771	0.7929	0.182	0.6701	0.6695	0.7397	0.9274	0.7881	0.8037	0.7966	0.7769	0.7734	0.8062	0.789	0.1858	0.6959	0.6705	0.7528	0.9308	0.8529	0.8305	0.7826	0.7892	0.7863	0.8018	0.8037	0.1856	0.1348	0.1387	0.1374	0.1427	0.1435	0.1396	0.1408	0.1442	0.1453	0.1452	0.776
	1 day, 20:39:27	30	0.6784	0.6786	0.7395	0.9198	0.8304	0.8082	0.7906	0.776	0.768	0.7776	0.7926	0.1815	0.6715	0.6707	0.7422	0.9283	0.7879	0.8033	0.7968	0.7768	0.7737	0.8064	0.7896	0.1859	0.6973	0.671	0.7555	0.9317	0.8525	0.8298	0.7832	0.7889	0.7858	0.8017	0.8042	0.1855	0.1346	0.1387	0.1373	0.1427	0.1435	0.1397	0.1412	0.1437	0.1449	0.1448	0.7769
	1 day, 20:44:27	30	0.6798	0.6803	0.7415	0.92	0.8294	0.8078	0.7907	0.7757	0.7681	0.7776	0.793	0.1815	0.6725	0.6721	0.7452	0.9289	0.7881	0.8034	0.7966	0.7769	0.7741	0.8055	0.7898	0.1859	0.6983	0.6727	0.7588	0.9339	0.8519	0.8295	0.7825	0.789	0.786	0.8018	0.804	0.1857	0.1349	0.139	0.1376	0.1429	0.1435	0.1398	0.141	0.144	0.1456	0.1451	0.777
	1 day, 20:49:27	30	0.6811	0.6817	0.7442	0.9197	0.829	0.8074	0.7905	0.7756	0.7682	0.7773	0.7929	0.1819	0.6741	0.6735	0.7482	0.9288	0.7877	0.8028	0.7963	0.7769	0.7738	0.8051	0.7898	0.1858	0.6993	0.6731	0.7611	0.9348	0.8516	0.829	0.7823	0.7889	0.786	0.8021	0.8045	0.1855	0.135	0.1387	0.1376	0.1428	0.1437	0.1399	0.1411	0.144	0.1454	0.1453	0.7772
	1 day, 20:54:27	30	0.6813	0.6819	0.7477	0.9195	0.8281	0.8069	0.79	0.7759	0.7681	0.7772	0.7934	0.1816	0.6743	0.6741	0.7509	0.9287	0.7868	0.8026	0.7963	0.7767	0.7739	0.8046	0.7897	0.1855	0.6994	0.6735	0.7635	0.9358	0.8508	0.8288	0.7822	0.7889	0.7859	0.8015	0.8041	0.1855	0.1349	0.1386	0.1373	0.1427	0.1435	0.1396	0.1408	0.1438	0.1453	0.1449	0.7768
	1 day, 20:59:27	30	0.6818	0.6835	0.7503	0.9195	0.8277	0.8067	0.7904	0.776	0.7682	0.7779	0.7934	0.1817	0.6755	0.6758	0.7533	0.929	0.7864	0.8024	0.796	0.7764	0.7738	0.8035	0.7899	0.1855	0.7004	0.6753	0.7671	0.9376	0.85	0.8289	0.7823	0.7887	0.7863	0.8016	0.8047	0.1853	0.1349	0.1388	0.1375	0.1426	0.1433	0.1396	0.141	0.144	0.1451	0.1449	0.778
	1 day, 21:04:27	30	0.6831	0.6842	0.7538	0.9199	0.8277	0.8065	0.7902	0.7754	0.7686	0.7782	0.794	0.1816	0.6767	0.6766	0.7564	0.9295	0.7861	0.8023	0.7959	0.7768	0.7742	0.8031	0.7903	0.1858	0.7016	0.6763	0.7702	0.939	0.8496	0.8285	0.7828	0.7888	0.786	0.8015	0.8048	0.1862	0.1349	0.1389	0.1377	0.1428	0.1438	0.1399	0.1409	0.1441	0.1455	0.1453	0.7778
	1 day, 21:09:27	30	0.6844	0.6858	0.7573	0.9198	0.8272	0.8063	0.7903	0.7758	0.7682	0.7781	0.7938	0.1817	0.678	0.6773	0.7597	0.9295	0.7858	0.8024	0.796	0.7765	0.7742	0.8026	0.7906	0.1859	0.7027	0.6762	0.7724	0.9394	0.8489	0.8279	0.7822	0.7889	0.786	0.8018	0.8046	0.1856	0.1349	0.1388	0.1373	0.1429	0.1438	0.1399	0.1411	0.1441	0.1451	0.1452	0.7781
	1 day, 21:14:27	30	0.6852	0.6873	0.7598	0.9195	0.8268	0.8067	0.7902	0.776	0.7685	0.7782	0.7941	0.1819	0.6785	0.6781	0.7621	0.9295	0.7858	0.8027	0.7961	0.7771	0.7745	0.8022	0.7906	0.1873	0.7037	0.6772	0.7745	0.9403	0.8482	0.8282	0.7828	0.789	0.7866	0.8024	0.8054	0.1856	0.1349	0.1391	0.1374	0.143	0.1438	0.1399	0.1412	0.1443	0.1455	0.1454	0.7787
	1 day, 21:19:27	30	0.6861	0.6881	0.7623	0.9193	0.8261	0.8059	0.79	0.7756	0.7684	0.7785	0.7943	0.1818	0.6801	0.6787	0.765	0.9294	0.7852	0.802	0.7955	0.7766	0.7741	0.8014	0.7903	0.1855	0.7037	0.6777	0.7785	0.9406	0.8478	0.8274	0.7821	0.7887	0.7866	0.802	0.8052	0.1854	0.1347	0.1388	0.1373	0.1426	0.1435	0.1395	0.1408	0.1441	0.1453	0.1454	0.7783
	1 day, 21:24:27	30	0.6871	0.6886	0.7656	0.9187	0.8255	0.8056	0.7897	0.7754	0.7679	0.7778	0.7947	0.1814	0.6814	0.6798	0.7678	0.9294	0.7846	0.802	0.7956	0.7771	0.7739	0.8008	0.7905	0.1856	0.7046	0.6783	0.7804	0.9411	0.8468	0.8265	0.7822	0.7888	0.7863	0.8015	0.8053	0.1859	0.1347	0.1388	0.1372	0.1431	0.1435	0.1394	0.1409	0.1441	0.1453	0.1452	0.7784
	1 day, 21:29:27	30	0.6882	0.6896	0.7685	0.9188	0.8249	0.8058	0.7895	0.7751	0.768	0.7782	0.7944	0.1815	0.6815	0.68	0.7708	0.9291	0.7843	0.8016	0.7953	0.7766	0.7741	0.8005	0.7905	0.1854	0.706	0.6786	0.7836	0.9414	0.8464	0.8269	0.7819	0.7879	0.7861	0.8015	0.8054	0.1854	0.1347	0.1386	0.1372	0.1428	0.1435	0.1396	0.1408	0.1442	0.1453	0.145	0.7788
	1 day, 21:34:27	30	0.689	0.6909	0.7716	0.9183	0.8243	0.8051	0.7898	0.7755	0.7684	0.7785	0.7945	0.1814	0.6831	0.681	0.7739	0.9288	0.7843	0.8015	0.7952	0.7768	0.7745	0.7996	0.7907	0.1856	0.7066	0.6795	0.7869	0.9426	0.8457	0.8267	0.7821	0.7887	0.7865	0.8018	0.8059	0.1854	0.1348	0.1387	0.1372	0.1428	0.1435	0.1395	0.1408	0.1439	0.145	0.1451	0.7784
	1 day, 21:39:27	30	0.6899	0.6918	0.7747	0.9179	0.824	0.8052	0.7899	0.7753	0.7684	0.7783	0.795	0.1814	0.6839	0.6819	0.777	0.9289	0.7839	0.801	0.7955	0.7766	0.7742	0.7994	0.7911	0.185	0.7069	0.6807	0.79	0.9426	0.8453	0.8261	0.7818	0.7882	0.7865	0.8017	0.8061	0.1851	0.1346	0.1386	0.1371	0.1427	0.1435	0.1395	0.1408	0.1439	0.1454	0.1451	0.7791
	1 day, 21:44:27	30	0.691	0.6927	0.7781	0.9182	0.8238	0.8054	0.7899	0.7751	0.7686	0.7782	0.7952	0.1814	0.6852	0.6822	0.7798	0.9286	0.7842	0.8008	0.7955	0.777	0.7744	0.7988	0.7911	0.1856	0.7083	0.6815	0.793	0.9433	0.8449	0.8259	0.7818	0.7881	0.7864	0.8015	0.8061	0.1852	0.1348	0.1389	0.1372	0.1425	0.1435	0.1398	0.141	0.1441	0.1451	0.1451	0.7789
	1 day, 21:49:27	30	0.6919	0.6933	0.7811	0.9176	0.8232	0.8057	0.7893	0.7754	0.7685	0.7783	0.7954	0.1817	0.6863	0.683	0.7827	0.9285	0.7839	0.8008	0.7947	0.777	0.7738	0.7977	0.791	0.1854	0.7092	0.683	0.7964	0.9441	0.8442	0.8257	0.7819	0.7883	0.7867	0.8019	0.8062	0.1851	0.1344	0.1385	0.1371	0.1426	0.1433	0.1396	0.1406	0.1437	0.1451	0.1448	0.7796
	1 day, 21:54:27	30	0.6929	0.6941	0.7838	0.9172	0.8232	0.8056	0.7893	0.7758	0.7694	0.7787	0.7958	0.1814	0.687	0.6837	0.786	0.9281	0.7839	0.8006	0.7951	0.7768	0.7744	0.7974	0.7917	0.1857	0.7104	0.6837	0.7991	0.944	0.8437	0.8256	0.782	0.7882	0.7868	0.8019	0.8064	0.1854	0.1348	0.1387	0.1373	0.1433	0.1434	0.1396	0.141	0.1441	0.1454	0.1451	0.7793
	1 day, 21:59:27	30	0.6938	0.6953	0.7868	0.9167	0.8225	0.8049	0.7893	0.7756	0.7684	0.7783	0.7957	0.1813	0.6877	0.6844	0.7893	0.9279	0.7835	0.8003	0.7949	0.7768	0.7745	0.797	0.7915	0.1853	0.7101	0.6838	0.8022	0.9438	0.8436	0.8251	0.7815	0.7878	0.7863	0.8016	0.8064	0.1858	0.1349	0.1387	0.1373	0.1425	0.1435	0.1396	0.1407	0.1435	0.1451	0.145	0.7791
	1 day, 22:04:27	30	0.6947	0.6961	0.791	0.9156	0.8218	0.805	0.7893	0.7752	0.7687	0.7787	0.7954	0.1813	0.6891	0.6849	0.7919	0.9275	0.783	0.8004	0.7945	0.7769	0.7743	0.7962	0.7915	0.1851	0.7104	0.6844	0.8049	0.9435	0.8429	0.8246	0.7821	0.788	0.7864	0.8018	0.8065	0.1854	0.1346	0.1385	0.1371	0.1424	0.1434	0.1393	0.1407	0.1437	0.1449	0.145	0.7796
	1 day, 22:09:27	30	0.6965	0.6974	0.7935	0.9152	0.822	0.8052	0.7893	0.7757	0.7693	0.7789	0.7961	0.1815	0.6905	0.6862	0.7953	0.9276	0.7831	0.8007	0.7948	0.777	0.7747	0.7961	0.7923	0.1854	0.7116	0.685	0.8079	0.9441	0.8422	0.8252	0.7824	0.7882	0.7868	0.8019	0.8072	0.1852	0.1348	0.1384	0.1372	0.1427	0.1434	0.1397	0.141	0.1438	0.1452	0.1449	0.7805
	1 day, 22:14:27	30	0.697	0.6987	0.7972	0.9145	0.8218	0.8047	0.7891	0.7758	0.7695	0.7792	0.7963	0.1812	0.6911	0.6866	0.7983	0.9265	0.7824	0.7999	0.7948	0.7768	0.7749	0.7961	0.7926	0.185	0.7121	0.6859	0.8112	0.9442	0.8417	0.8246	0.7824	0.7877	0.7867	0.8015	0.8072	0.1852	0.1349	0.1387	0.137	0.1427	0.1433	0.1394	0.1405	0.1438	0.145	0.145	0.7807
	1 day, 22:19:27	30	0.6973	0.6993	0.8008	0.9134	0.8213	0.8045	0.7896	0.7758	0.7692	0.7792	0.7964	0.181	0.6927	0.6873	0.8024	0.9263	0.7824	0.7997	0.7944	0.7771	0.7746	0.7948	0.7923	0.1854	0.7132	0.6864	0.8142	0.9439	0.8413	0.8236	0.7818	0.7877	0.7869	0.8017	0.8071	0.1849	0.1345	0.1385	0.1372	0.1425	0.1433	0.1393	0.1408	0.1437	0.1451	0.145	0.7804
	1 day, 22:24:27	30	0.6983	0.7007	0.8042	0.9126	0.8207	0.8047	0.789	0.776	0.7698	0.7797	0.7966	0.1812	0.6934	0.6878	0.8051	0.9252	0.7823	0.7997	0.7943	0.777	0.775	0.7944	0.7924	0.1854	0.7137	0.6875	0.8182	0.9445	0.841	0.8245	0.7825	0.7884	0.7867	0.8017	0.8072	0.185	0.1346	0.1385	0.1371	0.1426	0.1433	0.1394	0.1407	0.1438	0.1451	0.145	0.7801
	1 day, 22:29:27	30	0.6992	0.701	0.8078	0.9123	0.8204	0.8042	0.7889	0.7757	0.769	0.7795	0.7974	0.1812	0.6946	0.6885	0.8083	0.925	0.7826	0.7997	0.7944	0.7773	0.7752	0.7939	0.7922	0.1887	0.714	0.6877	0.8209	0.944	0.8402	0.8235	0.7823	0.7876	0.7869	0.8021	0.8081	0.1851	0.135	0.1384	0.1371	0.1424	0.1433	0.1394	0.1406	0.1441	0.1452	0.1447	0.781
	1 day, 22:34:27	30	0.6995	0.702	0.811	0.9108	0.82	0.804	0.7886	0.7757	0.7694	0.7792	0.7968	0.181	0.6955	0.6887	0.8117	0.9244	0.7821	0.7994	0.7945	0.7776	0.7754	0.7936	0.7926	0.1854	0.7149	0.6882	0.8244	0.9443	0.8401	0.8234	0.7821	0.7881	0.7871	0.8021	0.808	0.1851	0.1348	0.1384	0.1371	0.1426	0.1434	0.1394	0.1408	0.1436	0.145	0.1448	0.7804
	1 day, 22:39:27	30	0.7002	0.7046	0.8142	0.9106	0.82	0.8045	0.7891	0.7763	0.77	0.7799	0.7974	0.1811	0.6962	0.6901	0.8154	0.9231	0.7818	0.7995	0.7944	0.7778	0.7755	0.7937	0.7931	0.1852	0.7159	0.6892	0.8272	0.9436	0.8396	0.8235	0.7829	0.7882	0.7871	0.8027	0.8079	0.1851	0.135	0.1387	0.1373	0.1427	0.1432	0.1395	0.1408	0.1439	0.1452	0.1448	0.7809
	1 day, 22:44:27	30	0.7011	0.704	0.8178	0.9099	0.8195	0.8041	0.7888	0.7758	0.7699	0.7796	0.7976	0.1809	0.6973	0.6898	0.8182	0.923	0.7816	0.7986	0.7942	0.7775	0.7753	0.7924	0.7929	0.1852	0.7158	0.6902	0.8309	0.944	0.8394	0.8237	0.7821	0.7882	0.7872	0.8019	0.8079	0.185	0.1346	0.1384	0.137	0.1423	0.1431	0.1393	0.1406	0.1435	0.1448	0.1447	0.7808
	1 day, 22:49:27	30	0.7021	0.7051	0.821	0.9092	0.8189	0.8035	0.7888	0.7761	0.77	0.7797	0.7977	0.1811	0.6984	0.6904	0.8215	0.9221	0.7816	0.7988	0.794	0.7774	0.7752	0.7921	0.7929	0.1852	0.7168	0.6907	0.8341	0.9439	0.8389	0.8234	0.7824	0.7882	0.7872	0.8017	0.8084	0.1851	0.1347	0.1385	0.137	0.1424	0.1432	0.1393	0.1406	0.1434	0.1449	0.1447	0.7811
	1 day, 22:54:27	30	0.7032	0.705	0.824	0.9088	0.8186	0.8039	0.7888	0.7763	0.7698	0.7796	0.7976	0.181	0.6991	0.6913	0.8247	0.9211	0.7813	0.7985	0.7943	0.7777	0.7752	0.7917	0.7931	0.185	0.7175	0.6917	0.8369	0.9431	0.8387	0.8234	0.782	0.7878	0.7874	0.802	0.8083	0.1848	0.1345	0.1384	0.137	0.1426	0.1431	0.1392	0.1407	0.1435	0.1451	0.1447	0.7814
	1 day, 22:59:27	30	0.7044	0.7072	0.8276	0.9084	0.8187	0.8038	0.7896	0.776	0.7701	0.7803	0.7983	0.1809	0.6994	0.6918	0.8285	0.9206	0.7806	0.7987	0.7946	0.7778	0.7762	0.7918	0.7935	0.1851	0.7181	0.692	0.8406	0.9433	0.8384	0.8232	0.7824	0.7882	0.7877	0.8026	0.8095	0.1849	0.1346	0.1385	0.1372	0.1426	0.1431	0.1393	0.1406	0.1436	0.1452	0.1448	0.782
	1 day, 23:04:27	30	0.7055	0.709	0.831	0.9078	0.8183	0.8037	0.7894	0.7766	0.7705	0.7806	0.7984	0.1813	0.7001	0.6926	0.8317	0.9201	0.781	0.7987	0.7946	0.7782	0.7761	0.7914	0.7939	0.1853	0.719	0.6927	0.8444	0.943	0.8377	0.8234	0.7827	0.7882	0.7876	0.8023	0.8094	0.1852	0.1348	0.1384	0.137	0.1425	0.1431	0.1395	0.1408	0.1435	0.1451	0.1446	0.7819
	1 day, 23:09:27	30	0.7063	0.7099	0.8347	0.9077	0.8187	0.8035	0.7892	0.7767	0.7708	0.7813	0.7984	0.1811	0.7009	0.6931	0.8351	0.9196	0.7808	0.7983	0.7942	0.7784	0.7765	0.7908	0.7938	0.185	0.7188	0.6926	0.8466	0.9426	0.8374	0.8228	0.7827	0.7883	0.7877	0.8024	0.8095	0.1851	0.1346	0.1383	0.1369	0.1426	0.1431	0.1392	0.1407	0.1438	0.1453	0.145	0.7824
	1 day, 23:14:27	30	0.7073	0.7106	0.8387	0.9071	0.8179	0.8033	0.789	0.7764	0.7709	0.7807	0.7988	0.181	0.7019	0.6934	0.8385	0.9185	0.7806	0.7984	0.7943	0.7783	0.7762	0.7901	0.7944	0.1851	0.719	0.6933	0.8499	0.9424	0.8369	0.8229	0.7829	0.7881	0.7877	0.8025	0.8095	0.1847	0.1348	0.1386	0.137	0.1425	0.143	0.1393	0.1406	0.1436	0.1447	0.1452	0.7819
	1 day, 23:19:27	30	0.7081	0.7109	0.8416	0.9067	0.8178	0.8033	0.7889	0.777	0.7714	0.7812	0.7991	0.1809	0.7026	0.6941	0.8421	0.9189	0.7808	0.7986	0.7943	0.7783	0.7764	0.7903	0.7945	0.1852	0.7198	0.6939	0.8538	0.9411	0.8367	0.8229	0.7832	0.7888	0.7879	0.8028	0.8099	0.1851	0.1348	0.1384	0.1372	0.1427	0.143	0.1392	0.1407	0.1435	0.1449	0.1448	0.7827
	1 day, 23:24:27	30	0.7088	0.712	0.8443	0.9059	0.8174	0.8029	0.789	0.7767	0.7709	0.7809	0.7997	0.1809	0.7047	0.6944	0.8455	0.9175	0.7804	0.7982	0.7944	0.7783	0.7762	0.7898	0.7944	0.185	0.7203	0.6946	0.8574	0.9409	0.8367	0.8228	0.7832	0.7886	0.7881	0.8029	0.81	0.1849	0.1347	0.1384	0.1371	0.1426	0.1431	0.1391	0.1409	0.1434	0.145	0.145	0.7825
	1 day, 23:29:27	30	0.7101	0.7125	0.8479	0.9054	0.8172	0.8031	0.7892	0.7771	0.7716	0.7815	0.7997	0.1809	0.7048	0.6945	0.8487	0.9172	0.7804	0.7982	0.7944	0.7787	0.7765	0.7895	0.7946	0.1851	0.7207	0.6941	0.86	0.9401	0.8357	0.8224	0.7831	0.7888	0.7881	0.8033	0.8103	0.185	0.1349	0.1383	0.1372	0.1426	0.1434	0.1394	0.1408	0.1435	0.145	0.1447	0.783
	1 day, 23:34:27	30	0.7113	0.7133	0.8517	0.905	0.817	0.8027	0.7891	0.7771	0.7712	0.7812	0.7995	0.1809	0.7055	0.6954	0.8524	0.9163	0.78	0.7981	0.7946	0.7787	0.777	0.7887	0.7944	0.1848	0.7209	0.695	0.8636	0.9394	0.8352	0.8222	0.7831	0.7886	0.788	0.8038	0.8107	0.1849	0.1347	0.1384	0.1371	0.1424	0.1432	0.1391	0.1406	0.1435	0.1449	0.1448	0.783
	1 day, 23:39:27	30	0.7114	0.7137	0.8549	0.9047	0.8166	0.8031	0.789	0.7769	0.771	0.7811	0.8	0.1809	0.7067	0.697	0.8555	0.9166	0.7799	0.7981	0.7946	0.779	0.7764	0.7885	0.7951	0.1851	0.7213	0.6977	0.8667	0.9389	0.8355	0.8223	0.7831	0.7887	0.7882	0.8031	0.8102	0.185	0.1346	0.1383	0.1371	0.1426	0.143	0.1392	0.1408	0.1437	0.146	0.1448	0.7834
	1 day, 23:44:27	30	0.7124	0.7144	0.858	0.9043	0.8166	0.8025	0.7891	0.7773	0.7716	0.7817	0.8008	0.1807	0.7079	0.6972	0.8585	0.9156	0.7798	0.7982	0.7946	0.7791	0.7767	0.7878	0.795	0.1848	0.7217	0.697	0.8696	0.9386	0.835	0.8219	0.7835	0.7888	0.788	0.8032	0.8111	0.185	0.1347	0.1382	0.137	0.1423	0.143	0.1393	0.1405	0.1434	0.1448	0.1446	0.7835
	1 day, 23:49:27	30	0.7132	0.7159	0.8615	0.9039	0.8159	0.8031	0.7894	0.7777	0.7716	0.7812	0.8005	0.1807	0.7082	0.6973	0.8616	0.9151	0.7798	0.7982	0.7948	0.7791	0.7767	0.7873	0.7954	0.185	0.7223	0.6978	0.8724	0.938	0.8351	0.822	0.7834	0.7888	0.7882	0.8035	0.8113	0.185	0.1349	0.1384	0.137	0.1427	0.1429	0.1393	0.1407	0.1436	0.1447	0.1449	0.7839
	1 day, 23:54:27	30	0.7135	0.717	0.8648	0.9034	0.8163	0.8028	0.7893	0.7775	0.7712	0.7812	0.8007	0.1805	0.7087	0.6979	0.8646	0.9148	0.7798	0.7975	0.7948	0.7787	0.777	0.7871	0.7953	0.1848	0.724	0.6999	0.876	0.9372	0.8345	0.8219	0.7831	0.7887	0.7885	0.8034	0.8111	0.1849	0.1345	0.1382	0.137	0.1434	0.1428	0.1391	0.1406	0.1436	0.1447	0.1447	0.7835
	1 day, 23:59:27	30	0.7148	0.7185	0.8673	0.903	0.8159	0.8026	0.7894	0.7776	0.7721	0.7815	0.8009	0.181	0.7103	0.6992	0.8683	0.9143	0.7797	0.7977	0.7948	0.779	0.7771	0.787	0.7955	0.1849	0.7243	0.7001	0.8792	0.9366	0.8348	0.8216	0.7838	0.7889	0.7884	0.8036	0.8118	0.1851	0.1346	0.1384	0.1369	0.1424	0.143	0.1393	0.1406	0.1434	0.1455	0.1448	0.7844
	2 days, 0:04:27	30	0.716	0.719	0.871	0.9023	0.8157	0.8029	0.789	0.7774	0.7716	0.7814	0.8011	0.1809	0.7106	0.7003	0.8712	0.9139	0.7793	0.7975	0.7947	0.7794	0.777	0.7863	0.7965	0.1845	0.7247	0.7018	0.8819	0.9359	0.8347	0.8214	0.7834	0.7887	0.7884	0.8037	0.8115	0.185	0.1347	0.1383	0.1368	0.1424	0.1431	0.1391	0.1406	0.1436	0.1449	0.1446	0.7847
Results
		1	2	3	4	5	6	7	8	9	10	11	12
	A	200	400	3800	3800	4400	5000	5200	5200	5000	5200	5000	-400	Max V [Read 2:485/20,528/20]
		1	1	1	1	1	1	1	1	1	1	1	1	R-Squared [Read 2:485/20,528/20]
		00:11:15	17:06:15	2 days, 0:01:15	1 day, 17:46:15	1 day, 11:26:15	1 day, 9:21:15	1 day, 8:36:15	1 day, 7:31:15	1 day, 5:36:15	1 day, 5:36:15	1 day, 3:16:15	01:21:15	t at Max V [Read 2:485/20,528/20]
		00:08:45	17:08:45	1 day, 20:21:07	1 day, 13:29:48	1 day, 8:22:37	1 day, 6:23:45	1 day, 4:56:38	1 day, 3:50:29	1 day, 2:24:57	1 day, 2:37:59	1 day, 0:42:45	01:21:15	Lagtime [Read 2:485/20,528/20]
		1.14	1.2	1.22	1.18	1.38	1.64	1.74	1.76	1.88	1.78	2.08	-0.22	Max V [Read 3:600]
		1	1	1	1	1	1	1	1	1	1	1	1	R-Squared [Read 3:600]
		1 day, 8:51:57	1 day, 9:11:57	1 day, 9:06:57	1 day, 9:06:57	1 day, 9:26:57	1 day, 8:16:57	1 day, 6:41:57	1 day, 6:01:57	1 day, 5:01:57	1 day, 5:11:57	1 day, 1:11:57	15:31:57	t at Max V [Read 3:600]
		1 day, 4:49:48	1 day, 5:21:42	1 day, 5:31:00	1 day, 4:55:03	1 day, 4:18:26	1 day, 3:20:37	1 day, 2:25:50	1 day, 1:38:36	1 day, 1:05:44	1 day, 0:43:16	23:05:30	13:57:11	Lagtime [Read 3:600]
	B	200	200	3200	3800	4800	4800	4800	4800	4600	4400	5000	400	Max V [Read 2:485/20,528/20]
		1	1	1	1	1	1	1	1	1	1	1	1	R-Squared [Read 2:485/20,528/20]
		00:11:15	00:06:15	1 day, 23:41:15	1 day, 18:21:15	1 day, 10:46:15	1 day, 9:21:15	1 day, 7:21:15	1 day, 6:31:15	1 day, 5:26:15	1 day, 14:36:15	1 day, 3:36:15	00:06:15	t at Max V [Read 2:485/20,528/20]
		00:08:45	00:03:45	1 day, 20:05:38	1 day, 13:54:01	1 day, 6:53:33	1 day, 6:03:20	1 day, 4:25:38	1 day, 2:59:23	1 day, 2:08:32	1 day, 8:56:15	1 day, 0:43:57	00:03:45	Lagtime [Read 2:485/20,528/20]
		1.24	1.18	1.18	1.36	1.72	1.68	1.8	2.02	1.76	1.36	1.86	1.72	Max V [Read 3:600]
		1	1	1	1	1	1	1	1	1	1	1	1	R-Squared [Read 3:600]
		1 day, 9:16:57	1 day, 9:46:57	1 day, 9:41:57	1 day, 9:01:57	1 day, 9:46:57	1 day, 8:06:57	1 day, 7:01:57	1 day, 3:06:57	1 day, 4:46:57	1 day, 10:41:57	1 day, 0:16:57	15:06:57	t at Max V [Read 3:600]
		1 day, 5:20:06	1 day, 5:54:17	1 day, 5:41:24	1 day, 5:40:42	1 day, 5:12:28	1 day, 3:17:47	1 day, 2:21:37	1 day, 1:01:26	1 day, 0:28:15	1 day, 7:14:36	22:28:10	15:20:30	Lagtime [Read 3:600]
	C	200	400	3200	3600	4200	4200	4800	4600	4600	4800	4800	400	Max V [Read 2:485/20,528/20]
		1	1	1	1	1	1	1	1	1	1	1	1	R-Squared [Read 2:485/20,528/20]
		00:06:15	1 day, 22:36:15	1 day, 23:31:15	1 day, 19:21:15	1 day, 12:16:15	1 day, 9:56:15	1 day, 7:31:15	1 day, 7:31:15	1 day, 5:46:15	1 day, 6:41:15	1 day, 3:41:15	1 day, 23:36:15	t at Max V [Read 2:485/20,528/20]
		00:03:45	1 day, 21:38:45	1 day, 20:04:23	1 day, 14:44:18	1 day, 9:04:28	1 day, 7:00:11	1 day, 3:32:43	1 day, 3:42:27	1 day, 2:49:50	1 day, 3:19:35	1 day, 0:36:28	?????	Lagtime [Read 2:485/20,528/20]
		1.2	1.18	1.22	1.3	1.38	1.46	1.68	1.72	1.92	1.98	1.82	-0.62	Max V [Read 3:600]
		1	1	1	1	1	1	1	1	1	1	1	1	R-Squared [Read 3:600]
		1 day, 7:56:57	1 day, 8:26:57	1 day, 8:21:57	1 day, 8:46:57	1 day, 7:41:57	1 day, 8:46:57	1 day, 6:31:57	1 day, 6:41:57	1 day, 3:21:57	1 day, 5:36:57	1 day, 3:31:57	07:21:57	t at Max V [Read 3:600]
		1 day, 4:08:52	1 day, 4:38:46	1 day, 4:40:01	1 day, 4:57:13	1 day, 4:25:54	1 day, 3:18:25	1 day, 1:39:45	1 day, 1:29:37	1 day, 0:46:16	1 day, 1:31:40	22:46:49	06:58:19	Lagtime [Read 3:600]
	D	-200	400	200	200	200	-400	200	400	200	200	4800	-400	Max V [Read 2:485/20,528/20]
		1	1	1	1	1	1	1	1	1	1	1	1	R-Squared [Read 2:485/20,528/20]
		00:06:15	08:36:15	00:21:15	00:06:15	00:31:15	07:01:15	00:21:15	03:16:15	00:06:15	00:06:15	1 day, 2:36:15	1 day, 9:21:15	t at Max V [Read 2:485/20,528/20]
		00:03:45	08:33:45	00:18:45	00:03:45	00:28:45	07:03:45	00:18:45	03:13:45	00:03:45	00:03:45	23:24:10	1 day, 8:46:15	Lagtime [Read 2:485/20,528/20]
		-0.14	-0.12	-0.16	-0.2	-0.2	-0.18	-0.14	-0.16	-0.24	-0.16	2.64	0.72	Max V [Read 3:600]
		1	1	1	1	1	1	1	1	1	1	1	1	R-Squared [Read 3:600]
		1 day, 13:01:57	03:01:57	00:06:57	1 day, 17:46:57	00:11:57	1 day, 18:21:57	00:21:57	1 day, 6:56:57	00:06:57	21:41:57	1 day, 2:21:57	07:21:57	t at Max V [Read 3:600]
		1 day, 11:45:53	02:42:47	00:04:27	1 day, 16:35:57	00:05:57	1 day, 17:03:54	00:19:27	1 day, 5:15:05	00:04:27	20:47:35	23:30:31	07:42:05	Lagtime [Read 3:600]
	E	200	400	200	-400	-200	-200	400	-200	200	200	4600	400	Max V [Read 2:485/20,528/20]
		1	1	1	1	1	1	1	1	1	1	1	1	R-Squared [Read 2:485/20,528/20]
		00:11:15	19:51:15	00:16:15	23:21:15	00:06:15	00:11:15	1 day, 13:11:15	00:06:15	00:06:15	00:21:15	1 day, 2:41:15	12:11:15	t at Max V [Read 2:485/20,528/20]
		00:08:45	19:51:15	00:13:45	23:21:15	00:03:45	00:08:45	1 day, 13:08:45	00:03:45	00:03:45	00:18:45	23:26:22	12:23:45	Lagtime [Read 2:485/20,528/20]
		0.22	-0.14	0.18	-0.12	-0.16	-0.16	-0.14	-0.18	-0.14	-0.26	1.96	0.56	Max V [Read 3:600]
		1	1	1	1	1	1	1	1	1	1	1	1	R-Squared [Read 3:600]
		1 day, 10:36:57	01:26:57	1 day, 23:26:57	18:16:57	09:06:57	1 day, 4:41:57	09:06:57	00:11:57	1 day, 0:51:57	1 day, 23:11:57	1 day, 3:11:57	20:36:57	t at Max V [Read 3:600]
		1 day, 11:40:49	01:19:27	?????	17:17:47	08:20:42	1 day, 3:36:20	08:08:01	00:10:00	1 day, 0:13:01	1 day, 22:23:41	22:44:39	21:21:25	Lagtime [Read 3:600]
	F	200	200	200	400	200	-200	200	200	200	200	4600	-400	Max V [Read 2:485/20,528/20]
		1	1	1	1	1	1	1	1	1	1	1	1	R-Squared [Read 2:485/20,528/20]
		00:06:15	00:16:15	00:26:15	18:11:15	00:41:15	00:06:15	00:06:15	00:06:15	00:41:15	00:26:15	1 day, 1:56:15	07:46:15	t at Max V [Read 2:485/20,528/20]
		00:03:45	00:13:45	00:23:45	18:11:15	00:38:45	00:03:45	00:03:45	00:03:45	00:38:45	00:23:45	23:33:32	07:31:15	Lagtime [Read 2:485/20,528/20]
		-0.14	-0.12	-0.2	-0.2	-0.2	0.14	-0.14	-0.18	-0.16	-0.14	2.52	0.5	Max V [Read 3:600]
		1	1	1	1	1	1	1	1	1	1	1	1	R-Squared [Read 3:600]
		18:16:57	00:21:57	00:06:57	1 day, 18:01:57	00:06:57	15:41:57	00:21:57	00:06:57	02:01:57	1 day, 2:21:57	1 day, 1:21:57	09:11:57	t at Max V [Read 3:600]
		17:28:01	00:16:07	00:04:27	1 day, 16:43:27	00:04:27	16:35:10	00:16:36	00:04:27	01:47:35	1 day, 1:23:44	23:16:05	09:40:39	Lagtime [Read 3:600]
	G	400	200	200	200	-200	400	-400	200	200	-400	200	400	Max V [Read 2:485/20,528/20]
		1	1	1	1	1	1	1	1	1	1	1	1	R-Squared [Read 2:485/20,528/20]
		22:41:15	00:41:15	00:11:15	00:26:15	00:06:15	01:16:15	01:51:15	00:26:15	00:11:15	1 day, 17:36:15	00:21:15	04:41:15	t at Max V [Read 2:485/20,528/20]
		22:43:45	00:38:45	00:08:45	00:23:45	00:03:45	01:13:45	01:53:45	00:23:45	00:08:45	1 day, 17:36:15	00:18:45	04:41:15	Lagtime [Read 2:485/20,528/20]
		-0.14	0.18	0.24	-0.2	-0.18	1.42	-0.14	-0.12	-0.18	-0.16	-0.2	-0.14	Max V [Read 3:600]
		1	1	1	1	1	1	1	1	1	1	1	1	R-Squared [Read 3:600]
		18:16:57	02:06:57	05:51:57	00:06:57	07:01:57	00:36:57	00:26:57	04:31:57	14:36:57	00:11:57	1 day, 20:36:57	06:36:57	t at Max V [Read 3:600]
		17:06:36	02:20:34	06:04:27	00:04:27	06:37:14	00:35:22	00:10:10	03:58:37	14:06:07	00:06:57	1 day, 19:49:57	06:23:44	Lagtime [Read 3:600]
	H	200	-400	-200	-400	400	-400	-400	200	400	200	200	-200	Max V [Read 2:485/20,528/20]
		1	1	1	1	1	1	1	1	1	1	1	1	R-Squared [Read 2:485/20,528/20]
		00:06:15	1 day, 8:51:15	00:11:15	1 day, 10:16:15	00:06:15	1 day, 12:21:15	13:36:15	00:06:15	08:16:15	00:11:15	00:06:15	00:51:15	t at Max V [Read 2:485/20,528/20]
		00:03:45	1 day, 8:46:15	00:08:45	1 day, 10:13:45	00:03:45	1 day, 12:18:45	13:36:15	00:03:45	08:16:15	00:08:45	00:03:45	00:48:45	Lagtime [Read 2:485/20,528/20]
		-0.14	-0.14	0.12	-0.16	-0.14	0.12	-0.14	0.1	0.1	-0.12	-0.2	-0.1	Max V [Read 3:600]
		1	1	1	1	1	1	1	1	1	1	1	1	R-Squared [Read 3:600]
		06:36:57	20:46:57	02:21:57	1 day, 0:06:57	13:46:57	1 day, 20:26:57	00:06:57	16:56:57	1 day, 4:06:57	00:06:57	00:06:57	17:31:57	t at Max V [Read 3:600]
		06:03:01	19:38:44	02:42:47	23:05:05	12:58:01	1 day, 22:11:57	00:04:27	18:10:27	1 day, 5:34:27	00:04:27	00:04:27	17:17:27	Lagtime [Read 3:600]
[truncated: 49 more columns]
