# Supplementary material for: Quenching corrinoid-based interactions in a model bacterial coculture
Source: ISME Commun. 2026 Jun 9;6(1):ycag160. doi: 10.1093/ismeco/ycag160 (PMC13374852; doi:10.1093/ismeco/ycag160)
Supplement: Hallberg_etal_2025_BtuG_FigureData_Code_ycag160 [file hallberg_etal_2025_btug_figuredata_code_ycag160.zip › Figure Data and Code/Fig_2_S2/Fig_2A/Figure_2A_Code.ipynb]

# %% [code]
#How to turn an excel file in 96-well format into a Pandas dataframe!
import pandas as pd
import seaborn as sns
import matplotlib.pyplot as plt 
import numpy as np
from datetime import datetime
from matplotlib.lines import Line2D

plate1 = pd.read_excel('20220902 Plate Setup.xlsx', header = 1)
plate_data1 = pd.read_excel('20230902 provider sm kinetic.xlsx', 
                            skiprows = 51, 
                            nrows=629-52
                           )
plate_data1['Time, (h)'] = plate_data1['Time'].apply(lambda x: str(x)) 
plate_data1 = plate_data1.drop(['Unnamed: 0', 'Time', 'T° Read 2:485/20,528/20'], axis = 1)
plate_data2 = plate_data1.iloc[[576]]
plate_data2 = plate_data2.set_index('Time, (h)')
plate_data2.columns.name = 'Well'
plate_data = plate_data2.transpose().reset_index()
plate_data_GFP = plate_data.rename(columns = {'1900-01-02 00:03:45': 'GFP, 2 days'})
plate_data_GFP
set1 = plate1.merge(plate_data_GFP, on = 'Well')
set1
df = set1.groupby(['Strain', 'Strain 2', 'Condition', '[BtuG], nM'],
                                        as_index=True).agg(mean = ('GFP, 2 days', 'mean'), 
                                                            std = ('GFP, 2 days', 'std'),
                                                           ).reset_index()
plate_data1 = pd.read_excel('20230902 provider sm kinetic.xlsx', 
                            skiprows = 632,
                            nrows=1211-634)
plate_data1['Time, (h)'] = plate_data1['Time'].apply(lambda x: str(x)) 
plate_data1 = plate_data1.drop(['Unnamed: 0', 'Time', 'T° Read 3:600'], axis = 1)
plate_data2 = plate_data1.iloc[[576]]
plate_data2 = plate_data2.set_index('Time, (h)')
plate_data2.columns.name = 'Well'
plate_data = plate_data2.transpose().reset_index()
plate_data_600 = plate_data.rename(columns = {'1900-01-02 00:04:27': 'A600, 2 days'})
set1_600 = plate1.merge(plate_data_600, on = 'Well')

# %% [code]
#A600 Background subtraction
set1_600_filtered = set1_600[set1_600['[BtuG], nM'] > 0]
background_600 = set1_600_filtered[set1_600_filtered['Strain 2'] == 'No Inoculation']
corrected_600 = set1_600_filtered.merge(
    background_600[['Condition', '[BtuG], nM', 'A600, 2 days']],
    on=['Condition', '[BtuG], nM'],
    suffixes=('', '_bg'))
corrected_600['A600_corrected'] = corrected_600['A600, 2 days'] - corrected_600['A600, 2 days_bg']
plot_600 = corrected_600[corrected_600['Strain 2'] != 'No Inoculation']
plot_600['log_BtuG'] = np.log10(plot_600['[BtuG], nM'])

#GFP Background Subtraction
set1_GFP_filtered = set1[set1['[BtuG], nM'] > 0]
background_GFP = set1_GFP_filtered[set1_GFP_filtered['Strain 2'] == 'No Inoculation']
corrected_GFP = set1_GFP_filtered.merge(
    background_GFP[['Condition', '[BtuG], nM', 'GFP, 2 days']],
    on=['Condition', '[BtuG], nM'],
    suffixes=('', '_bg'))
corrected_GFP['GFP_corrected'] = corrected_GFP['GFP, 2 days'] - corrected_GFP['GFP, 2 days_bg']
plot_GFP = corrected_GFP[corrected_GFP['Strain 2'] != 'No Inoculation']
plot_GFP['log_BtuG'] = np.log10(plot_GFP['[BtuG], nM'])

# %% [code]
merge_columns = ['Well', 'Strain', 'Strain 2', 'Condition', '[BtuG], nM', 'Replicate']
merged_df = pd.merge(set1, plot_600, on=merge_columns)

# Filter for the specific coculture
coculture_df = merged_df[
    (merged_df['Strain'] == 'ΔmetE') &
    (merged_df['Strain 2'] == 'Sm1021 WT')
].copy()

# Filter out the zero concentration for log scale
plot_df = coculture_df[coculture_df['[BtuG], nM'] > 0].copy()


color_600 = '#1b998b'
color_GFP = '#f46036'

fig, ax1 = plt.subplots(1, figsize=(6, 4))
ax2 = ax1.twinx()

sns.scatterplot(
    data=plot_df,
    x='[BtuG], nM',
    y='A600_corrected',
    color=color_600,
    s=40,
    linewidth=1,
    edgecolor='black',
    ax=ax1
)

sns.scatterplot(
    data=plot_df,
    x='[BtuG], nM',
    y='GFP, 2 days',
    color=color_GFP,
    s=40,
    linewidth=1,
    edgecolor='black',
    ax=ax2
)

#Format Legend
legend_elements = [
    Line2D([0], [0], marker='o', color='w', label='OD$_{600}$',
           markerfacecolor=color_600, markersize=10, markeredgecolor='black', markeredgewidth=1),
    Line2D([0], [0], marker='o', color='w', label='GFP',
           markerfacecolor=color_GFP, markersize=10, markeredgecolor='black', markeredgewidth=1)]

#Format Axes
ax1.set_xscale('log')
ax1.set_xlabel('[BtuG], nM', fontname="Arial", fontsize=18)

x_ticks = [0.1, 1, 10, 100]
ax1.set_xticks(x_ticks)
ax1.set_xticklabels([str(t) for t in x_ticks], fontname="Arial", fontsize=18)

ax1.set_ylabel('OD$_{600}$', fontname="Arial", fontsize=18, color='#1b998b')
min_y1 = plot_df['A600_corrected'].min()
max_y1 = plot_df['A600_corrected'].max()
ax1.set_ylim(0, max_y1 * 1.1)
ax1.tick_params(axis='y', labelcolor=color_600, labelsize=18)
for label in ax1.get_yticklabels():
    label.set_fontname("Arial")

ax2.set_ylabel('GFP', fontname="Arial", fontsize=18, color='#f46036')
min_y2 = plot_df['GFP, 2 days'].min()
max_y2 = plot_df['GFP, 2 days'].max()
ax2.set_ylim(0, max_y2 * 1.1)
ax2.tick_params(axis='y', labelcolor=color_GFP, labelsize=18)
for label in ax2.get_yticklabels():
    label.set_fontname("Arial")
ax1.spines['top'].set_visible(True)
ax2.spines['top'].set_visible(False)

plt.tight_layout()
plt.show()

# %% [code]
