# Supplementary material for: Quenching corrinoid-based interactions in a model bacterial coculture
Source: ISME Commun. 2026 Jun 9;6(1):ycag160. doi: 10.1093/ismeco/ycag160 (PMC13374852; doi:10.1093/ismeco/ycag160)
Supplement: Hallberg_etal_2025_BtuG_FigureData_Code_ycag160 [file hallberg_etal_2025_btug_figuredata_code_ycag160.zip › Figure Data and Code/Fig_2_S2/Fig_2B_S2/Fig_2B_S2_Code.ipynb]

# %% [code]
#How to turn an excel file in 96-well format into a Pandas dataframe!
import seaborn as sns
import pandas as pd
import matplotlib.pyplot as plt 
import numpy as np
from datetime import datetime
from matplotlib.colors import LogNorm

plate1 = pd.read_excel('20220902 Plate Setup.xlsx', header = 1)
plate_data1 = pd.read_excel('20230902 provider sm kinetic.xlsx', 
                            skiprows = 632,
                            nrows=1211-634)
#First function!!!
def time_conversion(t):
    try:
        t_str = str(t)
        if '1900-' in t_str:
            dt = pd.to_datetime(t_str)
            origin = pd.Timestamp('1899-12-31 00:00:00')
            return (dt - origin).total_seconds() / 3600
        else:
            td = pd.to_timedelta(t_str)
            return td.total_seconds() / 3600
    except Exception as e:
        return None
plate_data1['Hours'] = plate_data1['Time'].apply(time_conversion)
plate_data1 = plate_data1.drop(columns = ['Unnamed: 0', 'T° Read 3:600', 'Time'])

long_plate_data1 = plate_data1.melt(id_vars='Hours', var_name='Well', value_name='A600')
long_plate_data1
merged_df = pd.merge(long_plate_data1, plate1, on='Well', how='left')
merged_df
merged_df['Time'] = merged_df['Hours']
merged_df

# %% [code]
import pandas as pd
import numpy as np
import sys

if not merged_df.empty:
    inoculated_df = merged_df[merged_df['Strain'] != 'No Inoculation'].copy()
    replicate_cols = ['Strain', 'Strain 2', '[BtuG], nM', 'Replicate']

    def self_blank(group):
        blank_data = group[group['Time'] <= 10].copy()
        x_blank = blank_data['Time']
        y_blank = blank_data['A600']
        if len(x_blank) >= 2:
            coeffs = np.polyfit(x_blank, y_blank, 1)
        elif len(x_blank) == 1:
            coeffs = [0, y_blank.iloc[0]]
        else:
            coeffs = [0, 0]
        x_all = group['Time']
        group['Self_Blank_OD600'] = np.polyval(coeffs, x_all)
        group['OD600_self_sub'] = group['A600'] - group['Self_Blank_OD600']

        return group
    inoculated_df = inoculated_df.groupby(replicate_cols).apply(self_blank)
    inoculated_df = inoculated_df.reset_index()

    min_time = inoculated_df['Time'].min()
    start_od = inoculated_df[inoculated_df['Time'] == min_time].groupby(replicate_cols)['OD600_self_sub'].mean().reset_index()
    start_od.rename(columns={'OD600_self_sub': 'Start_OD_self_sub'}, inplace=True)
    inoculated_df = inoculated_df.merge(start_od, on=replicate_cols, how='left')

    raw_normalized = inoculated_df['OD600_self_sub'] + 0.001
    threshold = 1e-4
    inoculated_df['OD600_normalized'] = np.where(
        raw_normalized < threshold,
        0.001,
        raw_normalized)

# %% [code]
#Figure S2A
inoculated_df2 = inoculated_df[inoculated_df['Strain'].notna()]
inoculated_df2 = inoculated_df2[inoculated_df2['Strain 2'] == 'Sm1021 WT']
df_carbonsource = inoculated_df2[inoculated_df2['[BtuG], nM'] > 0]
df_carbonsource = df_carbonsource

for strain in df_carbonsource['Strain'].unique().tolist():
    df_strain = df_carbonsource[df_carbonsource['Strain'] == strain]
    plt.figure(figsize=(5,4))
    n_colors = df_strain['[BtuG], nM'].nunique() 
    discrete_palette = sns.color_palette("viridis", n_colors=n_colors) 
    norm = LogNorm(vmin=df_strain['[BtuG], nM'].min(), vmax=df_strain['[BtuG], nM'].max())

    sns.lineplot(
        data=df_strain,
        x='Hours',
        y='OD600_normalized',
        hue='[BtuG], nM',
        palette=discrete_palette,
        legend = False)
    plt.yscale('log')
    plt.xlabel('Time (hours)')
    plt.ylabel(f'OD$_{{600}}$')
    plt.show()

# %% [code]
#20250915 - ZFH - Growth Parameter calculation
import numpy as np
import pandas as pd
import matplotlib.pyplot as plt
from sklearn.gaussian_process import GaussianProcessRegressor
from sklearn.gaussian_process.kernels import RBF, WhiteKernel
from scipy.integrate import simps

df_combined = inoculated_df

kernel = RBF(length_scale=10.0) + WhiteKernel(noise_level=0.1)

import numpy as np
from sklearn.gaussian_process import GaussianProcessRegressor

def analyze_growth(well_data):
    X = well_data[['Time']].values.reshape(-1, 1)
    y = well_data['OD600_normalized'].values
    y_log = np.log(y)
    gp = GaussianProcessRegressor(kernel=kernel)
    gp.fit(X, y_log)
    time_pred = np.linspace(min(X), max(X), 500).reshape(-1, 1)
    log_OD600_pred, _ = gp.predict(time_pred, return_std=True)
    time_pred = time_pred.flatten()
    log_OD600_pred = log_OD600_pred.flatten()

    growth_rate = np.gradient(log_OD600_pred, time_pred)  # units: 1/time
    second_derivative = np.gradient(growth_rate, time_pred)

    well_data['Log_OD600_Gaussian'] = np.interp(well_data['Time'], time_pred, log_OD600_pred)
    well_data['Growth_Rate'] = np.interp(well_data['Time'], time_pred, growth_rate)
    well_data['Second_Derivative'] = np.interp(well_data['Time'], time_pred, second_derivative)

    well_data = well_data.copy()
    well_data['Well'] = well_data['Well'].iloc[0]
    well_data['Strain'] = well_data['Strain'].iloc[0]
    well_data['[BtuG], nM'] = well_data['[BtuG], nM'].iloc[0]
    well_data['Doubling_Time'] = np.log(2) / well_data['Growth_Rate']
    well_data['Strain'] = well_data['Strain'].iloc[0]
    well_data['Strain 2'] = well_data['Strain 2'].iloc[0]
    well_data['Replicate'] = well_data['Replicate'].iloc[0]

    inflection_points = np.where(np.isclose(second_derivative[:-1], 0, atol=1e-3))[0]
    valid_points = [idx for idx in inflection_points if growth_rate[idx] > 0.005 and growth_rate[idx + 1] < growth_rate[idx]]
    max_growth_rate = np.max(growth_rate)  # Use first diauxie step
    time_max_growth = time_pred[np.argmax(growth_rate)]
    lag_time = (max_growth_rate*time_max_growth - log_OD600_pred[np.argmax(growth_rate)] )/(max_growth_rate)
    adaptation_time = time_pred[next((i for i, num in enumerate(growth_rate) if num > 0), None)]
    carrying_capacity = np.max(log_OD600_pred)
    max_death_rate = np.min(growth_rate)
    time_max_death = time_pred[np.argmin(growth_rate)]
    AUC = simps(log_OD600_pred, time_pred)

    return well_data, pd.Series({
        'Well': well_data['Well'].iloc[0],
        'Strain': well_data['Strain'].iloc[0],
        'Strain 2': well_data['Strain 2'].iloc[0],
        '[BtuG], nM': well_data['[BtuG], nM'].iloc[0],
        'Replicate': well_data['Replicate'].iloc[0],
        'Max Growth Rate': max_growth_rate,
        'Doubling Time': np.log(2) / max_growth_rate,
        'Lag Time': lag_time,
        'Carrying Capacity': 10**carrying_capacity,
        'Adaptation Time': adaptation_time,
        'Max Death Rate': max_death_rate,
        'AUC': AUC})

results = []
metrics = []

for well, group in df_combined.groupby(['Well', 'Strain', 'Strain 2', '[BtuG], nM', 'Replicate']):
    updated_df, growth_params = analyze_growth(group)
    results.append(merged_df)
    metrics.append(growth_params)

df_combined_updated = pd.concat(results, ignore_index=False)

growth_metrics = pd.DataFrame(metrics)
metadata = df_combined[['Well', 'Strain', 'Strain 2', '[BtuG], nM', 'Replicate']].drop_duplicates()
#growth_metrics contains all the metrics that you can extract.
growth_metrics = growth_metrics.merge(metadata, on=['Well', 'Strain', 'Strain 2', '[BtuG], nM', 'Replicate'], how='left')

# %% [code]
#Figure 2B Generation Code
inoculated_df2 = inoculated_df[
    (inoculated_df['Strain'].notna()) &
    (inoculated_df['Strain 2'] == 'Sm1021 WT') &
    (inoculated_df['[BtuG], nM'] == 100.0)
]

pivot_df = inoculated_df2.pivot_table(index='Hours', columns='Well', values='A600')

time = pivot_df.index.to_numpy()
absorbance_matrix = pivot_df.to_numpy()
calibration_factor = 1e9 * 0.2
cell_count_matrix = ((absorbance_matrix - 0.0448)/0.342) * calibration_factor

nutrient_amount = 3.013*10**-10 * time**7.18
nutrient_rate = np.gradient(nutrient_amount, time)
results = {}

for i, well in enumerate(pivot_df.columns):
    cell_count = cell_count_matrix[:, i]
    nutrient_per_cell_rate = nutrient_rate * 10**-9*200*10**-6 * 6.02*10**23 / (60*cell_count)

    results[well] = {
        'time': time,
        'cell_count': cell_count,
        'nutrient_rate': nutrient_rate,
        'nutrient_per_cell_rate': nutrient_per_cell_rate
    }

longform_data = []

for well, data in results.items():
    for t, rate in zip(data['time'], data['nutrient_per_cell_rate']):
        longform_data.append({
            'Time (Hours)': t,
            'Nutrient Rate (nM·h⁻¹·cell⁻¹)': rate,
            'Well': well})

longform_df = pd.DataFrame(longform_data)

filtered_df = longform_df[
    (longform_df['Time (Hours)'] >= 13) &
    (longform_df['Time (Hours)'] <= 31)]

plt.figure(figsize=(4,4))

sns.lineplot(
    data=filtered_df,
    x='Time (Hours)',
    y='Nutrient Rate (nM·h⁻¹·cell⁻¹)',
    color = '#2e294e')


_ = plt.xlabel('Time (Hours)', fontsize = 18)
_ = plt.ylabel('Cobalamin release rate\n(molecules$\cdot$min$^{-1}$$\cdot$cell$^{-1}$)', fontsize = 18)
plt.yscale('log')
_ = plt.yticks(fontname="Arial", fontsize = 18)
_ = plt.xticks([15, 20, 25, 30], fontname="Arial", fontsize = 18)

plt.show()

# %% [code]
#Calculate maximum amount of cobalamin released per cell per unit time.
trend = filtered_df.groupby('Time (Hours)')['Nutrient Rate (nM·h⁻¹·cell⁻¹)'].mean()
max_trend = trend.max()

print(f"Max Average Rate: {max_trend:.2e}")
