# Supplementary material for: Quenching corrinoid-based interactions in a model bacterial coculture
Source: ISME Commun. 2026 Jun 9;6(1):ycag160. doi: 10.1093/ismeco/ycag160 (PMC13374852; doi:10.1093/ismeco/ycag160)
Supplement: Hallberg_etal_2025_BtuG_FigureData_Code_ycag160 [file hallberg_etal_2025_btug_figuredata_code_ycag160.zip › Figure Data and Code/Fig_2_S2/Fig_2B_S2/Fig_2B_S2_GFP_Code.ipynb]

# %% [code]
#How to turn an excel file in 96-well format into a Pandas dataframe!
import seaborn as sns
import numpy as np
import pandas as pd
import matplotlib.pyplot as plt
from sklearn.gaussian_process import GaussianProcessRegressor
from sklearn.gaussian_process.kernels import RBF, WhiteKernel
from scipy.integrate import simps
from datetime import datetime
from matplotlib.colors import LogNorm


plate1 = pd.read_excel('20220902 Plate Setup.xlsx', header = 1)
plate_data1 = pd.read_excel('20230902 provider sm kinetic.xlsx', 
                            skiprows = 51, 
                            nrows=629-52)

def time_to_hours(t):
    try:
        t_str = str(t)
        
        if '1900-' in t_str:
            dt = pd.to_datetime(t_str)
            origin = pd.Timestamp('1899-12-31 00:00:00')
            return (dt - origin).total_seconds() / 3600
        else:
            td = pd.to_timedelta(t_str)
            return td.total_seconds() / 3600
    except Exception as e:
        return None

plate_data1['Hours'] = plate_data1['Time'].apply(time_to_hours)
plate_data1 = plate_data1.drop(columns = ['Unnamed: 0', 'T° Read 2:485/20,528/20', 'Time'])
long_plate_data1 = plate_data1.melt(id_vars='Hours', var_name='Well', value_name='GFP')
merged_df = pd.merge(long_plate_data1, plate1, on='Well', how='left')
merged_df['Time'] = merged_df['Hours']

#Background subtraction
background = (
    merged_df[merged_df['Strain 2'] == 'No Inoculation']
    .groupby('Time')['GFP']
    .mean()
    .rename('Background_GFP')
    .reset_index())

df = merged_df.merge(background, on='Time', how='left')
df['GFP_corrected'] = (df['GFP'] - df['Background_GFP']).clip(lower=0.1)

inoculated_df = df[df['Strain'].notna()]
inoculated_df = inoculated_df[inoculated_df['Strain 2'] == 'Sm1021 WT']
df_carbonsource = inoculated_df[inoculated_df['[BtuG], nM'] > 0]
df_carbonsource = df_carbonsource

# %% [code]
#Calculate growth parameters used in Figure 2B
df_combined = df

kernel = RBF(length_scale=10.0) + WhiteKernel(noise_level=0.1)

import numpy as np
from sklearn.gaussian_process import GaussianProcessRegressor

def analyze_growth(well_data):
    X = well_data[['Time']].values.reshape(-1, 1)
    y = well_data['GFP_corrected'].values

    y_log = np.log(y)

    gp = GaussianProcessRegressor(kernel=kernel)
    gp.fit(X, y_log)

    time_pred = np.linspace(min(X), max(X), 500).reshape(-1, 1)
    log_OD600_pred, _ = gp.predict(time_pred, return_std=True)

    time_pred = time_pred.flatten()
    log_OD600_pred = log_OD600_pred.flatten()

    growth_rate = np.gradient(log_OD600_pred, time_pred)  # units: 1/time
    second_derivative = np.gradient(growth_rate, time_pred)

    well_data['Log_OD600_Gaussian'] = np.interp(well_data['Time'], time_pred, log_OD600_pred)
    well_data['Growth_Rate'] = np.interp(well_data['Time'], time_pred, growth_rate)
    well_data['Second_Derivative'] = np.interp(well_data['Time'], time_pred, second_derivative)

    well_data = well_data.copy()
    well_data['Well'] = well_data['Well'].iloc[0]
    well_data['Strain'] = well_data['Strain'].iloc[0]
    well_data['[BtuG], nM'] = well_data['[BtuG], nM'].iloc[0]
    well_data['Doubling_Time'] = np.log(2) / well_data['Growth_Rate']
    well_data['Strain'] = well_data['Strain'].iloc[0]
    well_data['Strain 2'] = well_data['Strain 2'].iloc[0]
    well_data['Replicate'] = well_data['Replicate'].iloc[0]

    # Extract growth parameters
    inflection_points = np.where(np.isclose(second_derivative[:-1], 0, atol=1e-3))[0]
    valid_points = [idx for idx in inflection_points if growth_rate[idx] > 0.005 and growth_rate[idx + 1] < growth_rate[idx]]
    max_growth_rate = np.max(growth_rate)  # Use first diauxie step
    time_max_growth = time_pred[np.argmax(growth_rate)]
    lag_time = (1 + max_growth_rate*time_max_growth - log_OD600_pred[np.argmax(growth_rate)] )/(max_growth_rate)
    adaptation_time = time_pred[next((i for i, num in enumerate(growth_rate) if num > 0), None)]
    carrying_capacity = np.max(log_OD600_pred)
    max_death_rate = np.min(growth_rate)
    time_max_death = time_pred[np.argmin(growth_rate)]
    AUC = simps(log_OD600_pred, time_pred)

    return well_data, pd.Series({
        'Well': well_data['Well'].iloc[0],
        'Strain': well_data['Strain'].iloc[0],
        'Strain 2': well_data['Strain 2'].iloc[0],
        '[BtuG], nM': well_data['[BtuG], nM'].iloc[0],
        'Replicate': well_data['Replicate'].iloc[0],
        'Max Growth Rate': max_growth_rate,
        'Doubling Time': np.log(2) / max_growth_rate,
        'Lag Time': lag_time,
        'Carrying Capacity': 10**carrying_capacity,
        'Adaptation Time': adaptation_time,
        'Max Death Rate': max_death_rate,
        'AUC': AUC})

results = []
metrics = []

for well, group in df_combined.groupby(['Well', 'Strain', 'Strain 2', '[BtuG], nM', 'Replicate']):
    updated_df, growth_params = analyze_growth(group)
    results.append(merged_df)
    metrics.append(growth_params)

df_combined_updated = pd.concat(results, ignore_index=False)
growth_metrics = pd.DataFrame(metrics)

metadata = df_combined[['Well', 'Strain', 'Strain 2', '[BtuG], nM', 'Replicate']].drop_duplicates()
growth_metrics = growth_metrics.merge(metadata, on=['Well', 'Strain', 'Strain 2', '[BtuG], nM', 'Replicate'], how='left')


# %% [code]
#Figure S2B Generation
for strain in df_carbonsource['Strain'].unique().tolist():
    df_strain = df_carbonsource[df_carbonsource['Strain'] == strain]
    plt.figure(figsize=(5,4))
    n_colors = df_strain['[BtuG], nM'].nunique()
    discrete_palette = sns.color_palette("viridis", n_colors=n_colors)
    norm = LogNorm(vmin=df_strain['[BtuG], nM'].min(), vmax=df_strain['[BtuG], nM'].max())
    sns.lineplot(
        data=df_strain,
        x='Hours',
        y='GFP_corrected',
        hue='[BtuG], nM',
        palette=discrete_palette)

    plt.yscale('log')
    plt.xlabel('Time (hours)')
    plt.ylabel('GFP')
    ax = plt.gca()
    plt.legend(
            title='[BtuG], nM',
            loc='upper left',
            bbox_to_anchor=(1.05, 1))
    plt.show()

# %% [code]
