# Supplementary material for: Quenching corrinoid-based interactions in a model bacterial coculture
Source: ISME Commun. 2026 Jun 9;6(1):ycag160. doi: 10.1093/ismeco/ycag160 (PMC13374852; doi:10.1093/ismeco/ycag160)
Supplement: Hallberg_etal_2025_BtuG_FigureData_Code_ycag160 [file hallberg_etal_2025_btug_figuredata_code_ycag160.zip › Figure Data and Code/Fig_S1/Figure S1A_B/220226_rfpbioassay_doeprelim_ZA-plot0331.csv]

STRAIN	FRACTION	NORMALIZED ∆metE / WT
S. meliloti	SUP	0.6926
S. meliloti	SUP	0.6988
S. meliloti	LYS	1.0070
S. meliloti	LYS	1.0147
P. denitrificans	SUP	0.0112
P. denitrificans	SUP	0.0114
P. denitrificans	LYS	0.2276
P. denitrificans	LYS	0.2298
E. coli	SUP	0.0031
E. coli	SUP	0.0028
E. coli	LYS	0.0049
E. coli	LYS	0.0043
B12 control	Control	0.9482
