# Supplementary material for: Quenching corrinoid-based interactions in a model bacterial coculture
Source: ISME Commun. 2026 Jun 9;6(1):ycag160. doi: 10.1093/ismeco/ycag160 (PMC13374852; doi:10.1093/ismeco/ycag160)
Supplement: Hallberg_etal_2025_BtuG_FigureData_Code_ycag160 [file hallberg_etal_2025_btug_figuredata_code_ycag160.zip › Figure Data and Code/Fig_S1/Figure S1A_B/co-culture_plot_220331.csv]

Strain in co-culture	20h Normalized ∆metE/WT	24h Normalized ∆metE/WT
S. meliloti	0.750	0.798
S. meliloti	0.833	1.000
S. meliloti	0.533	0.568
P. denitrificans	0.208	0.185
P. denitrificans	0.178	0.154
P. denitrificans	0.200	0.190
E. coli	0.232	0.198
E. coli	0.267	0.228
E. coli	0.253	0.207
B12	0.840	1.049
