# Supplementary material for: Quenching corrinoid-based interactions in a model bacterial coculture
Source: ISME Commun. 2026 Jun 9;6(1):ycag160. doi: 10.1093/ismeco/ycag160 (PMC13374852; doi:10.1093/ismeco/ycag160)
Supplement: Hallberg_etal_2025_BtuG_FigureData_Code_ycag160 [file hallberg_etal_2025_btug_figuredata_code_ycag160.zip › Figure Data and Code/Fig_S1/Figure S1A_B/FigureS1A_B_Code.ipynb]

# %% [code]
import pandas as pd
import numpy as np
import seaborn as sns
import matplotlib.pyplot as plt
from matplotlib.lines import Line2D

#FigureS1A
df = pd.read_csv('220226_rfpbioassay_doeprelim_ZA-plot0331.csv')

palette = ['#f46036', '#2e294e', '#1b998b']

fig, ax = plt.subplots(figsize=(4, 4))

sns.pointplot(
    data=df,
    x='STRAIN',
    y='NORMALIZED ∆metE / WT',
    hue='FRACTION',
    palette=palette,
    linestyles='none',
    markers='_',
    scale=3.0,
    errorbar=None,
    dodge=False,
    ax=ax)

sns.stripplot(
    data=df,
    x='STRAIN',
    y='NORMALIZED ∆metE / WT',
    hue='FRACTION',
    palette=palette,
    edgecolor='black',
    linewidth=1,
    jitter=False,
    size=8,
    ax=ax,
    zorder=10)

legend_elements = [
    Line2D([0], [0], marker='o', color='w', label=r'Supernatant',
           markerfacecolor=palette[0], markersize=10, markeredgecolor='black', markeredgewidth=1),
    Line2D([0], [0], marker='o', color='w', label=r'Lysate',
           markerfacecolor=palette[1], markersize=10, markeredgecolor='black', markeredgewidth=1),
    Line2D([0], [0], marker='o', color='w', label=r'Cobalamin',
           markerfacecolor=palette[2], markersize=10, markeredgecolor='black', markeredgewidth=1)
]

#Formatting
ax.set_ylim(bottom=-0.1, top=1.1)
ax.set_ylabel("Normalized GFP\n$\it{∆metE}$ / WT", fontsize=14)

ax.set_xlabel('Species', fontsize=14)
ax.tick_params(axis='y', labelsize=14)
ax.tick_params(axis='x', labelsize = 14)
ax.set_xticklabels([r'$\it{Sm}$', r'$\it{Pd}$', r'$\it{E. coli}$', r'Cbl'], rotation=90)
ax.legend(
    handles=legend_elements,
    loc='center left',
    bbox_to_anchor=(0.5, 0.5))

plt.show()


# %% [code]
#Figure S1B
df = pd.read_csv('co-culture_plot_220331.csv')

fig, ax = plt.subplots(figsize=(4, 4))

sns.pointplot(
    data=df,
    x='Strain in co-culture',
    y='24h Normalized ∆metE/WT',
    color = 'black',
    linestyles='none',
    markers='_',
    scale=3.0,
    errorbar=None,
    dodge=False,
    ax=ax)

sns.stripplot(
    data=df,
    x='Strain in co-culture',
    y='24h Normalized ∆metE/WT',
    color='#2e294e',
    edgecolor='black',
    linewidth=1,
    jitter=False,
    size=8,
    ax=ax,
    zorder=10)

#Formatting
ax.set_ylim(bottom=-0.1, top=1.1)
ax.set_ylabel('Normalized GFP\n∆metE / WT', fontsize=14)
ax.set_xlabel('Species in Coculture', fontsize=14)
ax.tick_params(axis='y', labelsize=14)
ax.tick_params(axis='x', labelsize = 14)
ax.set_xticklabels([r'$\it{Sm}$', r'$\it{Pd}$', r'$\it{E. coli}$', r'Cbl'], rotation=90)

plt.show()


# %% [code]
