# Supplementary material for: Quenching corrinoid-based interactions in a model bacterial coculture
Source: ISME Commun. 2026 Jun 9;6(1):ycag160. doi: 10.1093/ismeco/ycag160 (PMC13374852; doi:10.1093/ismeco/ycag160)
Supplement: Hallberg_etal_2025_BtuG_FigureData_Code_ycag160 [file hallberg_etal_2025_btug_figuredata_code_ycag160.zip › Figure Data and Code/Fig_S1/Figure S1C/20220829 Plate Setup.xlsx]

## Sheet: Sheet 1 - 20230808 Plate Setup
20230829 Plate Setup
Well	Strain	Condition	[BtuG], nM	Replicate
A1	ΔmetE	Cbl	100	1
A2	ΔmetE	Cbl	33.3	1
A3	ΔmetE	Cbl	11.1	1
A4	ΔmetE	Cbl	3.7	1
A5	ΔmetE	Cbl	1.23	1
A6	ΔmetE	Cbl	0.412	1
A7	ΔmetE	Cbl	0.137	1
A8	ΔmetE	Cbl	0.046	1
A9	ΔmetE	Cbl	0	1
A10	ΔmetE	No Additive	0	1
A11	ΔmetE	No Additive	0	1
A12	ΔmetE	No Additive	0	1
B1	ΔmetE	Cbl	100	2
B2	ΔmetE	Cbl	33.3	2
B3	ΔmetE	Cbl	11.1	2
B4	ΔmetE	Cbl	3.7	2
B5	ΔmetE	Cbl	1.23	2
B6	ΔmetE	Cbl	0.412	2
B7	ΔmetE	Cbl	0.137	2
B8	ΔmetE	Cbl	0.046	2
B9	ΔmetE	Cbl	0	2
B10	ΔmetE	No Additive	0	2
B11	ΔmetE	No Additive	0	2
B12	ΔmetE	No Additive	0	2
C1	ΔmetE	Cbl	100	3
C2	ΔmetE	Cbl	33.3	3
C3	ΔmetE	Cbl	11.1	3
C4	ΔmetE	Cbl	3.7	3
C5	ΔmetE	Cbl	1.23	3
C6	ΔmetE	Cbl	0.412	3
C7	ΔmetE	Cbl	0.137	3
C8	ΔmetE	Cbl	0.046	3
C9	ΔmetE	Cbl	0	3
C10	ΔmetE	No Additive	0	3
C11	ΔmetE	No Additive	0	3
C12	ΔmetE	No Additive	0	3
D1	No Inoculation	Cbl	100	1
D2	No Inoculation	Cbl	33.3	1
D3	No Inoculation	Cbl	11.1	1
D4	No Inoculation	Cbl	3.7	1
D5	No Inoculation	Cbl	1.23	1
D6	No Inoculation	Cbl	0.412	1
D7	No Inoculation	Cbl	0.137	1
D8	No Inoculation	Cbl	0.046	1
D9	No Inoculation	Cbl	0	1
D10	No Inoculation	No Additive	0	1
D11	No Inoculation	No Additive	0	1
D12	No Inoculation	No Additive	0	1
E1	ΔmetE	Methionine	100	1
E2	ΔmetE	Methionine	33.3	1
E3	ΔmetE	Methionine	11.1	1
E4	ΔmetE	Methionine	3.7	1
E5	ΔmetE	Methionine	1.23	1
E6	ΔmetE	Methionine	0.412	1
E7	ΔmetE	Methionine	0.137	1
E8	ΔmetE	Methionine	0.046	1
E9	ΔmetE	Methionine	0	1
E10	ΔmetE	No Additive	0	1
E11	ΔmetE	No Additive	0	1
E12	ΔmetE	No Additive	0	1
F1	ΔmetE	Methionine	100	2
F2	ΔmetE	Methionine	33.3	2
F3	ΔmetE	Methionine	11.1	2
F4	ΔmetE	Methionine	3.7	2
F5	ΔmetE	Methionine	1.23	2
F6	ΔmetE	Methionine	0.412	2
F7	ΔmetE	Methionine	0.137	2
F8	ΔmetE	Methionine	0.046	2
F9	ΔmetE	Methionine	0	2
F10	ΔmetE	No Additive	0	2
F11	ΔmetE	No Additive	0	2
F12	ΔmetE	No Additive	0	2
G1	ΔmetE	Methionine	100	3
G2	ΔmetE	Methionine	33.3	3
G3	ΔmetE	Methionine	11.1	3
G4	ΔmetE	Methionine	3.7	3
G5	ΔmetE	Methionine	1.23	3
G6	ΔmetE	Methionine	0.412	3
G7	ΔmetE	Methionine	0.137	3
G8	ΔmetE	Methionine	0.046	3
G9	ΔmetE	Methionine	0	3
G10	ΔmetE	No Additive	0	3
G11	ΔmetE	No Additive	0	3
G12	ΔmetE	No Additive	0	3
H1	No Inoculation	Methionine	100	1
H2	No Inoculation	Methionine	33.3	1
H3	No Inoculation	Methionine	11.1	1
H4	No Inoculation	Methionine	3.7	1
H5	No Inoculation	Methionine	1.23	1
H6	No Inoculation	Methionine	0.412	1
H7	No Inoculation	Methionine	0.137	1
H8	No Inoculation	Methionine	0.046	1
H9	No Inoculation	Methionine	0	1
H10	No Inoculation	No Additive	0	1
H11	No Inoculation	No Additive	0	1
H12	No Inoculation	No Additive	0	1
