# Supplementary material for: Quenching corrinoid-based interactions in a model bacterial coculture
Source: ISME Commun. 2026 Jun 9;6(1):ycag160. doi: 10.1093/ismeco/ycag160 (PMC13374852; doi:10.1093/ismeco/ycag160)
Supplement: Hallberg_etal_2025_BtuG_FigureData_Code_ycag160 [file hallberg_etal_2025_btug_figuredata_code_ycag160.zip › Figure Data and Code/Fig_S1/Figure S1C/20230829 delmetE BtuG test.xlsx]

## Sheet: Plate 1 - Sheet1
Software Version	3.11.19
Experiment File Path:	C:\Users\Taga lab\Documents\Taga lab\Zach\2023\08\2030829 delmetE BtuG test.xpt
Protocol File Path:	C:\Users\Taga lab\Documents\Taga lab\Zach\A600 GFP Kinetics.prt
Plate Number	Plate 1
Date	2023-08-29
Time	11:25:38
Reader Type:	Synergy 2
Reader Serial Number:	233249
Reading Type	Reader
Procedure Details
Plate Type	96 WELL PLATE
Set Temperature	Setpoint 37°C
	Preheat before moving to next step
Read	Absorbance Endpoint
	Full Plate
	Wavelengths: 600
	Read Speed: Normal, Delay: 100 msec, Measurements/Data Point: 8
Start Kinetic	Runtime 24:00:00 (HH:MM:SS), Interval 0:05:00, 289 Reads
Shake	Medium, Continuous
Read	Fluorescence Endpoint
	Full Plate
	Filter Set 1
	Excitation: 485/20, Emission: 528/20
	Optics: Bottom, Gain: 35
	Light Source: Tungsten, Standard Dynamic Range
	Read Speed: Normal, Delay: 100 msec, Measurements/Data Point: 10
Read	Absorbance Endpoint
	Full Plate
	Wavelengths: 600
	Read Speed: Normal, Delay: 100 msec, Measurements/Data Point: 8
End Kinetic
Set Temperature	Incubator off
Results
Actual Temperature:	25
		1	2	3	4	5	6	7	8	9	10	11	12
	A	0.1421	0.1461	0.1515	0.165	0.1507	0.1642	0.1567	0.1628	0.1591	0.1578	0.1553	0.1582	Read 1:600
	B	0.1586	0.1444	0.1382	0.1499	0.1561	0.167	0.1569	0.158	0.1651	0.1503	0.1593	0.1561	Read 1:600
	C	0.1504	0.1473	0.15	0.1658	0.1534	0.1645	0.1583	0.1697	0.1672	0.161	0.1642	0.1587	Read 1:600
	D	0.1502	0.1396	0.1529	0.1578	0.1599	0.1544	0.1486	0.1742	0.1665	0.1645	0.1633	0.1491	Read 1:600
	E	0.1489	0.1437	0.1535	0.1607	0.1578	0.158	0.1619	0.1534	0.1611	0.1652	0.1598	0.1573	Read 1:600
	F	0.1436	0.1509	0.145	0.1608	0.1609	0.1502	0.1616	0.1681	0.1606	0.1608	0.1592	0.1565	Read 1:600
	G	0.1512	0.1472	0.151	0.1574	0.1514	0.1584	0.1579	0.1622	0.1542	0.1636	0.1671	0.1653	Read 1:600
	H	0.1493	0.1494	0.1564	0.159	0.1494	0.155	0.1513	0.1591	0.1619	0.1608	0.1581	0.1574	Read 1:600
Read 2:485/20,528/20
	Time	T° Read 2:485/20,528/20	A1	A2	A3	A4	A5	A6	A7	A8	A9	A10	A11	A12	B1	B2	B3	B4	B5	B6	B7	B8	B9	B10	B11	B12	C1	C2	C3	C4	C5	C6	C7	C8	C9	C10	C11	C12	D1	D2	D3	D4	D5	D6	D7	D8	D9	D10	D11
	00:03:45	31.8	31	32	31	32	31	31	31	31	31	26	26	27	32	31	31	31	31	31	32	31	31	26	27	26	32	32	32	32	31	31	31	32	32	27	27	26	33	30	30	30	30	29	30	30	30	25	26
	00:08:45	36.2	32	32	31	32	32	31	31	31	32	27	27	27	32	32	31	32	31	31	31	32	32	26	27	27	32	32	32	33	31	31	31	32	33	27	27	27	34	30	31	30	30	30	29	30	30	25	26
	00:13:45	37	32	33	32	33	32	32	32	32	32	28	28	28	34	32	32	32	31	31	32	32	32	27	27	27	34	33	32	33	32	31	32	32	33	27	27	27	32	31	30	30	30	30	30	30	30	25	26
	00:18:45	37	33	34	33	33	33	32	32	33	33	29	29	29	34	33	33	33	33	32	33	32	33	28	28	28	34	33	33	34	32	32	32	33	34	28	28	27	33	32	31	30	31	30	30	31	31	26	26
	00:23:45	37	34	34	33	34	33	33	33	33	33	28	29	29	34	34	34	33	33	33	33	33	33	29	28	29	34	34	34	33	33	33	33	34	34	29	29	28	32	32	32	32	32	31	31	32	32	27	27
	00:28:45	37	33	34	33	34	34	33	33	33	34	28	28	29	34	34	33	33	33	33	33	34	33	28	28	29	34	34	34	34	34	33	34	34	34	28	29	29	32	33	32	32	32	31	32	32	32	27	28
	00:33:45	37	34	33	33	33	33	32	33	33	33	28	28	28	33	34	34	33	33	33	33	33	33	28	29	29	34	34	34	34	33	33	33	33	33	28	29	29	33	32	32	32	32	31	31	32	32	27	27
	00:38:45	37	33	33	33	33	33	31	33	33	33	28	28	28	33	33	33	33	33	33	33	33	33	27	28	28	34	33	33	33	33	33	33	33	33	29	28	29	33	32	32	32	31	31	31	31	32	27	27
	00:43:45	37	33	33	33	33	33	31	33	32	33	28	28	28	32	33	33	33	33	33	32	33	33	27	28	28	33	33	33	33	33	32	33	33	33	28	28	29	33	31	31	31	31	30	31	31	32	26	27
	00:48:45	37	34	33	33	32	33	31	33	33	33	27	27	28	32	33	32	33	33	32	32	32	33	27	27	28	32	34	33	32	33	32	32	31	33	28	28	29	32	31	31	31	31	30	31	31	31	26	26
	00:53:45	37	33	33	33	32	33	31	32	32	32	27	27	28	32	33	33	32	33	32	33	32	32	28	27	28	32	33	32	32	33	32	32	32	32	28	28	29	32	31	31	31	31	30	31	30	31	25	26
	00:58:45	37	34	33	32	33	33	30	34	33	32	27	28	28	32	33	33	32	32	31	32	32	33	27	27	28	33	33	32	32	32	32	32	31	33	28	28	28	32	31	31	31	30	30	31	30	31	26	26
	01:03:45	37	34	33	33	32	33	30	33	32	32	27	27	28	32	33	33	32	32	30	32	32	33	27	27	28	32	33	32	32	32	32	32	31	33	27	28	28	32	31	31	31	30	30	30	31	30	26	26
	01:08:45	37	33	33	33	32	32	30	32	32	32	27	28	28	32	33	32	32	32	30	36	32	33	27	27	28	32	32	33	32	33	32	32	32	32	28	28	28	30	31	31	31	31	29	30	31	31	25	26
	01:13:45	37	33	33	33	32	33	30	33	32	32	27	27	28	32	33	32	32	32	30	37	32	32	26	27	27	32	33	32	32	32	32	32	31	33	27	28	28	30	31	31	30	30	30	30	31	31	26	26
	01:18:45	37	33	33	33	32	33	30	33	33	33	28	27	28	32	32	32	31	31	30	38	32	32	27	27	27	32	33	32	33	32	32	32	31	32	28	28	28	30	31	30	30	30	29	30	31	30	26	26
	01:23:45	36.9	33	33	32	32	33	30	32	32	33	27	27	28	32	33	32	32	32	30	37	31	32	27	27	27	33	33	33	33	33	31	32	31	32	27	28	29	29	30	31	30	31	30	30	31	30	26	26
	01:28:45	37	33	32	33	32	33	30	33	32	32	27	27	28	32	33	32	31	32	30	38	32	32	27	27	27	32	32	32	32	33	32	32	31	32	27	27	28	30	31	30	30	31	29	30	30	30	26	26
	01:33:45	37	33	33	33	32	33	30	33	32	32	27	28	28	32	33	32	32	32	31	38	32	32	27	27	28	32	33	32	33	32	32	32	31	32	27	27	28	30	31	31	30	31	30	30	30	30	26	26
	01:38:45	37	34	33	32	32	33	30	32	32	32	27	28	28	32	32	32	32	32	30	37	32	32	27	27	27	32	33	32	33	32	32	32	31	32	27	28	29	29	31	30	31	30	30	30	30	30	25	27
	01:43:45	37	33	33	32	32	33	30	32	33	32	27	28	28	33	32	32	31	32	30	37	31	32	27	27	28	32	33	32	32	32	32	32	31	32	28	28	28	30	31	31	30	30	30	30	30	30	26	26
	01:48:45	36.9	33	33	33	32	33	31	33	33	32	27	27	28	32	33	32	32	32	30	37	32	32	27	27	28	32	33	32	32	32	32	32	32	32	28	27	28	29	31	31	30	30	29	30	30	30	25	26
	01:53:45	36.9	33	33	32	33	33	30	33	33	32	27	27	28	32	32	32	32	32	30	37	31	32	27	27	27	33	33	32	32	32	32	32	31	32	27	28	29	29	31	30	30	30	29	30	30	30	25	26
	01:58:45	37	33	33	32	32	33	30	33	32	33	27	27	28	32	33	32	31	32	31	36	32	33	27	27	28	32	33	32	32	32	32	32	32	32	27	27	28	30	31	30	30	30	29	30	30	30	25	26
	02:03:45	37	34	33	32	32	33	30	32	33	33	27	28	28	32	32	32	32	32	30	35	32	32	27	28	27	32	33	32	32	32	32	32	32	33	27	27	28	29	30	31	30	30	30	30	30	30	25	26
	02:08:45	37	34	33	32	32	33	31	33	32	32	27	27	28	32	33	32	32	32	30	35	31	33	27	28	28	33	33	32	33	33	32	32	32	33	27	28	28	29	31	30	30	30	29	30	30	30	26	26
	02:13:45	37	33	33	32	32	33	31	32	33	32	27	28	28	32	32	32	32	32	30	32	32	33	26	28	28	32	33	32	32	33	32	32	32	33	27	27	28	30	31	30	31	31	29	30	30	30	26	25
	02:18:45	37	34	33	32	32	33	31	33	33	32	27	28	28	32	32	32	32	32	31	31	32	32	27	27	28	32	32	32	32	32	32	32	32	33	27	28	28	29	31	30	31	30	30	30	30	30	26	26
	02:23:45	37	33	33	32	33	33	30	33	33	33	27	27	28	32	32	32	32	32	30	32	32	32	27	27	28	33	33	32	32	33	32	32	31	32	28	28	28	29	31	30	30	30	29	30	30	30	26	26
	02:28:45	37	33	33	32	32	33	31	33	33	33	28	28	28	32	33	32	32	32	31	32	32	32	27	27	27	32	32	32	32	33	32	32	31	33	28	28	29	30	31	30	30	30	30	30	30	30	25	25
	02:33:45	37	34	33	32	33	33	31	33	33	33	27	28	28	33	33	32	31	32	31	32	32	32	27	27	28	32	33	32	32	33	32	32	32	33	27	27	28	29	31	30	30	30	30	29	30	30	26	26
	02:38:45	36.9	33	33	32	32	33	31	33	33	33	28	28	28	32	33	32	32	32	31	31	36	33	27	28	28	32	33	32	32	33	32	32	32	32	27	27	28	29	31	31	30	30	29	29	30	30	25	26
	02:43:45	37	33	33	33	32	33	31	33	32	33	27	28	28	32	32	32	32	32	31	32	32	35	27	27	28	32	33	32	33	32	32	32	32	33	27	28	28	30	31	31	30	30	29	30	30	30	25	26
	02:48:45	37	34	33	32	32	33	31	33	33	33	27	27	28	32	33	32	32	32	30	32	32	35	27	28	28	32	32	32	33	33	32	32	32	33	27	28	28	30	31	30	30	30	30	30	30	30	25	25
	02:53:45	37	33	33	32	33	34	31	33	33	33	28	28	28	32	33	32	32	32	31	32	32	33	27	28	28	32	33	32	32	33	32	32	32	33	27	28	28	29	31	31	30	30	29	30	29	30	26	25
	02:58:45	37	33	33	33	33	34	31	34	33	33	28	28	28	32	32	32	32	32	31	32	32	32	27	27	28	32	33	32	32	33	33	33	32	33	28	28	28	29	31	30	30	30	29	29	30	30	25	26
	03:03:45	37	33	33	33	33	34	31	33	33	33	28	28	28	32	32	32	32	33	31	32	32	33	27	27	28	32	33	32	32	33	33	32	32	33	28	28	28	30	31	31	30	30	29	29	30	30	25	26
	03:08:45	37	33	33	32	33	33	31	33	33	33	27	27	28	32	33	32	32	32	31	32	33	33	27	27	28	32	33	32	32	33	32	32	33	33	27	28	28	29	31	30	30	30	29	30	30	30	25	26
	03:13:45	37	33	33	32	33	34	31	34	33	34	27	28	28	32	33	32	32	33	31	32	32	32	27	28	27	32	32	32	32	33	32	33	33	33	27	27	28	29	31	31	30	30	29	29	30	30	25	26
	03:18:45	37	33	33	32	33	34	31	33	33	34	27	28	28	32	32	32	32	32	31	32	32	33	27	28	28	32	33	32	32	33	32	33	33	33	28	28	28	29	31	30	30	29	29	30	30	30	25	26
	03:23:45	37	33	34	33	33	34	32	34	34	34	27	27	28	32	32	32	32	33	31	32	32	33	27	27	27	32	33	32	32	33	33	33	33	33	28	28	28	29	30	30	30	30	29	30	30	30	25	26
	03:28:45	37	33	33	32	33	34	32	34	33	33	27	28	28	32	33	32	32	32	31	33	33	32	27	27	28	32	33	32	32	34	33	33	32	34	27	27	28	29	31	30	30	30	29	30	30	30	25	25
	03:33:45	37	33	33	33	33	34	32	34	33	34	28	28	28	32	32	32	32	32	31	33	32	33	27	27	28	32	32	32	33	33	33	33	33	33	27	28	28	28	31	30	30	30	30	30	30	30	26	25
	03:38:45	37	33	33	33	33	35	32	34	33	34	28	27	28	33	32	32	32	32	31	32	33	33	27	28	28	31	32	33	32	34	33	33	32	34	27	28	28	29	31	30	30	30	29	30	30	30	25	26
	03:43:45	37	33	33	33	33	34	32	34	34	34	27	28	28	32	32	32	32	33	32	33	33	33	27	27	27	32	32	32	32	34	33	34	33	34	27	28	28	29	30	30	30	30	29	30	30	30	26	26
	03:48:45	37	33	33	33	33	35	32	35	34	34	27	28	29	32	33	32	32	33	31	32	33	33	27	27	27	32	33	32	33	34	33	33	33	34	28	28	28	29	31	30	30	30	29	29	30	30	25	25
	03:53:45	37	33	33	33	33	35	32	34	34	34	27	28	28	32	33	32	33	32	32	33	33	34	26	27	27	32	33	32	33	34	34	34	33	34	27	28	28	29	31	30	30	30	29	30	30	30	26	26
	03:58:45	37	33	33	33	34	34	32	34	34	35	28	28	28	32	32	32	32	33	31	33	33	34	27	27	28	32	32	32	32	34	33	34	33	34	27	27	28	29	31	30	30	30	29	30	30	30	25	26
	04:03:45	37	33	33	33	34	34	33	35	34	34	27	28	28	31	33	32	32	33	31	34	33	34	27	27	28	32	32	32	32	34	34	34	34	34	28	28	28	29	31	30	30	30	29	30	30	30	25	26
	04:08:45	37	34	33	33	33	35	32	35	35	35	27	28	28	32	33	32	32	33	32	33	33	34	27	27	28	32	32	33	32	35	34	34	33	34	28	28	29	29	31	30	30	30	29	30	30	30	25	26
	04:13:45	36.9	33	34	33	34	35	33	35	35	34	27	28	28	32	33	32	32	33	32	33	33	33	27	27	28	32	33	32	33	34	34	34	34	35	27	28	28	29	31	30	30	30	29	30	30	30	25	26
	04:18:45	36.9	33	33	33	34	36	33	35	35	35	27	27	28	32	32	32	33	34	32	33	33	34	27	27	28	32	32	33	32	35	34	34	33	35	27	28	28	29	31	30	30	30	29	30	30	30	25	26
	04:23:45	37	34	33	33	34	36	33	35	35	35	27	27	28	32	33	32	33	33	32	34	34	34	27	27	28	32	33	32	33	35	34	34	34	35	27	28	28	29	31	30	30	30	29	30	30	30	25	25
	04:28:45	37	33	33	33	34	36	33	35	35	36	27	27	28	32	33	32	33	33	32	34	34	34	27	28	28	32	32	32	33	36	34	35	34	36	27	27	28	29	31	30	30	30	30	30	30	30	25	25
	04:33:45	37	33	33	33	35	36	34	35	36	36	28	27	29	32	32	32	33	34	32	33	34	34	27	28	28	32	32	32	33	35	35	35	34	35	27	28	28	29	31	30	30	30	29	30	30	30	25	25
	04:38:45	37	33	33	33	34	36	33	36	35	36	27	27	28	32	33	32	33	34	32	34	34	35	27	27	28	32	33	32	33	35	35	35	34	35	27	28	28	29	31	30	30	30	29	30	30	30	25	26
	04:43:45	37	33	33	33	35	36	34	36	36	36	27	28	29	32	33	32	33	34	32	34	34	35	27	27	28	32	32	32	33	36	35	35	34	36	27	27	29	29	31	31	30	30	29	30	30	30	26	25
	04:48:45	37	33	34	34	35	37	34	36	36	37	27	28	28	32	32	32	33	34	33	34	34	35	27	27	27	32	33	32	33	36	35	36	35	36	27	28	28	29	31	30	30	30	29	30	30	30	25	25
	04:53:45	37	33	33	34	35	37	34	37	36	36	27	28	28	32	32	32	33	34	33	34	34	35	27	28	28	31	33	33	33	36	36	36	35	36	27	28	28	29	31	30	30	30	29	30	30	30	26	26
	04:58:45	37	33	34	34	36	37	34	37	37	37	28	28	29	32	33	32	33	35	33	34	35	35	27	27	28	31	33	33	33	36	36	36	35	36	27	28	28	29	31	30	30	30	29	30	30	30	25	26
	05:03:45	37	33	33	33	36	37	34	37	37	37	28	28	28	32	33	31	33	35	33	35	35	35	27	27	28	32	33	33	33	37	36	36	35	37	28	28	28	29	31	30	30	30	29	30	30	30	25	25
	05:08:45	37	33	33	33	36	38	35	38	37	37	28	28	28	32	33	32	33	36	33	35	35	36	27	28	28	31	33	33	33	37	36	37	36	37	28	28	28	29	30	30	30	30	29	29	29	30	26	25
	05:13:45	37	33	33	33	36	38	35	38	38	38	27	27	28	32	32	32	34	35	34	35	35	36	27	27	28	32	33	33	33	37	37	37	36	38	28	28	28	29	31	30	30	30	29	30	30	30	25	25
	05:18:45	37	33	34	34	36	38	36	38	38	38	27	28	29	32	32	32	34	36	34	35	36	36	27	27	28	32	33	33	34	38	37	37	37	38	28	27	28	29	31	30	30	30	29	30	30	30	25	25
	05:23:45	37	33	33	34	36	39	36	39	38	38	27	28	29	32	33	32	34	36	34	36	36	36	27	27	28	32	32	33	33	38	38	37	37	38	28	28	29	29	31	30	30	30	29	30	30	30	25	25
	05:28:45	37	33	33	34	36	39	37	39	39	39	27	27	29	32	33	32	33	36	34	36	36	37	27	27	27	32	32	33	34	38	38	38	37	38	27	27	28	29	30	30	30	30	29	30	30	30	25	25
	05:33:45	37	33	33	34	37	40	37	39	40	40	27	28	28	32	32	32	33	36	35	36	36	37	27	28	28	32	33	33	33	39	38	38	38	39	27	28	28	29	31	30	30	30	29	30	30	31	26	25
	05:38:45	37	33	33	34	37	40	38	40	40	41	27	28	28	32	32	32	33	36	35	36	37	37	27	28	27	32	33	33	33	39	39	39	38	40	27	28	28	29	31	30	30	29	29	30	30	30	25	26
	05:43:45	37	33	33	34	37	41	38	40	41	41	27	28	28	31	32	31	34	37	35	37	38	37	27	27	27	31	33	33	34	40	40	39	39	40	28	28	28	29	31	30	30	30	29	30	30	30	26	25
	05:48:45	37	33	34	34	37	41	38	41	41	42	27	27	28	32	33	32	34	37	36	37	37	38	27	27	27	32	33	33	34	41	39	40	39	41	28	28	28	29	31	30	30	30	29	29	30	30	25	25
	05:53:45	37	33	34	34	37	42	39	42	42	42	27	28	28	32	32	32	34	38	36	37	38	38	27	27	28	32	33	33	33	41	40	41	40	41	27	28	28	29	31	30	30	30	29	30	30	30	26	25
	05:58:45	37	33	34	34	38	42	39	42	42	42	28	28	29	32	33	32	34	38	36	38	38	38	27	27	28	32	33	33	34	42	41	41	40	42	27	28	28	29	31	30	30	30	29	29	30	30	25	25
	06:03:45	37	33	34	34	38	43	40	43	43	43	27	28	28	32	33	32	34	39	37	38	38	39	27	28	27	32	33	33	34	43	41	42	41	42	28	28	28	29	30	30	30	30	29	30	29	30	26	25
	06:08:45	37	33	33	34	38	44	42	43	43	44	27	28	28	32	33	32	34	39	37	38	39	40	27	28	28	32	32	33	33	43	42	43	42	44	27	28	28	28	31	30	30	30	29	30	30	30	26	25
	06:13:45	37	33	33	34	39	44	42	45	44	45	27	28	29	32	32	32	35	39	37	39	39	39	27	28	28	32	32	33	33	44	43	44	42	44	27	27	28	29	31	30	30	30	29	30	30	30	25	25
	06:18:45	37	33	33	34	39	46	43	45	45	46	27	28	28	32	33	32	34	40	38	40	40	41	27	27	28	31	33	33	34	44	44	44	43	45	27	27	28	29	31	30	30	30	29	30	30	30	26	25
	06:23:45	37	33	34	34	39	46	43	47	46	47	27	28	28	32	32	32	35	40	39	40	41	41	27	27	28	31	33	33	34	45	45	45	44	46	27	28	27	28	31	31	29	30	29	30	30	30	25	25
	06:28:45	37	33	34	34	40	47	44	47	47	48	27	28	28	32	33	31	35	41	39	41	41	42	27	27	28	31	33	33	34	46	45	45	45	47	28	28	28	29	30	30	30	30	29	30	30	30	25	25
	06:33:45	37	33	33	34	40	48	46	48	49	48	28	28	28	32	32	32	35	42	40	42	42	43	27	27	28	32	32	33	34	47	46	47	45	48	28	27	28	29	31	30	30	30	29	30	30	30	25	25
	06:38:45	37	33	33	35	40	49	47	49	49	50	28	28	28	32	33	32	35	43	40	42	42	43	27	28	28	31	33	33	34	48	48	48	47	49	27	28	28	29	31	30	30	30	29	30	30	30	25	25
	06:43:45	37	33	33	35	40	50	47	50	51	51	27	27	28	32	33	32	35	43	41	43	43	44	27	27	28	31	33	34	34	49	48	49	48	50	28	28	27	29	31	30	30	30	30	30	30	30	25	25
	06:48:45	37	33	34	35	40	51	49	52	52	52	27	28	29	32	33	32	35	44	43	44	44	45	27	28	28	32	33	33	34	51	49	50	49	52	28	28	28	29	31	31	30	30	29	30	30	30	26	25
	06:53:45	37	33	34	35	41	53	51	53	54	54	27	28	29	32	33	32	35	45	43	45	45	46	27	28	28	32	33	34	34	52	51	51	50	53	28	28	28	29	31	30	30	30	29	30	30	30	26	25
	06:58:45	37	33	34	35	42	54	52	55	55	55	28	27	29	32	33	32	35	46	44	46	46	47	27	27	28	32	33	33	34	53	52	53	52	55	28	28	28	29	31	30	30	30	29	30	30	30	26	25
	07:03:45	37	33	34	35	42	56	53	56	57	57	27	28	28	32	33	32	35	47	45	46	47	47	27	28	28	32	33	34	34	55	54	55	53	56	28	28	28	29	31	30	30	30	29	30	30	30	25	25
	07:08:45	37	33	34	35	42	58	55	58	58	59	28	27	28	32	32	32	35	48	45	48	48	49	27	28	28	31	33	34	34	57	55	56	55	58	27	28	28	29	31	30	30	30	29	30	30	30	25	25
	07:13:45	37	33	34	36	42	59	57	60	60	61	27	28	29	32	32	32	36	48	47	49	49	49	28	28	28	31	33	34	35	58	57	58	57	59	28	28	28	29	31	30	30	30	29	30	30	30	25	25
	07:18:45	37	33	34	35	43	61	58	62	63	63	27	28	28	32	33	32	36	50	47	50	50	51	27	27	28	31	33	34	35	60	59	59	58	61	28	28	28	28	31	30	30	29	29	30	30	31	26	25
	07:23:45	37	32	34	36	43	64	61	64	64	66	28	28	28	32	33	32	36	52	49	51	51	52	27	28	28	32	33	34	35	62	61	62	60	63	28	27	28	29	31	30	30	30	29	30	29	30	25	25
	07:28:45	37	33	34	35	43	66	63	67	67	68	28	28	29	32	33	32	36	52	51	53	53	54	27	27	28	32	33	34	35	64	63	63	63	66	28	28	28	28	30	30	30	30	29	30	30	30	26	24
	07:33:45	37	33	34	35	44	68	65	69	69	70	28	28	28	32	33	32	36	54	52	54	54	55	27	27	28	31	32	34	34	67	65	66	65	68	28	28	27	29	31	30	30	30	29	30	30	30	25	25
	07:38:45	37	33	34	36	43	71	68	72	73	73	27	28	28	32	33	32	36	56	54	56	56	56	27	27	28	32	33	34	35	69	68	68	68	70	28	28	28	28	31	30	30	30	29	30	30	30	26	25
	07:43:45	37	33	35	36	44	74	70	75	75	76	28	28	28	32	33	32	37	57	55	58	58	59	27	28	28	32	33	34	35	71	70	71	70	73	28	28	28	29	31	30	30	30	29	31	30	30	25	25
	07:48:45	37	33	34	36	45	77	74	78	78	79	28	28	28	32	33	32	36	59	57	59	59	60	27	28	28	32	33	34	35	74	73	73	73	76	28	28	28	29	31	30	30	30	29	30	30	30	26	24
	07:53:45	37	33	34	36	44	80	77	81	82	82	27	27	28	32	33	32	37	61	59	61	61	62	27	28	28	31	33	34	35	78	77	77	76	79	27	28	28	29	31	30	30	30	29	30	30	31	26	25
	07:58:45	37	33	34	36	45	83	80	84	86	86	28	28	28	32	33	32	36	63	62	63	63	65	27	28	28	31	33	34	35	80	79	80	79	83	28	27	28	29	31	30	30	30	30	30	30	30	25	25
	08:03:45	37	33	34	36	45	87	84	88	89	90	28	28	28	32	33	32	37	66	64	65	65	67	27	27	28	32	33	35	36	83	82	83	83	87	28	28	28	29	31	30	30	30	29	30	30	30	25	24
	08:08:45	37	33	34	36	46	91	89	92	93	94	27	28	28	31	33	32	37	68	66	68	68	69	27	28	28	31	33	35	35	87	86	87	87	90	28	28	28	29	31	30	30	30	29	30	30	30	25	25
	08:13:45	37	33	34	36	46	95	92	96	97	98	28	28	28	32	33	32	37	70	69	71	71	72	27	27	28	32	33	35	36	91	90	92	90	94	28	27	28	29	31	30	30	30	29	30	30	30	25	25
	08:18:45	37	33	34	36	46	100	96	101	101	103	28	28	28	31	33	32	37	73	72	73	74	75	27	28	28	31	33	34	35	95	94	95	95	99	28	28	27	29	31	30	30	30	29	30	30	30	25	25
	08:23:45	37	33	35	36	46	104	101	106	106	107	27	27	28	32	33	32	37	76	75	77	76	78	27	28	28	32	33	34	36	100	98	100	99	103	28	28	28	29	31	30	30	30	29	30	30	31	26	25
	08:28:45	37	32	34	36	47	109	106	111	112	113	28	27	28	32	33	32	38	79	78	80	80	81	27	28	28	31	33	34	35	104	104	104	103	107	28	28	28	29	31	31	30	30	30	30	29	31	26	24
	08:33:45	37	33	35	37	47	114	112	117	117	118	27	28	28	32	33	32	37	84	81	83	83	85	27	28	28	31	33	35	36	109	108	109	109	113	28	28	27	29	31	30	29	30	29	30	30	31	26	25
	08:38:45	37	32	35	37	47	120	117	123	123	125	28	27	28	32	33	32	37	87	85	87	87	89	27	27	28	31	33	35	36	114	113	114	114	118	27	28	28	29	31	30	30	30	30	30	30	30	26	25
	08:43:45	37	32	34	37	47	127	124	129	130	131	28	28	28	32	34	32	38	91	89	91	91	93	27	27	28	31	34	34	36	120	119	120	120	125	28	28	28	29	32	30	30	31	29	30	30	30	25	24
	08:48:45	37	33	34	36	48	133	130	136	136	138	28	27	28	32	33	32	37	95	93	95	95	97	27	28	28	31	33	35	36	127	125	127	126	132	28	28	28	29	30	30	30	30	29	30	30	30	25	25
	08:53:45	37	32	34	36	49	140	138	143	143	145	28	28	28	32	33	32	38	99	97	99	100	101	27	28	28	31	34	35	36	133	132	133	133	139	28	28	28	29	31	30	30	30	29	30	30	30	25	25
	08:58:45	37	32	34	37	48	147	145	151	151	152	27	28	28	32	33	32	38	104	103	103	104	106	27	28	28	32	33	35	36	140	139	141	139	146	28	28	28	29	31	31	30	30	29	30	30	30	26	24
	09:03:45	37	32	34	36	49	155	152	159	159	160	28	28	28	32	33	32	38	108	108	109	109	112	28	28	28	32	33	35	36	147	146	148	147	153	27	28	28	29	31	30	30	30	30	31	30	30	25	25
	09:08:45	37	33	34	36	49	163	162	168	168	169	28	28	28	32	34	32	38	114	113	114	115	117	28	27	28	31	34	35	36	155	154	156	155	161	28	27	28	29	31	30	30	31	29	31	30	31	25	25
	09:13:45	37	32	35	37	49	172	170	177	176	178	28	28	28	32	33	32	38	120	118	120	121	124	28	28	28	32	33	35	36	163	162	164	163	170	28	28	28	29	31	30	30	30	30	31	30	31	25	25
	09:18:45	37	32	34	37	49	181	180	187	186	187	28	28	28	32	33	32	38	126	124	127	127	130	27	28	27	32	33	35	36	171	171	173	173	180	28	28	27	29	31	30	30	30	30	30	30	30	26	24
	09:23:45	37	32	34	37	50	191	190	198	197	198	28	28	28	32	33	32	39	133	131	134	134	137	27	28	28	31	33	35	36	180	182	184	182	190	28	27	27	29	31	30	30	30	30	30	30	30	26	25
	09:28:45	37	32	35	37	50	201	201	208	208	208	27	27	28	32	33	31	39	139	138	141	142	144	27	28	28	31	33	35	36	190	192	194	193	201	28	28	27	29	31	30	30	31	29	31	30	30	25	25
	09:33:45	37	32	35	36	50	211	213	221	219	221	28	27	28	32	33	32	39	147	146	148	150	151	28	27	28	31	33	35	36	200	203	205	204	212	28	28	27	29	31	30	30	31	29	31	30	31	25	25
	09:38:45	37	32	35	37	50	223	225	234	232	234	28	28	28	32	33	31	39	155	154	157	157	160	27	27	28	31	33	35	36	210	215	217	215	225	27	27	27	29	31	31	30	30	29	31	30	30	25	25
	09:43:45	37	32	34	36	51	236	239	247	245	248	28	28	28	32	33	32	39	163	163	165	167	169	28	27	28	31	33	35	37	222	226	230	228	238	28	27	27	29	31	30	30	30	29	30	30	31	26	25
	09:48:45	37	32	34	37	51	250	253	262	259	262	27	28	28	33	33	32	39	172	172	174	176	179	27	27	28	32	33	35	36	233	240	244	242	252	28	27	27	29	31	30	30	31	30	30	30	30	25	24
	09:53:45	37	32	35	37	51	263	269	277	276	277	28	28	28	32	33	32	39	182	182	185	186	189	27	27	28	32	33	35	36	245	254	258	256	266	28	27	28	29	31	30	30	31	30	30	30	31	25	25
	09:58:45	37	32	35	37	51	277	285	294	291	294	27	28	28	32	33	32	39	192	192	195	197	200	27	27	28	31	33	35	37	257	269	273	271	282	28	28	27	29	31	31	30	31	30	31	30	30	25	24
	10:03:45	37	32	34	37	52	293	303	312	310	312	28	28	27	32	33	32	39	201	203	206	208	211	27	28	28	31	33	35	37	269	285	289	287	298	27	27	27	29	30	30	30	30	30	30	30	31	25	25
	10:08:45	37	32	34	37	52	308	321	330	328	330	27	28	28	32	33	32	39	213	216	219	221	224	27	27	28	31	33	35	37	283	301	306	305	316	28	27	27	29	31	31	30	31	29	31	30	31	25	25
	10:13:45	37	32	34	37	52	326	341	350	348	350	28	28	27	32	33	32	39	224	227	232	234	236	28	27	28	32	33	35	37	295	320	326	324	335	28	27	27	29	32	30	30	30	30	31	30	30	25	24
	10:18:45	37	32	35	37	52	343	362	371	369	372	28	28	28	32	33	31	39	236	242	246	247	249	27	28	28	32	33	35	37	309	339	345	342	355	27	27	27	28	31	31	30	30	30	31	30	31	26	25
	10:23:45	37	32	35	37	53	361	383	393	390	393	28	27	28	32	33	32	39	249	255	260	261	264	27	28	28	31	33	35	37	322	359	366	363	376	28	28	27	29	31	30	30	31	30	31	30	31	25	24
	10:28:45	37	32	34	38	53	381	407	418	413	416	28	28	28	32	33	32	40	262	271	276	278	280	27	27	28	31	33	35	37	337	380	388	386	398	28	27	27	29	31	31	30	30	30	31	30	31	25	25
	10:33:45	37	32	34	37	53	401	430	441	436	440	27	28	28	31	33	32	40	275	287	291	294	296	28	27	28	31	33	35	37	352	403	411	407	422	28	27	28	29	31	30	30	31	30	31	30	31	25	24
	10:38:45	37	32	34	37	53	422	455	467	462	465	28	28	28	32	33	32	40	289	305	309	312	314	27	27	28	31	32	35	37	367	428	436	432	446	27	27	27	29	31	30	30	30	30	31	30	31	25	24
	10:43:45	37	32	34	38	54	444	481	493	487	491	28	28	28	32	33	32	40	304	323	329	331	332	27	27	28	31	33	35	37	382	453	462	457	471	28	27	27	29	31	30	30	31	30	31	31	31	26	25
	10:48:45	37	32	34	38	54	466	506	522	514	517	28	28	28	32	33	32	41	320	343	349	351	353	27	28	28	31	33	35	37	397	479	489	483	498	28	28	27	29	31	30	30	31	30	31	30	31	25	24
	10:53:45	37	32	35	38	54	491	532	549	541	543	27	27	28	32	33	32	40	335	364	369	372	374	27	27	28	32	34	36	37	412	508	518	510	523	27	27	27	29	31	30	30	30	30	31	30	31	25	25
	10:58:45	37	32	34	38	54	514	559	576	568	571	28	27	27	32	33	32	41	350	386	393	394	397	27	27	28	32	33	35	37	428	537	548	534	551	28	27	27	29	31	30	30	31	30	31	30	31	26	24
	11:03:45	37	31	35	38	55	540	585	605	596	599	28	28	28	32	33	32	41	367	410	415	419	419	27	27	28	32	33	35	38	445	568	577	562	580	28	27	27	29	31	30	30	30	30	31	31	31	25	25
	11:08:45	37	32	34	38	55	567	613	633	625	628	29	27	27	32	32	31	41	384	435	442	444	445	27	27	28	31	33	36	37	461	596	606	591	609	28	27	27	29	31	31	30	31	30	31	30	31	25	25
	11:13:45	36.9	32	35	38	55	592	642	663	655	659	28	27	27	32	33	32	41	401	460	467	470	469	28	27	27	31	33	35	37	479	625	639	618	637	28	27	27	29	31	30	30	31	30	31	31	32	25	25
	11:18:45	37	32	35	38	55	619	672	693	688	691	28	28	27	32	33	32	40	418	486	494	497	497	27	27	27	32	33	36	38	497	657	670	646	667	28	27	27	29	31	30	30	31	30	31	31	31	25	24
	11:23:45	37	32	34	38	56	646	703	726	720	724	28	27	27	31	33	32	41	437	513	523	527	524	28	27	28	31	33	36	37	515	688	700	674	700	28	28	27	29	31	30	30	30	30	32	31	31	25	25
	11:28:45	37	32	35	38	56	673	738	761	755	759	27	28	27	32	33	32	41	455	539	553	555	551	28	27	27	31	34	36	37	533	717	729	705	733	28	27	27	29	31	30	30	31	30	31	31	31	26	25
	11:33:45	37	32	35	38	56	701	772	796	791	796	28	27	27	32	33	32	41	475	566	578	583	579	27	27	27	32	33	36	38	552	746	758	735	768	28	27	27	28	31	30	30	31	31	31	31	31	25	25
	11:38:45	37	31	35	38	56	729	805	833	828	832	28	27	27	31	32	31	41	494	594	609	614	609	27	27	27	31	33	35	38	571	774	786	765	800	28	27	27	28	31	30	30	31	31	31	31	31	25	25
	11:43:45	37	31	35	37	56	760	841	867	865	869	27	28	27	31	33	32	41	515	622	641	642	638	27	27	27	32	33	36	38	593	803	814	799	838	28	27	27	29	30	30	31	31	31	32	31	31	25	24
	11:48:45	37	32	35	38	57	792	878	907	902	907	28	27	27	32	33	32	41	534	652	672	672	670	27	27	28	32	33	36	38	613	831	843	830	871	28	27	27	29	31	30	30	31	31	31	31	31	25	25
	11:53:45	37	31	34	38	57	824	912	943	940	944	28	27	27	31	33	32	41	556	682	699	704	702	28	27	28	32	33	35	38	635	861	873	862	910	28	27	27	28	31	30	30	31	31	31	31	32	25	25
	11:58:45	37	32	35	38	57	857	945	978	974	980	28	27	27	31	33	31	41	578	713	729	735	734	27	27	28	32	33	35	38	657	888	902	892	945	28	27	27	29	31	30	31	31	31	32	31	31	25	24
	12:03:45	37	31	35	38	57	891	981	1014	1012	1017	28	27	27	31	33	32	41	602	744	761	768	768	27	27	27	31	33	36	38	679	917	930	924	982	28	27	27	29	31	30	30	31	31	31	31	31	25	25
	12:08:45	37	32	35	38	58	925	1013	1050	1047	1052	28	27	27	31	33	32	41	626	778	793	802	804	27	27	27	31	33	36	38	700	946	958	952	1017	28	27	27	29	31	30	30	31	31	31	31	31	25	24
	12:13:45	37	32	34	38	58	961	1047	1083	1081	1088	28	27	27	32	33	32	42	648	812	823	837	839	27	27	27	32	33	36	38	728	974	986	981	1052	28	27	27	29	31	30	30	30	30	31	30	31	25	24
	12:18:45	37	32	34	38	58	993	1078	1117	1115	1122	28	27	27	32	33	32	42	676	844	854	873	877	27	27	27	31	33	36	38	753	1002	1014	1005	1087	27	27	27	29	31	29	30	31	30	31	31	32	25	25
	12:23:45	37	31	34	38	59	1028	1105	1148	1146	1154	28	27	27	32	32	32	42	702	879	884	907	914	28	27	28	32	33	36	38	775	1027	1041	1027	1118	28	27	27	29	30	30	29	31	31	32	31	31	25	24
	12:28:45	37	31	34	38	58	1063	1135	1181	1177	1185	28	27	27	31	32	32	42	725	913	913	941	952	27	27	27	31	33	36	38	795	1055	1069	1050	1154	28	27	27	29	31	30	30	31	31	32	31	32	25	24
	12:33:45	36.9	31	34	38	59	1096	1164	1208	1204	1213	27	27	27	32	33	32	42	750	946	942	976	988	27	27	27	31	33	36	38	815	1082	1095	1076	1182	27	27	27	29	30	30	30	31	31	32	31	31	25	25
	12:38:45	37	31	34	38	59	1128	1192	1236	1233	1243	28	27	27	32	33	32	42	778	979	970	1009	1025	27	27	27	31	33	36	38	839	1110	1123	1100	1215	28	27	26	29	31	30	30	31	30	32	31	31	25	25
	12:43:45	37	31	35	38	59	1159	1221	1261	1256	1267	28	27	27	31	33	32	42	805	1010	996	1040	1060	27	27	27	31	33	36	39	860	1134	1147	1124	1240	27	27	26	29	31	30	30	31	31	32	31	31	26	24
	12:48:45	37	31	34	38	59	1189	1247	1286	1281	1293	27	27	27	31	33	32	42	833	1042	1024	1071	1095	28	27	27	32	34	36	38	883	1159	1175	1147	1268	28	27	27	29	31	30	30	31	31	32	31	32	25	24
	12:53:45	37	32	35	38	60	1221	1272	1311	1304	1316	28	27	27	32	33	31	43	863	1071	1050	1100	1130	28	27	27	32	33	36	38	903	1186	1200	1171	1292	28	27	27	29	30	30	30	31	30	31	31	32	26	25
	12:58:45	37	31	35	38	59	1251	1296	1334	1326	1337	28	27	27	31	33	32	42	890	1100	1073	1129	1164	28	27	27	32	33	36	39	924	1209	1223	1194	1318	28	27	26	29	30	30	30	31	31	32	31	31	25	24
	13:03:45	37	31	34	38	60	1280	1313	1352	1344	1354	28	27	27	31	32	32	42	920	1129	1103	1158	1195	28	27	27	31	33	37	39	947	1231	1247	1217	1338	28	27	27	28	30	30	30	31	31	31	31	31	25	25
	13:08:45	37	31	34	39	60	1310	1333	1370	1360	1370	28	27	27	31	32	32	42	948	1155	1127	1185	1224	28	27	27	31	33	36	39	966	1252	1268	1239	1356	27	27	27	29	30	30	30	31	31	32	31	31	25	24
	13:13:45	37	32	34	39	60	1341	1352	1383	1372	1384	28	27	27	31	32	31	42	976	1181	1156	1209	1253	27	26	27	32	33	36	39	988	1273	1288	1257	1377	28	27	27	29	30	30	30	31	31	32	31	32	25	24
	13:18:45	37	32	34	39	61	1372	1363	1394	1380	1391	28	27	27	32	33	32	43	1002	1208	1181	1234	1278	28	27	27	32	33	36	39	1008	1294	1304	1276	1392	28	27	27	29	31	30	30	31	31	32	31	31	25	24
	13:23:45	37	31	34	39	61	1402	1371	1401	1385	1396	27	27	27	32	33	32	43	1028	1230	1208	1257	1301	28	26	27	32	33	37	39	1029	1309	1319	1289	1403	28	27	27	29	31	30	30	31	31	32	31	32	25	24
	13:28:45	37	31	34	38	61	1434	1376	1403	1387	1398	28	27	27	31	33	32	43	1054	1254	1230	1280	1325	27	27	27	31	33	36	39	1050	1323	1329	1303	1411	28	26	27	28	30	30	30	31	31	31	31	31	25	24
	13:33:45	37	31	34	39	61	1463	1376	1403	1385	1395	28	27	27	32	32	32	42	1078	1276	1253	1302	1344	27	27	27	31	33	36	39	1070	1332	1336	1311	1414	28	27	27	28	31	30	30	31	31	32	32	32	25	25
	13:38:45	37	31	34	38	61	1495	1376	1400	1381	1391	28	27	27	31	32	32	43	1103	1299	1275	1322	1365	28	27	27	31	33	36	39	1091	1339	1340	1316	1416	28	27	27	28	30	29	30	31	31	32	32	32	25	24
	13:43:45	36.9	31	35	39	62	1523	1370	1391	1372	1383	27	27	27	31	32	32	43	1127	1318	1296	1342	1382	27	27	27	32	33	36	39	1112	1342	1340	1318	1413	28	27	27	28	30	30	30	31	31	32	31	31	25	24
	13:48:45	37	32	35	39	62	1549	1363	1381	1363	1374	28	27	26	31	32	32	43	1151	1337	1315	1360	1397	28	27	27	32	33	36	39	1132	1341	1334	1316	1408	28	27	27	29	30	30	30	31	30	32	31	31	25	25
	13:53:45	37	31	35	38	62	1575	1355	1371	1353	1363	27	27	27	31	32	31	43	1174	1353	1331	1372	1408	28	27	27	32	33	37	39	1153	1337	1328	1312	1400	28	27	26	29	30	30	30	31	31	32	31	31	25	24
	13:58:45	37	31	34	39	62	1599	1344	1359	1341	1350	28	26	27	32	32	32	43	1198	1366	1343	1382	1417	28	27	27	32	32	37	39	1174	1330	1319	1306	1388	28	26	27	29	30	30	30	31	31	32	31	31	26	24
	14:03:45	37	31	34	38	63	1620	1335	1345	1326	1335	27	27	26	31	33	32	43	1221	1375	1351	1386	1421	27	27	27	32	33	36	39	1195	1323	1310	1298	1377	28	27	27	29	30	30	30	30	31	31	31	31	25	24
	14:08:45	36.9	31	34	39	63	1639	1320	1330	1311	1322	27	27	26	32	32	31	43	1243	1377	1353	1387	1421	27	27	27	32	33	36	39	1215	1312	1298	1289	1363	28	26	26	29	30	30	30	31	31	32	32	31	25	25
	14:13:45	37	31	35	39	63	1656	1308	1321	1303	1323	28	26	27	31	33	32	44	1268	1380	1354	1385	1418	28	27	27	32	33	36	39	1236	1301	1287	1278	1348	28	27	27	29	30	29	30	32	31	32	31	32	25	24
	14:18:45	37	31	35	39	63	1673	1313	1339	1319	1340	27	27	26	31	33	32	44	1291	1377	1350	1379	1410	28	27	27	32	33	36	39	1257	1290	1277	1268	1338	28	27	26	29	31	30	30	31	31	32	31	32	25	25
	14:23:45	37	31	34	39	64	1684	1329	1354	1333	1356	27	27	27	32	32	32	44	1316	1371	1345	1373	1403	27	27	27	32	33	37	39	1280	1281	1291	1260	1352	27	27	26	28	30	30	30	31	31	31	32	31	25	25
	14:28:45	37	31	35	39	64	1695	1346	1368	1348	1369	28	27	27	31	32	32	44	1343	1364	1338	1363	1393	27	27	27	32	33	37	39	1302	1296	1309	1276	1369	28	27	27	28	30	30	30	31	31	31	32	31	25	25
	14:33:45	37	32	34	39	64	1704	1360	1383	1360	1382	27	27	27	31	32	32	44	1367	1357	1330	1352	1381	27	27	27	32	33	37	39	1324	1314	1325	1292	1383	28	26	27	29	31	30	30	31	31	32	32	31	25	24
	14:38:45	37	31	34	39	64	1708	1372	1394	1372	1392	28	26	27	32	32	32	44	1393	1346	1318	1340	1368	27	26	27	32	33	36	39	1346	1330	1341	1307	1397	27	27	27	29	30	30	30	31	31	32	32	31	25	24
	14:43:45	37	31	34	39	64	1711	1384	1406	1384	1404	27	27	26	31	32	32	44	1420	1333	1306	1328	1354	28	27	27	32	33	36	40	1368	1347	1355	1322	1410	28	27	27	28	30	29	30	31	31	32	32	32	25	24
	14:48:45	37	31	34	39	64	1710	1397	1418	1394	1416	28	27	26	31	32	32	44	1446	1322	1298	1318	1345	27	27	26	32	33	36	40	1390	1360	1369	1337	1421	27	27	27	29	30	30	30	31	31	32	31	31	25	24
	14:53:45	37	31	34	39	65	1708	1407	1428	1406	1426	28	26	26	31	32	32	44	1473	1311	1315	1332	1363	27	27	27	32	33	37	39	1412	1374	1384	1350	1436	28	27	27	29	30	30	30	31	31	32	31	31	25	24
	14:58:45	37	31	34	39	64	1708	1421	1439	1416	1437	27	26	26	31	32	32	44	1500	1322	1334	1349	1380	27	27	27	32	33	36	39	1434	1388	1396	1365	1446	28	26	26	29	30	30	30	31	31	32	31	32	25	25
	15:03:45	37	31	35	39	65	1702	1431	1450	1427	1448	27	27	27	32	32	32	44	1527	1340	1352	1367	1396	27	26	27	32	33	37	39	1457	1402	1409	1377	1459	28	27	26	29	30	30	30	31	31	32	32	31	25	24
	15:08:45	37	31	34	39	65	1696	1442	1460	1436	1458	28	27	26	31	32	32	44	1552	1353	1368	1382	1410	27	27	27	32	33	37	40	1480	1415	1421	1391	1469	28	27	27	29	30	29	30	32	31	32	32	32	25	24
	15:13:45	37	31	34	39	65	1690	1452	1470	1446	1467	27	27	26	31	32	32	44	1576	1369	1384	1396	1423	28	27	27	31	33	37	40	1501	1428	1434	1402	1480	28	26	27	28	30	30	30	31	31	32	32	31	25	25
	15:18:45	37	31	34	39	65	1680	1463	1479	1456	1477	27	27	26	31	32	32	44	1599	1383	1399	1411	1436	27	27	27	32	33	37	39	1521	1441	1445	1414	1489	27	27	27	29	30	30	30	31	31	32	32	32	25	24
	15:23:45	37	31	34	39	65	1672	1473	1490	1466	1486	27	27	26	31	32	32	44	1622	1397	1413	1424	1448	28	26	26	32	33	37	40	1544	1452	1458	1426	1501	28	27	26	28	30	30	30	31	32	32	32	31	25	24
	15:28:45	37	30	34	39	65	1662	1482	1498	1475	1495	27	27	27	31	32	32	44	1643	1409	1428	1437	1459	27	26	27	32	33	37	40	1564	1464	1470	1436	1509	27	26	26	29	30	29	30	31	32	32	31	31	25	25
	15:33:45	37	30	35	39	66	1652	1491	1507	1485	1504	28	26	26	31	33	32	45	1661	1421	1442	1448	1471	27	26	27	32	33	37	40	1581	1475	1480	1448	1520	28	26	27	28	30	29	30	31	31	32	32	32	25	25
	15:38:45	37	31	34	39	66	1639	1500	1515	1494	1511	27	26	27	31	32	32	44	1680	1433	1454	1462	1482	27	27	26	32	33	37	40	1600	1486	1491	1458	1531	27	27	27	29	30	30	30	31	31	31	31	31	25	24
	15:43:45	37	31	34	39	66	1659	1510	1527	1503	1522	27	27	26	31	33	32	44	1698	1445	1469	1474	1493	27	26	27	31	33	37	40	1616	1498	1501	1468	1540	28	27	26	29	30	30	30	31	31	32	31	31	25	24
	15:48:45	37	31	34	39	67	1673	1517	1532	1509	1528	27	27	26	31	32	32	45	1710	1454	1476	1483	1502	27	27	26	32	33	37	40	1629	1507	1510	1476	1546	28	27	26	29	30	29	30	31	31	32	32	31	25	24
	15:53:45	37	31	34	39	66	1688	1526	1540	1519	1538	27	27	27	31	32	32	44	1723	1466	1492	1496	1512	27	26	27	32	33	37	40	1646	1517	1521	1487	1556	28	27	26	29	30	30	30	31	32	32	32	31	25	24
	15:58:45	37	31	34	39	67	1700	1533	1550	1527	1547	27	27	26	31	33	32	45	1735	1478	1503	1507	1522	27	26	27	31	33	37	40	1658	1529	1532	1495	1566	28	26	26	29	29	29	30	32	31	31	31	31	25	25
	16:03:45	37	31	34	39	67	1710	1543	1557	1535	1555	27	27	26	31	32	32	45	1743	1487	1513	1517	1532	28	27	27	32	33	37	40	1669	1538	1539	1505	1573	28	26	27	29	30	30	30	31	31	32	31	32	25	25
	16:08:45	37	31	34	39	67	1720	1551	1566	1545	1562	28	27	26	31	32	32	45	1753	1497	1527	1529	1543	27	27	26	32	33	37	40	1680	1548	1548	1514	1584	28	27	26	29	30	30	30	31	31	32	32	31	25	24
	16:13:45	37	31	34	39	67	1728	1559	1572	1552	1569	28	26	26	31	32	32	45	1759	1508	1537	1538	1552	28	27	26	31	32	37	40	1689	1559	1558	1523	1592	27	26	26	28	30	30	30	31	32	31	31	31	25	24
	16:18:45	37	30	34	39	67	1736	1568	1579	1560	1577	27	26	26	31	32	32	45	1764	1519	1547	1549	1561	28	26	26	31	33	37	40	1697	1569	1567	1532	1600	28	26	26	29	30	30	30	32	31	32	31	32	25	24
	16:23:45	37	31	34	39	67	1745	1575	1586	1566	1584	27	26	27	31	32	32	45	1768	1528	1559	1558	1571	28	27	27	32	32	37	40	1704	1577	1575	1539	1607	27	26	26	29	29	29	30	31	32	32	32	31	25	24
	16:28:45	37	31	34	39	67	1751	1582	1593	1573	1593	27	27	26	31	32	32	45	1770	1536	1569	1568	1581	27	26	27	32	33	37	40	1708	1586	1584	1546	1616	28	26	26	28	30	30	30	31	32	32	32	31	25	24
	16:33:45	37	31	34	39	68	1755	1590	1597	1578	1598	27	26	26	31	32	32	45	1768	1543	1577	1574	1585	27	27	26	32	33	37	40	1710	1591	1589	1552	1621	27	26	27	29	30	30	30	31	32	32	31	31	25	24
	16:38:45	37	31	34	39	68	1763	1596	1605	1587	1606	27	26	26	30	32	32	45	1768	1553	1586	1584	1596	27	27	27	31	33	37	40	1712	1602	1599	1560	1630	27	27	26	29	30	29	30	31	31	32	32	31	25	24
	16:43:45	37	30	34	39	68	1770	1603	1613	1593	1615	27	26	26	31	33	32	45	1766	1561	1595	1592	1601	28	27	27	32	33	37	40	1715	1609	1606	1568	1636	28	26	26	29	30	29	30	31	32	32	31	31	25	24
	16:48:45	37	30	34	39	68	1777	1612	1619	1601	1621	27	26	26	31	32	32	45	1764	1569	1604	1602	1610	27	27	26	31	33	37	41	1719	1619	1614	1576	1645	28	26	26	29	29	29	30	31	32	32	32	31	25	25
	16:53:45	37	31	34	39	69	1784	1620	1626	1607	1629	27	26	26	30	32	32	45	1761	1579	1614	1610	1618	27	26	26	32	33	37	40	1718	1628	1621	1582	1654	28	26	26	28	29	29	30	31	31	32	32	32	25	24
	16:58:45	37	30	34	39	69	1790	1629	1634	1615	1637	27	27	26	31	32	32	45	1757	1587	1623	1618	1626	27	26	27	32	33	37	40	1717	1633	1629	1589	1660	28	26	26	29	30	29	30	32	32	32	31	31	25	24
	17:03:45	37	31	34	39	69	1795	1637	1640	1622	1645	27	26	26	31	32	32	45	1752	1593	1632	1627	1634	27	27	27	31	33	37	40	1717	1643	1637	1597	1667	27	26	26	28	30	29	29	31	31	31	32	31	25	24
	17:08:45	37	31	34	39	69	1802	1643	1647	1628	1651	27	27	26	30	32	32	46	1747	1601	1639	1633	1641	27	26	26	32	32	37	40	1714	1649	1643	1604	1673	27	26	26	29	30	29	29	30	31	32	32	31	25	24
	17:13:45	36.9	30	34	39	69	1809	1651	1652	1635	1658	27	26	26	31	32	32	45	1741	1606	1647	1642	1648	27	27	26	31	33	37	40	1710	1657	1650	1609	1679	28	26	26	28	30	29	30	31	32	32	32	31	25	25
	17:18:45	37	31	34	39	69	1812	1656	1657	1639	1664	27	26	26	30	32	32	45	1733	1615	1656	1648	1655	27	26	26	32	32	37	40	1706	1664	1657	1614	1688	27	26	27	29	30	30	30	31	31	32	32	31	25	25
	17:23:45	37	30	34	39	70	1820	1662	1663	1644	1671	27	26	26	31	32	32	46	1726	1622	1664	1655	1661	28	27	27	32	32	37	41	1702	1672	1665	1621	1692	27	26	26	28	30	30	29	31	32	31	31	31	25	25
	17:28:45	37	30	34	39	70	1826	1670	1669	1652	1677	27	27	26	31	32	31	46	1729	1628	1671	1662	1667	27	26	26	32	33	36	40	1698	1679	1672	1628	1699	28	27	27	29	30	29	30	31	31	32	32	31	25	25
	17:33:45	37	31	34	39	70	1828	1673	1674	1655	1681	27	26	26	31	32	31	45	1742	1633	1678	1668	1673	28	26	26	32	33	37	40	1690	1686	1676	1632	1703	27	26	26	28	29	29	30	31	31	32	31	31	25	24
	17:38:45	37	31	34	39	70	1836	1680	1683	1662	1690	27	26	26	30	32	32	46	1758	1641	1686	1677	1681	27	26	26	31	33	37	40	1689	1694	1684	1640	1711	27	27	26	28	30	29	29	32	32	32	32	32	25	25
	17:43:45	37	31	34	39	70	1842	1687	1688	1667	1695	27	26	26	31	32	32	45	1771	1649	1693	1682	1688	27	26	26	32	32	37	40	1683	1699	1690	1646	1718	28	26	26	28	29	29	30	32	31	32	32	31	25	25
	17:48:45	37	31	34	39	70	1850	1691	1692	1673	1701	28	26	26	31	32	32	45	1781	1655	1701	1691	1695	27	26	26	31	33	37	40	1699	1707	1698	1651	1724	28	27	26	29	29	29	30	31	31	31	32	31	24	24
	17:53:45	37	31	34	39	71	1854	1698	1700	1679	1707	27	26	26	31	31	32	46	1793	1661	1707	1697	1701	27	26	26	32	33	37	40	1711	1715	1705	1658	1729	28	26	26	28	30	29	30	31	31	32	32	31	25	24
	17:58:45	37	30	34	39	71	1858	1703	1704	1683	1711	27	26	26	30	32	32	46	1800	1666	1714	1702	1706	27	26	26	32	32	37	41	1721	1720	1711	1662	1734	28	26	27	28	29	29	30	32	31	32	32	31	24	25
	18:03:45	37	30	34	40	71	1863	1708	1709	1689	1714	27	26	26	31	32	32	46	1808	1673	1721	1709	1713	27	26	26	31	32	37	40	1732	1727	1716	1667	1735	28	26	26	29	29	29	30	32	32	32	32	31	24	24
	18:08:45	37	30	34	39	71	1868	1715	1715	1694	1718	27	26	27	30	32	32	46	1817	1679	1728	1715	1719	27	27	26	31	32	37	41	1741	1732	1720	1674	1741	27	26	26	29	29	29	30	31	32	31	32	31	25	24
	18:13:45	37	31	34	39	71	1873	1719	1716	1697	1725	27	26	26	30	32	31	46	1823	1685	1734	1720	1723	27	26	26	31	33	37	40	1750	1738	1724	1678	1745	28	26	26	28	29	29	30	31	32	32	31	31	25	24
	18:18:45	37	30	34	40	71	1879	1724	1723	1702	1729	27	26	26	31	32	32	46	1831	1690	1742	1727	1730	27	26	27	31	32	37	41	1756	1746	1731	1684	1750	27	26	26	29	29	29	30	31	32	32	32	31	25	25
	18:23:45	37	30	34	40	72	1883	1730	1728	1706	1736	27	26	26	30	32	31	46	1839	1697	1748	1734	1735	27	26	26	32	33	37	41	1764	1751	1735	1689	1757	28	26	26	28	30	29	30	31	32	31	32	32	25	24
	18:28:45	36.9	31	33	39	72	1888	1734	1733	1712	1743	27	26	26	30	32	32	46	1844	1701	1754	1740	1741	27	27	26	32	32	37	40	1771	1757	1740	1694	1762	28	26	27	28	29	29	29	31	31	32	32	31	25	24
	18:33:45	37	31	34	39	72	1892	1738	1738	1717	1746	27	27	26	30	32	32	47	1850	1707	1762	1746	1743	27	27	26	32	33	37	40	1777	1764	1745	1699	1769	27	26	26	29	29	29	30	31	32	32	32	30	25	24
	18:38:45	37	31	34	40	72	1898	1744	1745	1722	1751	27	26	26	30	32	32	46	1858	1713	1767	1752	1750	27	26	26	31	33	37	41	1782	1769	1752	1702	1775	27	26	26	29	30	29	30	31	32	32	32	31	25	25
	18:43:45	37	31	34	39	72	1903	1747	1749	1726	1756	27	26	26	30	32	31	46	1862	1718	1773	1756	1753	27	26	26	32	32	37	41	1787	1774	1758	1706	1779	28	26	26	28	29	29	30	31	32	32	32	31	24	24
	18:48:45	37	31	33	40	72	1909	1753	1756	1731	1762	27	26	26	31	32	32	46	1868	1724	1780	1760	1761	27	26	26	31	33	37	41	1794	1780	1764	1710	1787	27	26	26	29	29	30	30	31	32	32	32	31	24	25
	18:53:45	37	30	33	40	72	1912	1756	1762	1737	1767	27	26	25	31	32	32	46	1872	1729	1782	1764	1767	27	26	26	31	33	37	41	1798	1786	1769	1714	1790	27	26	26	29	29	29	30	31	32	32	32	31	25	24
	18:58:45	37	30	33	39	73	1916	1762	1767	1742	1773	27	26	26	31	32	32	47	1879	1735	1787	1770	1772	27	27	26	31	33	37	41	1803	1793	1776	1719	1795	27	26	26	28	29	29	30	31	31	32	32	31	24	24
	19:03:45	37	30	34	40	73	1922	1767	1772	1747	1775	27	26	26	30	32	31	47	1885	1740	1792	1776	1779	27	26	27	31	33	36	41	1807	1799	1778	1725	1801	27	26	26	29	29	29	30	31	32	32	32	31	25	24
	19:08:45	37	30	34	39	73	1927	1772	1778	1751	1780	26	26	26	30	32	32	46	1891	1744	1799	1782	1784	27	26	26	31	33	37	41	1812	1804	1785	1729	1807	27	26	26	29	30	29	30	31	32	32	32	31	25	25
	19:13:45	37	30	34	39	73	1931	1775	1784	1756	1785	27	26	26	30	32	32	47	1895	1747	1804	1786	1789	28	26	26	31	32	37	41	1816	1811	1790	1734	1812	27	26	26	29	29	29	30	31	31	32	32	31	24	24
	19:18:45	37	30	33	40	73	1933	1779	1787	1758	1788	27	26	26	31	32	31	47	1898	1751	1807	1791	1793	27	26	26	31	33	37	41	1818	1814	1794	1737	1816	27	26	26	28	29	29	30	31	32	32	32	31	25	24
	19:23:45	37	30	34	40	73	1939	1783	1792	1764	1792	27	25	26	30	32	32	46	1905	1757	1813	1796	1797	27	26	26	31	32	37	41	1824	1822	1798	1741	1821	28	26	27	29	29	28	30	32	32	32	32	31	25	24
	19:28:45	37	30	34	39	74	1946	1787	1795	1766	1799	27	26	26	30	31	32	47	1911	1762	1818	1802	1803	27	26	26	31	32	37	41	1830	1827	1803	1746	1825	28	26	26	29	30	29	30	31	31	31	32	31	24	24
	19:33:45	37	30	34	39	74	1951	1791	1800	1770	1802	27	26	26	31	32	32	47	1914	1766	1824	1807	1808	27	27	26	32	32	37	41	1834	1831	1808	1750	1829	28	26	26	29	29	28	30	31	32	32	32	31	25	24
	19:38:45	37	30	34	40	74	1957	1795	1806	1776	1807	27	26	26	30	32	32	47	1919	1772	1829	1812	1814	28	26	26	32	32	37	41	1837	1837	1813	1755	1835	28	26	26	28	29	29	30	31	32	31	33	31	24	24
	19:43:45	37	30	33	39	74	1959	1799	1810	1778	1811	27	26	26	30	32	32	47	1925	1776	1836	1816	1818	27	27	26	31	32	37	41	1844	1842	1818	1759	1840	27	26	26	29	29	28	30	31	31	32	32	31	24	24
	19:48:45	36.9	30	33	40	74	1966	1805	1814	1783	1816	27	26	26	30	32	31	46	1929	1781	1840	1822	1823	27	26	26	32	32	37	41	1848	1848	1823	1762	1844	27	26	26	28	29	29	30	32	32	32	32	31	25	24
	19:53:45	37	30	34	40	74	1968	1808	1818	1786	1818	27	26	26	30	32	32	47	1935	1784	1846	1827	1828	27	26	26	32	32	37	41	1853	1853	1826	1768	1849	27	26	26	28	29	29	30	31	32	32	32	31	24	24
	19:58:45	37	30	34	40	75	1974	1812	1823	1791	1823	27	26	26	30	32	31	47	1939	1791	1851	1832	1833	27	27	26	32	33	37	41	1858	1857	1832	1771	1853	27	26	26	28	30	29	30	32	32	32	32	31	25	24
	20:03:45	37	31	34	40	75	1979	1815	1825	1794	1825	27	26	26	30	31	31	46	1944	1794	1855	1837	1839	27	26	26	31	33	37	41	1862	1861	1836	1775	1857	27	26	26	29	29	29	30	31	32	32	32	31	24	24
	20:08:45	37	30	34	40	75	1985	1821	1831	1799	1831	27	26	25	30	32	32	47	1950	1800	1862	1843	1843	27	27	26	32	33	37	41	1866	1866	1843	1781	1863	27	26	26	28	29	29	29	31	32	32	32	31	25	24
	20:13:45	37	30	33	39	75	1989	1823	1834	1801	1833	27	26	26	30	32	32	46	1952	1803	1866	1846	1846	27	26	26	31	33	37	41	1870	1869	1846	1782	1867	28	26	26	29	29	29	30	31	32	32	32	31	25	24
	20:18:45	37	31	34	40	75	1994	1826	1837	1805	1837	27	26	26	31	32	31	47	1958	1807	1870	1850	1851	27	27	26	32	33	37	41	1877	1875	1850	1788	1870	28	26	26	28	29	29	30	31	32	31	32	31	25	24
	20:23:45	37	30	34	40	75	1996	1830	1840	1809	1839	27	26	26	30	31	32	47	1961	1810	1875	1853	1855	27	26	26	31	32	37	41	1878	1877	1855	1791	1874	27	26	27	28	29	29	30	31	31	32	32	31	24	25
	20:28:45	37	30	33	40	75	2004	1835	1844	1813	1845	27	26	26	30	31	32	47	1968	1815	1881	1860	1860	27	26	26	32	33	37	41	1885	1882	1860	1796	1879	28	26	26	29	29	29	30	31	32	32	32	31	24	24
	20:33:45	37	30	34	40	75	2007	1837	1849	1815	1849	27	26	25	30	32	32	47	1970	1820	1883	1864	1865	27	26	26	32	33	37	42	1889	1886	1864	1801	1882	28	26	26	29	28	29	30	31	32	32	32	31	24	24
	20:38:45	37	30	34	40	76	2012	1841	1853	1821	1852	27	26	26	30	31	32	47	1975	1825	1888	1868	1870	27	26	26	32	32	37	41	1893	1891	1868	1804	1887	27	26	26	28	29	29	30	31	32	32	32	31	25	24
	20:43:45	37	30	34	40	76	2015	1844	1856	1823	1855	27	26	26	30	31	31	47	1979	1829	1893	1873	1873	27	26	26	31	32	38	41	1898	1894	1875	1809	1890	28	26	26	28	29	29	30	31	32	32	32	31	25	24
	20:48:45	36.9	31	34	40	76	2022	1850	1861	1826	1861	27	26	26	30	32	32	47	1985	1833	1899	1879	1879	27	26	26	32	32	37	41	1903	1901	1881	1812	1896	27	26	26	28	29	30	30	31	32	32	32	31	25	24
	20:53:45	37	30	34	39	76	2024	1851	1861	1830	1863	27	26	26	30	31	32	47	1988	1836	1902	1881	1881	27	26	26	31	33	37	41	1906	1901	1883	1814	1898	27	26	26	28	29	29	30	31	32	32	32	31	24	24
	20:58:45	37	30	34	40	77	2028	1855	1864	1832	1865	27	26	25	30	32	32	47	1992	1839	1905	1884	1885	28	26	25	31	32	37	41	1908	1906	1886	1817	1902	27	26	26	28	29	29	30	31	32	32	32	31	24	24
	21:03:45	37	30	33	40	77	2032	1858	1867	1837	1870	26	26	26	30	32	32	47	1996	1844	1910	1888	1889	27	26	26	31	33	37	41	1912	1909	1891	1821	1905	27	27	26	28	29	29	30	31	32	32	32	32	24	24
	21:08:45	37	30	34	40	77	2038	1862	1871	1840	1872	27	26	26	30	32	32	47	2001	1847	1914	1894	1893	27	26	26	31	33	37	41	1917	1913	1896	1825	1908	28	26	27	28	29	29	29	32	32	32	32	31	25	24
	21:13:45	37	30	34	40	77	2043	1866	1875	1842	1877	26	26	26	29	32	32	48	2003	1850	1919	1897	1897	27	27	26	31	32	37	42	1922	1918	1900	1827	1913	28	26	26	28	29	30	29	31	32	32	32	31	25	24
	21:18:45	37	31	34	40	77	2046	1870	1879	1845	1881	27	26	25	30	32	32	47	2008	1855	1924	1900	1903	27	26	26	31	32	37	41	1925	1921	1906	1831	1918	28	27	26	28	29	29	30	31	32	32	32	31	24	24
	21:23:45	37	30	33	40	77	2050	1874	1882	1850	1884	26	26	25	30	31	32	47	2014	1858	1928	1903	1906	28	27	25	32	32	37	41	1930	1925	1909	1834	1920	27	26	26	28	29	29	30	31	32	32	32	31	24	24
	21:28:45	36.9	30	34	40	77	2054	1877	1886	1853	1889	27	26	26	30	31	32	48	2016	1862	1932	1908	1911	27	26	26	32	32	38	41	1933	1928	1913	1838	1926	27	26	26	28	29	29	30	31	32	32	32	32	24	24
	21:33:45	37	30	33	40	77	2058	1882	1890	1856	1890	27	26	26	30	31	32	47	2022	1866	1936	1911	1916	27	26	26	32	33	37	41	1938	1933	1918	1842	1930	27	26	26	28	29	29	30	31	32	32	32	31	24	24
	21:38:45	37	30	33	40	78	2061	1886	1895	1860	1897	27	26	26	30	31	32	48	2026	1869	1941	1917	1918	27	26	26	32	32	37	42	1944	1936	1923	1846	1934	27	26	27	28	29	29	30	32	32	32	32	31	25	24
	21:43:45	37	30	33	40	78	2065	1890	1898	1864	1900	27	26	26	30	31	32	48	2030	1874	1945	1920	1923	27	27	26	31	32	38	41	1946	1941	1927	1851	1936	27	26	26	28	29	29	30	32	32	32	32	31	25	24
	21:48:45	37	30	34	40	78	2068	1893	1902	1867	1903	27	26	25	30	31	32	47	2034	1878	1951	1922	1928	27	26	26	32	33	37	42	1950	1944	1931	1856	1941	28	26	26	28	29	29	30	31	32	32	33	31	24	24
	21:53:45	37	30	34	40	78	2072	1898	1906	1872	1909	27	26	26	30	31	32	48	2040	1881	1954	1929	1932	27	26	26	32	32	37	42	1954	1948	1935	1860	1947	27	26	26	28	29	29	30	32	32	32	32	31	25	24
	21:58:45	37	31	34	40	78	2078	1903	1909	1875	1913	27	26	25	30	31	32	48	2044	1884	1958	1932	1935	28	27	26	31	33	37	41	1959	1953	1939	1865	1950	27	26	26	28	29	29	30	31	32	32	32	31	25	24
	22:03:45	37	30	34	41	79	2081	1906	1915	1879	1916	27	26	26	30	32	32	48	2047	1889	1963	1938	1942	27	26	26	31	33	37	42	1964	1955	1944	1868	1955	28	26	26	28	29	29	29	31	32	32	32	31	25	24
	22:08:45	37	30	33	40	79	2085	1911	1918	1884	1921	27	26	26	30	31	32	48	2051	1893	1968	1941	1947	27	26	25	31	33	37	42	1967	1961	1948	1874	1959	27	26	26	28	29	29	30	31	32	32	32	31	25	24
	22:13:45	37	30	34	40	79	2086	1915	1921	1886	1923	27	26	26	30	32	32	48	2054	1895	1970	1942	1951	27	26	26	32	33	38	42	1968	1963	1951	1876	1961	27	26	26	28	29	29	29	31	32	32	32	31	24	24
	22:18:45	37	30	34	40	79	2094	1922	1926	1891	1929	27	26	25	30	31	32	48	2060	1900	1977	1949	1957	27	27	26	31	33	38	42	1975	1969	1957	1882	1967	28	27	26	28	30	29	30	31	32	32	32	31	25	24
	22:23:45	37	30	34	40	79	2097	1926	1931	1894	1934	26	26	25	30	31	32	48	2064	1903	1982	1953	1962	27	26	26	31	33	37	42	1978	1972	1961	1886	1972	28	26	26	29	29	29	30	31	32	32	32	31	25	24
	22:28:45	37	30	33	40	79	2098	1928	1934	1897	1936	27	26	26	30	31	32	48	2066	1907	1985	1955	1965	27	26	26	31	32	38	42	1980	1976	1964	1890	1976	27	26	27	28	29	29	30	31	32	32	32	31	25	24
	22:33:45	37	30	34	40	79	2102	1935	1940	1901	1941	27	26	25	31	31	32	48	2072	1910	1991	1959	1970	27	26	26	31	33	37	42	1985	1980	1970	1896	1982	28	26	26	28	29	29	30	32	32	32	32	31	25	24
	22:38:45	37	30	34	40	80	2108	1940	1942	1907	1946	27	26	26	29	31	32	48	2076	1915	1997	1967	1976	28	26	26	31	33	37	42	1991	1985	1973	1899	1987	28	26	26	28	29	29	30	31	31	32	32	31	24	24
	22:43:45	37	30	34	40	80	2112	1944	1948	1911	1950	27	26	26	30	31	32	48	2082	1920	2001	1970	1981	27	26	26	31	33	37	42	1993	1992	1979	1905	1993	28	26	26	28	29	29	30	31	32	32	32	31	25	24
	22:48:45	37	30	34	40	80	2118	1951	1954	1917	1955	27	26	25	30	31	32	48	2086	1925	2007	1976	1986	28	26	25	31	33	37	42	1999	1997	1985	1912	1997	27	26	26	29	29	29	29	32	32	32	32	31	25	24
	22:53:45	37	30	34	40	80	2122	1956	1959	1920	1961	27	26	26	30	32	32	48	2091	1931	2015	1981	1992	28	26	26	31	33	38	41	2002	2002	1990	1916	2003	27	26	26	29	29	29	30	31	32	32	32	31	25	24
	22:58:45	37	30	34	40	80	2126	1962	1964	1926	1967	27	26	25	30	32	32	48	2096	1936	2021	1988	1996	27	26	26	31	32	37	42	2007	2008	1997	1922	2009	27	26	26	28	29	29	30	31	32	32	32	31	25	24
	23:03:45	37	30	34	40	80	2131	1968	1971	1929	1972	27	26	26	30	31	32	48	2100	1940	2028	1994	2002	28	26	26	31	33	38	42	2010	2012	2003	1925	2014	27	26	25	28	29	29	30	31	32	32	32	31	25	24
	23:08:45	37	30	34	40	81	2136	1974	1976	1937	1978	27	26	26	30	31	32	48	2104	1947	2034	1999	2008	27	27	25	32	33	38	42	2017	2019	2010	1933	2022	28	26	26	28	29	29	30	31	32	32	32	32	25	24
	23:13:45	36.9	30	34	40	81	2139	1976	1979	1940	1983	27	26	25	30	31	32	48	2106	1951	2039	2004	2012	28	26	26	31	33	38	42	2016	2022	2014	1937	2025	28	26	26	28	29	29	30	31	32	32	32	31	24	24
	23:18:45	37	30	34	40	81	2143	1982	1984	1944	1987	27	26	26	30	31	32	49	2112	1957	2044	2010	2018	27	26	26	31	33	38	41	2022	2028	2020	1942	2029	28	26	26	28	29	29	30	32	32	32	32	31	24	23
	23:23:45	37	30	34	40	81	2146	1986	1988	1949	1992	27	26	26	30	32	32	49	2115	1961	2051	2015	2024	28	26	26	31	32	38	42	2026	2033	2025	1947	2035	28	26	26	28	29	29	29	32	32	32	33	31	25	24
	23:28:45	37	30	33	40	81	2151	1992	1993	1954	1996	27	26	25	30	31	32	49	2121	1967	2057	2021	2030	28	26	26	31	32	37	42	2029	2039	2029	1954	2041	28	26	26	28	30	29	30	32	32	32	32	32	25	24
	23:33:45	37	30	34	40	81	2155	1997	1997	1958	2002	27	26	25	30	31	32	48	2124	1972	2063	2027	2036	27	26	26	31	32	37	42	2036	2045	2035	1960	2047	28	26	26	28	29	29	30	31	32	32	32	32	25	24
	23:38:45	37	30	33	40	82	2160	2003	2004	1964	2008	27	26	25	30	32	32	49	2129	1978	2070	2033	2041	28	26	26	31	32	38	42	2039	2050	2042	1966	2053	27	26	26	28	29	29	30	32	32	32	32	31	24	24
	23:43:45	37	30	34	40	81	2165	2008	2008	1969	2013	27	26	26	30	31	32	49	2133	1984	2076	2040	2047	27	26	26	31	33	38	42	2042	2056	2048	1971	2057	28	26	26	28	29	29	30	32	32	33	32	32	25	24
	23:48:45	37	30	34	41	82	2169	2014	2013	1974	2019	27	26	25	30	31	33	48	2137	1990	2084	2046	2054	27	26	26	32	33	38	42	2048	2061	2052	1976	2064	28	26	26	28	30	29	30	31	32	32	32	31	25	24
	23:53:45	37	30	34	40	82	2175	2020	2017	1982	2025	27	26	26	30	32	32	49	2141	1997	2091	2052	2060	28	27	26	31	32	37	42	2051	2066	2059	1982	2071	28	26	26	28	29	29	30	31	32	32	33	31	25	24
	23:58:45	37	30	34	41	82	2181	2027	2022	1985	2029	27	26	25	31	32	32	49	2145	2003	2096	2058	2066	27	26	26	31	33	38	42	2057	2073	2064	1987	2075	28	26	26	28	29	30	30	31	32	32	33	31	25	24
	1 day, 0:03:45	37	30	34	40	82	2184	2028	2026	1987	2032	27	26	26	30	32	32	49	2147	2006	2102	2062	2071	27	26	26	31	33	37	42	2058	2075	2067	1992	2078	28	27	26	28	29	29	30	32	32	33	32	31	25	23
Read 3:600
	Time	T° Read 3:600	A1	A2	A3	A4	A5	A6	A7	A8	A9	A10	A11	A12	B1	B2	B3	B4	B5	B6	B7	B8	B9	B10	B11	B12	C1	C2	C3	C4	C5	C6	C7	C8	C9	C10	C11	C12	D1	D2	D3	D4	D5	D6	D7	D8	D9	D10	D11
	00:04:27	32.4	0.1424	0.1465	0.1531	0.1653	0.152	0.1656	0.158	0.1639	0.1618	0.1588	0.1564	0.1601	0.1586	0.1465	0.1393	0.1514	0.1582	0.1682	0.1587	0.1594	0.1664	0.1519	0.1612	0.1588	0.1505	0.1486	0.151	0.1612	0.156	0.1656	0.1601	0.1699	0.1617	0.1621	0.1664	0.1607	0.152	0.1396	0.1534	0.1594	0.1604	0.1545	0.1494	0.1746	0.167	0.1658	0.164
	00:09:27	36.4	0.1419	0.1458	0.1528	0.1642	0.1513	0.1647	0.1591	0.1635	0.1615	0.1576	0.1575	0.1614	0.1585	0.147	0.1388	0.1514	0.1589	0.169	0.1586	0.1584	0.1654	0.1525	0.1606	0.158	0.1506	0.148	0.1508	0.1585	0.1556	0.1648	0.1593	0.1686	0.1597	0.1619	0.1671	0.1636	0.1522	0.1397	0.153	0.1598	0.1607	0.1541	0.1494	0.1751	0.1663	0.1661	0.1651
	00:14:27	37	0.1419	0.1458	0.1522	0.163	0.1511	0.164	0.1593	0.1636	0.1614	0.1571	0.1586	0.1617	0.1581	0.1474	0.1385	0.1515	0.1591	0.1701	0.1595	0.1578	0.1645	0.1527	0.1601	0.1575	0.1508	0.1481	0.151	0.1582	0.1554	0.1642	0.1598	0.1684	0.1596	0.1617	0.167	0.1635	0.1496	0.1397	0.1531	0.1594	0.1596	0.1539	0.1498	0.1745	0.1657	0.1664	0.1662
	00:19:27	36.9	0.1415	0.1456	0.152	0.1611	0.1506	0.163	0.1598	0.1633	0.1612	0.1567	0.1588	0.1615	0.1578	0.1478	0.1387	0.1516	0.1584	0.1701	0.1595	0.1576	0.1643	0.1527	0.1596	0.1572	0.1508	0.1483	0.151	0.1575	0.1555	0.1636	0.1594	0.1683	0.1595	0.1608	0.1666	0.1632	0.1497	0.1395	0.1529	0.1594	0.1593	0.1532	0.1505	0.1743	0.1642	0.1653	0.1667
	00:24:27	37	0.1419	0.1449	0.1513	0.1601	0.1504	0.1622	0.1588	0.1626	0.1603	0.1561	0.1586	0.1605	0.1569	0.1473	0.1384	0.1514	0.1579	0.1699	0.1589	0.1573	0.1638	0.1525	0.1594	0.1565	0.1503	0.1478	0.1505	0.157	0.1555	0.1627	0.1593	0.168	0.1591	0.16	0.1658	0.1625	0.1493	0.1393	0.1525	0.1589	0.1584	0.1526	0.1502	0.1737	0.1637	0.1648	0.1664
	00:29:27	37	0.1419	0.1449	0.1513	0.1597	0.1506	0.1619	0.1584	0.1623	0.1599	0.1556	0.1585	0.1605	0.1568	0.1473	0.1384	0.1515	0.158	0.1697	0.1593	0.1572	0.1634	0.1529	0.1592	0.1564	0.1506	0.1478	0.1504	0.1568	0.1554	0.1628	0.1598	0.1674	0.1592	0.1598	0.1654	0.1618	0.1501	0.1394	0.1525	0.1588	0.1583	0.1525	0.1513	0.1727	0.1627	0.1644	0.1661
	00:34:27	37	0.1416	0.1444	0.1505	0.159	0.15	0.1609	0.158	0.1616	0.1591	0.155	0.158	0.16	0.1564	0.1468	0.1383	0.1512	0.1574	0.1695	0.159	0.1566	0.163	0.1529	0.1589	0.1559	0.1504	0.1475	0.1498	0.1565	0.1547	0.1617	0.1594	0.167	0.1591	0.1589	0.1651	0.161	0.1498	0.1391	0.1521	0.1585	0.1573	0.1519	0.1508	0.1718	0.1621	0.164	0.1659
	00:39:27	37	0.142	0.1441	0.1506	0.1588	0.1502	0.1606	0.1576	0.1609	0.1588	0.1551	0.158	0.1598	0.1561	0.1469	0.1384	0.1513	0.1572	0.1693	0.159	0.1566	0.1626	0.1531	0.1589	0.1559	0.1503	0.1473	0.15	0.1564	0.1546	0.1616	0.1588	0.1666	0.1592	0.1587	0.1646	0.1609	0.1499	0.1394	0.1519	0.1585	0.1571	0.1521	0.1511	0.1712	0.1619	0.1638	0.1657
	00:44:27	37	0.1422	0.144	0.1503	0.1586	0.1504	0.1603	0.1576	0.1605	0.1583	0.1549	0.1576	0.1596	0.1561	0.1469	0.1385	0.1512	0.1568	0.169	0.1587	0.1563	0.1622	0.1531	0.1586	0.1553	0.1503	0.1476	0.1498	0.1564	0.1542	0.1607	0.1593	0.1662	0.1589	0.1587	0.1646	0.1606	0.1504	0.139	0.1516	0.1585	0.1567	0.1519	0.1514	0.171	0.1612	0.1637	0.1648
	00:49:27	36.9	0.1423	0.144	0.1501	0.1582	0.1498	0.1603	0.1571	0.1608	0.1583	0.1548	0.1574	0.1594	0.1558	0.1467	0.1382	0.1512	0.1568	0.1685	0.1586	0.1564	0.1621	0.153	0.1585	0.1553	0.1499	0.1476	0.1493	0.156	0.1539	0.1601	0.159	0.1651	0.1587	0.1584	0.1641	0.1601	0.1503	0.139	0.1512	0.1581	0.1563	0.1516	0.1512	0.1703	0.1607	0.163	0.165
	00:54:27	37	0.1427	0.144	0.1499	0.158	0.1501	0.1601	0.1571	0.1603	0.1579	0.1547	0.1573	0.1592	0.1559	0.1468	0.1382	0.1511	0.157	0.1682	0.1589	0.1564	0.1618	0.153	0.1583	0.1554	0.1497	0.1477	0.1496	0.1557	0.1538	0.1602	0.1589	0.1648	0.1587	0.1583	0.1642	0.1602	0.1504	0.1389	0.1511	0.1581	0.1562	0.1516	0.151	0.1702	0.1609	0.1634	0.1644
	00:59:27	37	0.1431	0.1438	0.1499	0.1579	0.1498	0.16	0.157	0.16	0.158	0.1545	0.1572	0.1592	0.1556	0.1468	0.138	0.151	0.1566	0.1676	0.1584	0.1561	0.1615	0.153	0.1582	0.1549	0.1491	0.148	0.1494	0.1558	0.1537	0.1599	0.1586	0.1645	0.1586	0.1584	0.1639	0.1602	0.1501	0.1394	0.1509	0.1577	0.1559	0.1512	0.1509	0.1694	0.1603	0.1627	0.1641
	01:04:27	37	0.1432	0.1436	0.1496	0.1578	0.1495	0.1572	0.1567	0.1596	0.1578	0.1543	0.1571	0.159	0.1554	0.1466	0.1381	0.1509	0.1564	0.1672	0.158	0.156	0.1617	0.1527	0.1579	0.1551	0.1487	0.1475	0.1493	0.1555	0.1531	0.1595	0.1582	0.1643	0.1583	0.1581	0.1635	0.1596	0.1496	0.1393	0.1503	0.1575	0.1555	0.1509	0.1506	0.1689	0.1604	0.1627	0.164
	01:09:27	37	0.1441	0.1438	0.1493	0.1577	0.1492	0.1571	0.1563	0.1594	0.1576	0.1542	0.157	0.159	0.1556	0.147	0.1381	0.1506	0.1564	0.1671	0.6064	0.1558	0.1612	0.1529	0.1578	0.1553	0.149	0.1474	0.1491	0.1553	0.1531	0.1593	0.1585	0.1642	0.1584	0.1584	0.1634	0.1596	0.1495	0.1393	0.1503	0.1575	0.1552	0.1509	0.1506	0.1689	0.1599	0.1626	0.1638
	01:14:27	37	0.144	0.1441	0.1492	0.1577	0.1491	0.1569	0.1561	0.1592	0.1575	0.1542	0.157	0.1589	0.1554	0.1468	0.1381	0.1508	0.1563	0.167	0.3569	0.1558	0.1611	0.153	0.1575	0.1548	0.1486	0.1475	0.1491	0.1554	0.153	0.1592	0.158	0.1643	0.1581	0.1584	0.1634	0.1594	0.1492	0.1393	0.1503	0.1574	0.1553	0.151	0.1504	0.1684	0.1602	0.1623	0.1637
	01:19:27	37	0.1438	0.1444	0.1493	0.1579	0.149	0.1568	0.1561	0.159	0.1573	0.1543	0.1569	0.1588	0.1554	0.1467	0.1379	0.1508	0.1565	0.1667	0.358	0.1559	0.1609	0.1529	0.1575	0.1546	0.1487	0.1475	0.1492	0.1554	0.1527	0.1594	0.158	0.1641	0.158	0.1585	0.163	0.1594	0.1491	0.1392	0.1501	0.1572	0.1551	0.151	0.1503	0.1682	0.1598	0.1623	0.1629
	01:24:27	36.9	0.1437	0.1447	0.1492	0.1578	0.1491	0.1568	0.1561	0.1587	0.1571	0.1541	0.1569	0.1585	0.1554	0.1464	0.1381	0.1507	0.1563	0.1663	0.3445	0.1556	0.1605	0.1529	0.1575	0.1549	0.1484	0.1474	0.1491	0.1551	0.1528	0.159	0.1582	0.164	0.1581	0.1583	0.1628	0.1593	0.149	0.139	0.15	0.1571	0.1547	0.1508	0.1501	0.168	0.1596	0.1623	0.1627
	01:29:27	36.9	0.1435	0.1443	0.1488	0.1576	0.1487	0.1566	0.1556	0.1587	0.157	0.154	0.1566	0.1586	0.1549	0.1464	0.1377	0.1505	0.1559	0.1659	0.3326	0.1553	0.1603	0.1527	0.1573	0.1549	0.1484	0.147	0.1488	0.1548	0.1525	0.1587	0.1579	0.1635	0.1576	0.1579	0.1626	0.1591	0.1485	0.1388	0.1495	0.1569	0.1544	0.1508	0.1498	0.1674	0.1595	0.1617	0.1622
	01:34:27	37	0.1435	0.1445	0.1489	0.1575	0.1489	0.1566	0.1558	0.159	0.157	0.1538	0.1565	0.1583	0.1551	0.146	0.1378	0.1504	0.1558	0.166	0.3217	0.1554	0.1601	0.1529	0.1572	0.1548	0.1485	0.1473	0.1488	0.1551	0.1525	0.1588	0.1578	0.1634	0.1577	0.1577	0.1621	0.1589	0.1484	0.139	0.1497	0.1567	0.1544	0.1507	0.15	0.1675	0.1592	0.1618	0.1622
	01:39:27	37	0.1436	0.1445	0.1486	0.1573	0.1488	0.1564	0.1555	0.1586	0.1568	0.1536	0.1563	0.1582	0.1548	0.146	0.1378	0.1504	0.156	0.1657	0.2978	0.1552	0.1601	0.1529	0.1571	0.1543	0.1481	0.1469	0.1487	0.155	0.1524	0.1586	0.1576	0.1632	0.1574	0.1576	0.1619	0.1582	0.1484	0.1385	0.1492	0.1566	0.1542	0.1505	0.1496	0.1668	0.1589	0.1618	0.1619
	01:44:27	37	0.1431	0.1442	0.1488	0.1574	0.1486	0.156	0.1557	0.1585	0.1567	0.1535	0.1563	0.1581	0.1545	0.1459	0.1376	0.1503	0.1558	0.1652	0.2959	0.155	0.1599	0.1527	0.1569	0.1541	0.1476	0.147	0.1486	0.1549	0.1523	0.1585	0.1574	0.163	0.1572	0.1575	0.1617	0.1583	0.1484	0.1386	0.1491	0.1564	0.1539	0.1506	0.1493	0.1668	0.1587	0.1615	0.1616
	01:49:27	37	0.1435	0.1443	0.1483	0.1573	0.1484	0.1559	0.1552	0.1583	0.1562	0.1533	0.1562	0.1577	0.1544	0.1459	0.1375	0.1501	0.1557	0.1651	0.2833	0.155	0.1592	0.1527	0.1567	0.1542	0.1475	0.1468	0.1483	0.1546	0.1519	0.1582	0.1573	0.163	0.1571	0.1572	0.1612	0.1578	0.1481	0.1386	0.149	0.1563	0.1537	0.1503	0.1492	0.1667	0.1589	0.1611	0.1619
	01:54:27	36.9	0.1433	0.1443	0.1486	0.1574	0.1483	0.156	0.1554	0.1583	0.1564	0.1535	0.1562	0.158	0.1544	0.1456	0.1378	0.1499	0.1559	0.1649	0.2577	0.1551	0.1593	0.1529	0.1568	0.1543	0.1475	0.1466	0.1485	0.1547	0.1522	0.1584	0.1575	0.1627	0.1572	0.1572	0.1613	0.1578	0.1482	0.1385	0.1486	0.1563	0.1539	0.1506	0.1493	0.1664	0.1588	0.1614	0.1616
	01:59:27	36.9	0.1436	0.1442	0.1487	0.1571	0.1484	0.1557	0.1552	0.1583	0.1564	0.1537	0.1564	0.158	0.1544	0.1456	0.1379	0.1503	0.1556	0.1648	0.4192	0.1549	0.1591	0.1529	0.1567	0.1543	0.1477	0.1468	0.1486	0.1549	0.1523	0.1583	0.1577	0.1632	0.1573	0.1576	0.1611	0.1579	0.1484	0.1389	0.149	0.1562	0.1539	0.1505	0.1493	0.1663	0.1588	0.1612	0.1619
	02:04:27	37	0.1432	0.1443	0.1485	0.1572	0.148	0.1557	0.155	0.1582	0.1562	0.1532	0.156	0.1577	0.1541	0.1454	0.1375	0.1498	0.1554	0.1646	0.1571	0.1547	0.1587	0.1529	0.1565	0.1543	0.1473	0.1464	0.1484	0.1544	0.1517	0.158	0.1574	0.1629	0.1569	0.1572	0.1606	0.1575	0.1479	0.138	0.1486	0.156	0.1533	0.15	0.149	0.166	0.1585	0.1611	0.1611
	02:09:27	37	0.1432	0.144	0.1482	0.1569	0.148	0.1554	0.1548	0.158	0.1562	0.1533	0.156	0.1575	0.154	0.1451	0.1377	0.1498	0.1552	0.1641	0.157	0.1546	0.1585	0.1526	0.1564	0.1539	0.1476	0.1464	0.1482	0.1545	0.1519	0.1577	0.1572	0.1627	0.1566	0.1569	0.1603	0.1575	0.1479	0.1383	0.1487	0.156	0.1531	0.1503	0.149	0.1659	0.1583	0.161	0.161
	02:14:27	37	0.1436	0.144	0.1484	0.1572	0.1481	0.1558	0.1551	0.1586	0.1564	0.1535	0.1561	0.1576	0.1542	0.1456	0.1379	0.1501	0.1556	0.1644	0.157	0.1547	0.1587	0.1532	0.1566	0.154	0.1477	0.1464	0.1485	0.1546	0.1521	0.1583	0.1574	0.1629	0.1569	0.1572	0.1604	0.1576	0.148	0.1384	0.1487	0.1561	0.1535	0.1503	0.1491	0.1657	0.1587	0.1611	0.161
	02:19:27	37	0.1431	0.1438	0.1483	0.1569	0.1481	0.1556	0.1545	0.1581	0.1562	0.1532	0.156	0.1575	0.1538	0.1453	0.1376	0.1499	0.1551	0.164	0.1573	0.1546	0.1586	0.1527	0.1564	0.154	0.1471	0.1462	0.1483	0.1544	0.1516	0.1579	0.1572	0.1626	0.1566	0.1568	0.1602	0.1572	0.1478	0.1383	0.1485	0.1558	0.1531	0.1499	0.1488	0.1654	0.1583	0.1608	0.1606
	02:24:27	37	0.1429	0.1437	0.148	0.1569	0.1476	0.1553	0.1546	0.158	0.1562	0.153	0.1555	0.1572	0.1535	0.1449	0.1374	0.1497	0.1551	0.1636	0.1566	0.1543	0.158	0.1527	0.1561	0.1536	0.147	0.1461	0.1481	0.1542	0.1512	0.1575	0.157	0.1623	0.156	0.1567	0.1598	0.1568	0.1474	0.1382	0.1483	0.1556	0.1528	0.15	0.1488	0.1651	0.1579	0.1606	0.1604
	02:29:27	37	0.1428	0.1437	0.1479	0.1568	0.1474	0.1553	0.1544	0.1578	0.1558	0.1529	0.1556	0.1569	0.1534	0.145	0.1375	0.1493	0.1554	0.1633	0.1567	0.1544	0.1577	0.1524	0.1557	0.1535	0.1467	0.1458	0.148	0.1541	0.1514	0.1576	0.157	0.1621	0.156	0.1564	0.1596	0.1567	0.1474	0.138	0.1483	0.1556	0.1527	0.1495	0.1486	0.1648	0.1577	0.1605	0.1602
	02:34:27	37	0.1427	0.1436	0.1479	0.1565	0.1477	0.1553	0.1545	0.1579	0.1559	0.1529	0.1554	0.1569	0.1534	0.145	0.1376	0.1496	0.155	0.1635	0.1566	0.1543	0.1577	0.1524	0.1558	0.1533	0.1468	0.1459	0.1476	0.1539	0.1513	0.1573	0.1569	0.1621	0.1559	0.1563	0.1597	0.1568	0.1474	0.1381	0.1481	0.1554	0.1524	0.1495	0.1487	0.1645	0.1577	0.1602	0.1597
	02:39:27	36.9	0.143	0.1436	0.1479	0.1567	0.1476	0.1552	0.1544	0.1581	0.156	0.1531	0.1557	0.1571	0.1535	0.145	0.1376	0.1496	0.1553	0.1634	0.1566	0.1558	0.1578	0.1528	0.1558	0.1535	0.1468	0.1462	0.1479	0.1542	0.1516	0.1572	0.157	0.1624	0.1562	0.1566	0.1595	0.1568	0.1477	0.1382	0.1483	0.1553	0.1525	0.1499	0.1487	0.1646	0.1581	0.1606	0.1601
	02:44:27	37	0.1426	0.1434	0.1477	0.1567	0.1473	0.1551	0.1544	0.1579	0.1559	0.1527	0.1555	0.1568	0.1532	0.1449	0.1374	0.1493	0.1548	0.1631	0.1565	0.1541	0.1576	0.1525	0.1555	0.1531	0.1466	0.1458	0.1476	0.1541	0.1512	0.157	0.1567	0.1618	0.1559	0.1559	0.1591	0.1565	0.1472	0.1379	0.1481	0.1553	0.1523	0.1494	0.1485	0.164	0.1575	0.16	0.1594
	02:49:27	37	0.1427	0.1435	0.1475	0.1566	0.1476	0.1552	0.1542	0.1579	0.1558	0.1527	0.1552	0.1566	0.1527	0.1448	0.1376	0.1494	0.1549	0.1629	0.1564	0.1541	0.1575	0.1523	0.1555	0.1533	0.1463	0.1457	0.1474	0.1539	0.1513	0.1569	0.1567	0.1618	0.1559	0.1559	0.1589	0.1562	0.1473	0.1379	0.1481	0.155	0.1519	0.1496	0.1482	0.1638	0.1573	0.1599	0.1597
	02:54:27	37	0.1425	0.1433	0.1476	0.1566	0.1475	0.1552	0.1542	0.1579	0.1556	0.1526	0.1552	0.1565	0.1526	0.1446	0.1374	0.1492	0.155	0.1628	0.1564	0.154	0.1569	0.1523	0.1553	0.1528	0.1462	0.1458	0.1473	0.1538	0.1513	0.1572	0.1563	0.1616	0.1559	0.1559	0.1588	0.1558	0.1472	0.1376	0.1483	0.1549	0.1521	0.1496	0.1482	0.1637	0.1572	0.1598	0.1596
	02:59:27	37	0.1426	0.1436	0.1477	0.1564	0.1474	0.1551	0.1544	0.1579	0.1555	0.1527	0.155	0.1565	0.1526	0.1445	0.1374	0.1494	0.1547	0.1628	0.1565	0.1539	0.1569	0.1524	0.1553	0.153	0.1466	0.1459	0.1474	0.1539	0.1512	0.1571	0.1566	0.1616	0.1558	0.1557	0.1586	0.156	0.1472	0.138	0.1482	0.1549	0.1517	0.1496	0.1482	0.1636	0.1573	0.1598	0.1593
	03:04:27	37	0.1427	0.1434	0.1476	0.1565	0.1476	0.1551	0.1542	0.158	0.1555	0.1527	0.1551	0.1563	0.1527	0.1444	0.1375	0.1493	0.1546	0.163	0.1563	0.1539	0.1567	0.1522	0.1552	0.1528	0.1463	0.1457	0.1473	0.1539	0.1514	0.1573	0.1563	0.1617	0.1558	0.1559	0.1586	0.1558	0.1472	0.1379	0.1483	0.155	0.1517	0.1494	0.1482	0.1634	0.1571	0.1597	0.1593
	03:09:27	37	0.1425	0.1433	0.1473	0.1564	0.1474	0.1549	0.1543	0.1579	0.1555	0.1525	0.155	0.1562	0.1525	0.1441	0.1374	0.1492	0.1546	0.1627	0.1562	0.1539	0.1567	0.1525	0.1552	0.1528	0.1461	0.1456	0.1472	0.1538	0.1513	0.1571	0.1562	0.1615	0.1557	0.1558	0.1585	0.1557	0.1472	0.1377	0.1482	0.1548	0.1518	0.1496	0.1482	0.1635	0.1571	0.1597	0.1595
	03:14:27	37	0.1427	0.1434	0.1476	0.1566	0.1474	0.1551	0.1545	0.1582	0.1558	0.1527	0.1553	0.1562	0.1524	0.1445	0.1377	0.1492	0.1547	0.1629	0.1564	0.1541	0.1566	0.1524	0.155	0.153	0.1461	0.1458	0.1474	0.1537	0.1515	0.157	0.1566	0.1615	0.1557	0.1553	0.1584	0.1559	0.1471	0.1378	0.148	0.1549	0.152	0.1498	0.148	0.1632	0.157	0.1595	0.1591
	03:19:27	37	0.1425	0.1435	0.1473	0.1565	0.1474	0.1548	0.1544	0.1581	0.1556	0.1525	0.1549	0.1559	0.1523	0.1442	0.1374	0.149	0.1547	0.1624	0.1562	0.1539	0.1566	0.1524	0.1549	0.1527	0.1459	0.1456	0.147	0.1533	0.1514	0.157	0.1564	0.1616	0.1559	0.1554	0.1582	0.1554	0.1471	0.1377	0.148	0.1548	0.1514	0.1493	0.1475	0.1629	0.1564	0.1593	0.1594
	03:24:27	37	0.1421	0.143	0.1468	0.1562	0.1471	0.1548	0.1541	0.1578	0.155	0.1521	0.1547	0.1555	0.1517	0.144	0.1371	0.1488	0.1542	0.1622	0.1559	0.1536	0.1561	0.152	0.1545	0.1524	0.1455	0.1451	0.1465	0.1534	0.151	0.1569	0.156	0.1609	0.1555	0.155	0.158	0.155	0.1468	0.1375	0.1476	0.1543	0.151	0.149	0.1474	0.1626	0.1563	0.159	0.1586
	03:29:27	37	0.1425	0.1431	0.1473	0.1564	0.1477	0.1549	0.1542	0.158	0.1556	0.1522	0.1546	0.1557	0.1518	0.144	0.1374	0.1488	0.1544	0.1621	0.156	0.1537	0.1562	0.152	0.1547	0.1522	0.1456	0.1453	0.1468	0.1535	0.1513	0.1566	0.1563	0.1613	0.1556	0.155	0.1579	0.1551	0.1469	0.1374	0.1477	0.1546	0.1513	0.149	0.1476	0.1625	0.156	0.1589	0.159
	03:34:27	37	0.142	0.143	0.1469	0.1563	0.1473	0.1549	0.1542	0.1582	0.1556	0.152	0.1546	0.1555	0.1518	0.1439	0.1373	0.1487	0.1542	0.162	0.1559	0.1535	0.1562	0.152	0.1545	0.1521	0.1454	0.1452	0.1467	0.1533	0.1511	0.1567	0.1559	0.161	0.1557	0.155	0.1577	0.1549	0.1464	0.1375	0.1474	0.1545	0.151	0.1489	0.1476	0.1622	0.1559	0.1586	0.1587
	03:39:27	37	0.1423	0.1431	0.147	0.1565	0.1476	0.1552	0.1544	0.1583	0.1555	0.1522	0.1545	0.1555	0.1518	0.144	0.1373	0.1491	0.1544	0.1621	0.1561	0.1538	0.1564	0.1521	0.1546	0.1523	0.1456	0.1453	0.1467	0.1534	0.1515	0.157	0.1561	0.1612	0.1558	0.155	0.1577	0.1552	0.1463	0.1373	0.1477	0.1545	0.151	0.149	0.1478	0.1625	0.1561	0.1587	0.1583
	03:44:27	37	0.1421	0.1432	0.1471	0.1563	0.1477	0.1548	0.1544	0.1584	0.1557	0.152	0.1544	0.1555	0.1516	0.1439	0.1376	0.1488	0.1545	0.1616	0.1561	0.1537	0.1562	0.1519	0.1543	0.1523	0.1453	0.1453	0.1469	0.1532	0.1514	0.1569	0.1561	0.1612	0.1559	0.1548	0.1576	0.1551	0.1464	0.1377	0.1475	0.1545	0.1508	0.1489	0.1475	0.1622	0.1558	0.1587	0.158
	03:49:27	37	0.142	0.1431	0.147	0.1564	0.1476	0.155	0.1545	0.1586	0.1558	0.1521	0.1545	0.1554	0.1514	0.1438	0.1374	0.1489	0.1542	0.1622	0.156	0.1537	0.1562	0.1517	0.1542	0.152	0.1451	0.1452	0.1466	0.1532	0.1517	0.1573	0.1561	0.1611	0.1558	0.1545	0.1575	0.1547	0.1462	0.1374	0.1474	0.1542	0.1509	0.1488	0.1474	0.1618	0.1559	0.1585	0.1582
	03:54:27	37	0.1418	0.1429	0.1469	0.1565	0.1477	0.1547	0.1543	0.1586	0.1558	0.1518	0.1543	0.155	0.1512	0.1437	0.1371	0.1488	0.1542	0.1617	0.1561	0.1536	0.1561	0.1517	0.1543	0.1518	0.1451	0.1451	0.1466	0.153	0.1514	0.1569	0.1561	0.1611	0.1556	0.1544	0.1574	0.1545	0.146	0.1372	0.1476	0.1541	0.1503	0.1486	0.1474	0.1616	0.1556	0.1584	0.1577
	03:59:27	37	0.1418	0.1429	0.1469	0.1565	0.1478	0.1549	0.1545	0.1588	0.1557	0.1518	0.1543	0.1551	0.1513	0.1436	0.1372	0.1487	0.1544	0.1617	0.1564	0.1539	0.1562	0.1516	0.1542	0.1519	0.145	0.1449	0.1466	0.1532	0.1517	0.157	0.1562	0.1611	0.156	0.1547	0.1574	0.1544	0.1459	0.1374	0.1473	0.1537	0.1504	0.1487	0.1473	0.1617	0.1556	0.1583	0.1579
	04:04:27	37	0.1419	0.1429	0.147	0.1565	0.148	0.155	0.1548	0.1589	0.1559	0.1519	0.1543	0.1551	0.1511	0.1437	0.1372	0.1489	0.1544	0.1616	0.1563	0.1539	0.1562	0.1515	0.1542	0.1519	0.145	0.1448	0.1467	0.1533	0.1516	0.1571	0.1564	0.1611	0.156	0.1548	0.1572	0.1547	0.1459	0.1374	0.1472	0.1537	0.1505	0.1486	0.1475	0.1616	0.1557	0.1581	0.1578
	04:09:27	37	0.1421	0.1428	0.1468	0.1565	0.148	0.1549	0.155	0.1588	0.156	0.1518	0.1543	0.1549	0.1511	0.1434	0.1372	0.1488	0.1542	0.1617	0.1562	0.1537	0.1564	0.1515	0.1539	0.1517	0.1448	0.1449	0.1464	0.1532	0.1516	0.1573	0.1565	0.1613	0.156	0.1545	0.157	0.1545	0.1456	0.1371	0.1476	0.1535	0.1502	0.1485	0.147	0.1613	0.1555	0.1582	0.1577
	04:14:27	36.9	0.1416	0.1426	0.1467	0.1564	0.148	0.155	0.1549	0.1589	0.1561	0.1517	0.1542	0.1548	0.1508	0.1432	0.1372	0.1486	0.1544	0.1615	0.156	0.1537	0.1559	0.1515	0.154	0.1517	0.1445	0.1447	0.1462	0.1527	0.1515	0.1571	0.1563	0.1611	0.1558	0.1542	0.1569	0.1542	0.1454	0.1369	0.1471	0.1533	0.1501	0.1482	0.1471	0.1612	0.155	0.1578	0.1577
	04:19:27	36.9	0.1419	0.143	0.147	0.1568	0.1483	0.1552	0.1555	0.1594	0.1564	0.1519	0.1545	0.1548	0.1511	0.1436	0.1373	0.149	0.1544	0.1619	0.1562	0.154	0.1566	0.1517	0.1539	0.1519	0.1448	0.145	0.1464	0.1529	0.152	0.1577	0.1568	0.1617	0.1564	0.1543	0.1569	0.1546	0.1457	0.1375	0.1474	0.1536	0.1504	0.1486	0.1474	0.1612	0.1554	0.158	0.1575
	04:24:27	37	0.1419	0.1428	0.1467	0.1567	0.1484	0.1553	0.1554	0.1592	0.1565	0.1517	0.154	0.1549	0.1508	0.1435	0.1373	0.1488	0.1546	0.1617	0.1564	0.1541	0.1565	0.1514	0.1535	0.1515	0.1444	0.1446	0.1461	0.1528	0.1518	0.1572	0.1564	0.1613	0.1563	0.1541	0.1566	0.1541	0.1454	0.1371	0.1473	0.1534	0.1498	0.1482	0.1471	0.161	0.1552	0.158	0.1572
	04:29:27	37	0.1417	0.1426	0.1466	0.1566	0.1483	0.1555	0.1556	0.1593	0.1567	0.1516	0.1542	0.1546	0.1507	0.143	0.1373	0.1487	0.1543	0.1617	0.1563	0.1542	0.1563	0.1512	0.1534	0.1512	0.1444	0.1446	0.1462	0.1528	0.1523	0.1575	0.1567	0.1614	0.1562	0.154	0.1565	0.154	0.1453	0.1369	0.1471	0.1531	0.1499	0.1482	0.1469	0.1607	0.155	0.1576	0.1569
	04:34:27	37	0.1418	0.1427	0.1467	0.1568	0.1486	0.1554	0.1559	0.1599	0.1569	0.1517	0.1543	0.1546	0.1505	0.1431	0.1372	0.1488	0.1543	0.1615	0.1565	0.1542	0.1566	0.1514	0.1537	0.1516	0.1443	0.1442	0.146	0.1528	0.1523	0.1575	0.1569	0.1616	0.1565	0.1541	0.1565	0.154	0.1453	0.1371	0.1471	0.153	0.1499	0.148	0.1468	0.1608	0.1549	0.1577	0.157
	04:39:27	37	0.1417	0.1426	0.1468	0.1569	0.149	0.1557	0.1563	0.1601	0.1572	0.1516	0.1543	0.1547	0.1506	0.1434	0.1372	0.1488	0.1549	0.162	0.1566	0.1544	0.1569	0.1515	0.1535	0.1516	0.1446	0.1446	0.1463	0.1527	0.1526	0.1582	0.1573	0.162	0.1568	0.1546	0.1567	0.1542	0.1456	0.1371	0.1467	0.1532	0.15	0.148	0.1469	0.1607	0.1549	0.1578	0.1568
	04:44:27	37	0.1417	0.1427	0.1463	0.1568	0.1489	0.1558	0.1563	0.1604	0.1574	0.1515	0.1541	0.1545	0.1503	0.1431	0.1372	0.1486	0.1547	0.1617	0.1567	0.1547	0.1566	0.1513	0.1535	0.1512	0.1443	0.1443	0.1461	0.1524	0.1527	0.1582	0.1573	0.162	0.1568	0.1541	0.1564	0.154	0.1453	0.1372	0.1468	0.1531	0.15	0.1482	0.1467	0.1604	0.155	0.1574	0.1568
	04:49:27	37	0.1414	0.1427	0.1467	0.1572	0.1492	0.156	0.1567	0.1607	0.1577	0.1516	0.154	0.1544	0.1502	0.143	0.1372	0.1488	0.1549	0.1617	0.1567	0.1546	0.1567	0.1512	0.1534	0.1513	0.1442	0.1443	0.146	0.1523	0.1531	0.1583	0.1573	0.162	0.157	0.154	0.1563	0.154	0.1452	0.1369	0.1468	0.1529	0.1498	0.1479	0.1467	0.1603	0.1546	0.1574	0.1564
	04:54:27	37	0.1413	0.1426	0.1462	0.1571	0.1493	0.1561	0.1566	0.1606	0.1577	0.1514	0.1536	0.1543	0.15	0.143	0.1369	0.1486	0.1547	0.1616	0.1567	0.1545	0.157	0.151	0.1531	0.151	0.1442	0.1442	0.146	0.1522	0.1534	0.1585	0.1574	0.162	0.1572	0.1538	0.1562	0.1537	0.1451	0.1369	0.1465	0.1527	0.1505	0.1481	0.1466	0.1601	0.1548	0.1571	0.1566
	04:59:27	37	0.1414	0.1427	0.1465	0.1572	0.1496	0.1566	0.1569	0.1609	0.1584	0.1514	0.1538	0.1543	0.15	0.143	0.1373	0.1489	0.1553	0.162	0.157	0.155	0.157	0.1512	0.1533	0.1513	0.1441	0.1444	0.1459	0.1524	0.1531	0.1588	0.1574	0.1626	0.1572	0.1539	0.1562	0.1537	0.1452	0.137	0.1467	0.1529	0.15	0.1479	0.1467	0.16	0.1548	0.1571	0.1563
	05:04:27	37	0.1413	0.1425	0.1465	0.1571	0.1499	0.1565	0.1572	0.1612	0.1584	0.1513	0.1536	0.1542	0.1501	0.1428	0.137	0.1488	0.1552	0.162	0.157	0.1546	0.157	0.1509	0.1529	0.1506	0.1439	0.1442	0.1458	0.1525	0.1534	0.1588	0.1577	0.1625	0.1576	0.1533	0.1559	0.1535	0.1448	0.1369	0.1463	0.1525	0.1499	0.1476	0.1463	0.1597	0.1543	0.1569	0.1556
	05:09:27	36.9	0.1415	0.1427	0.1464	0.1575	0.1504	0.1569	0.1578	0.1617	0.159	0.1515	0.1538	0.1542	0.1499	0.1429	0.1371	0.1489	0.1557	0.162	0.1573	0.1554	0.1573	0.1508	0.1533	0.1511	0.1441	0.1444	0.1458	0.1523	0.1539	0.1592	0.158	0.1626	0.1581	0.1536	0.1558	0.1536	0.145	0.1368	0.1466	0.1525	0.1502	0.1477	0.1465	0.1599	0.1545	0.1568	0.1558
	05:14:27	36.9	0.1415	0.1426	0.1464	0.1576	0.1508	0.1572	0.1579	0.1623	0.1593	0.1514	0.1539	0.1542	0.1499	0.1431	0.1373	0.149	0.1561	0.1624	0.1576	0.1556	0.1575	0.1512	0.1533	0.151	0.1441	0.1444	0.1459	0.1522	0.1543	0.1595	0.1584	0.1629	0.1585	0.1538	0.1557	0.1537	0.145	0.1369	0.1467	0.1526	0.15	0.1478	0.1465	0.16	0.1545	0.1568	0.1556
	05:19:27	37	0.1414	0.1427	0.1465	0.1575	0.1509	0.1578	0.1584	0.163	0.1597	0.1517	0.1539	0.154	0.1496	0.1432	0.1372	0.1489	0.156	0.1623	0.1578	0.1558	0.1578	0.1509	0.1531	0.151	0.1439	0.1443	0.146	0.1523	0.1542	0.1599	0.1589	0.1633	0.1588	0.1538	0.1557	0.1537	0.145	0.1368	0.1465	0.1525	0.1501	0.1478	0.1466	0.1596	0.1546	0.157	0.156
	05:24:27	37	0.1411	0.1424	0.1462	0.1577	0.1513	0.1578	0.1589	0.1631	0.1599	0.1512	0.1535	0.1539	0.1495	0.1428	0.1368	0.1488	0.1561	0.1623	0.1579	0.1558	0.1577	0.1507	0.1528	0.1505	0.1437	0.144	0.1455	0.1519	0.1546	0.1601	0.1592	0.1637	0.1589	0.1535	0.1553	0.1532	0.1448	0.1365	0.1463	0.1524	0.1496	0.1475	0.146	0.1594	0.154	0.1565	0.1556
	05:29:27	37	0.1413	0.1427	0.1464	0.1577	0.1521	0.1582	0.1595	0.1635	0.1604	0.1512	0.154	0.1541	0.1496	0.1426	0.1371	0.1489	0.1566	0.1627	0.1582	0.1561	0.1581	0.151	0.1531	0.1509	0.1439	0.1442	0.1459	0.1521	0.1551	0.1605	0.1592	0.1644	0.1595	0.1534	0.1555	0.1533	0.1449	0.1369	0.1465	0.1524	0.15	0.1478	0.1464	0.1593	0.1544	0.1565	0.1562
	05:34:27	37	0.141	0.1423	0.1462	0.1578	0.1523	0.1586	0.1596	0.1639	0.1611	0.1512	0.1537	0.1542	0.1495	0.1428	0.1367	0.1488	0.1567	0.1626	0.1585	0.1564	0.1582	0.1506	0.1529	0.1508	0.1436	0.144	0.1457	0.1519	0.1555	0.161	0.1596	0.1643	0.1598	0.1536	0.1554	0.1531	0.1449	0.1367	0.1463	0.1524	0.1496	0.1477	0.1463	0.1593	0.1541	0.1564	0.1554
	05:39:27	37	0.1413	0.1426	0.1464	0.158	0.1528	0.1593	0.1601	0.1645	0.1615	0.1511	0.1537	0.154	0.1493	0.1427	0.1372	0.1491	0.1572	0.1628	0.1585	0.1565	0.1584	0.1507	0.1528	0.1506	0.1435	0.144	0.1457	0.1519	0.1559	0.1612	0.1601	0.165	0.1604	0.1535	0.1551	0.1531	0.1448	0.1367	0.1464	0.1522	0.1495	0.1478	0.146	0.1592	0.1541	0.1564	0.156
	05:44:27	37	0.141	0.1425	0.1461	0.1581	0.1532	0.1594	0.1606	0.1648	0.162	0.151	0.1534	0.1539	0.1493	0.1426	0.1369	0.1488	0.157	0.1631	0.159	0.1564	0.1585	0.1507	0.1526	0.1505	0.1435	0.1439	0.1455	0.1517	0.1563	0.1616	0.1605	0.1651	0.1607	0.1531	0.1551	0.1531	0.1444	0.1364	0.1462	0.152	0.1494	0.1476	0.1461	0.1589	0.1538	0.1559	0.1556
	05:49:27	37	0.1409	0.1422	0.1461	0.158	0.1538	0.1602	0.1612	0.1656	0.1626	0.1511	0.1533	0.1537	0.1492	0.1427	0.1369	0.1489	0.1576	0.1634	0.1593	0.157	0.1588	0.1504	0.1525	0.1507	0.1436	0.1438	0.1456	0.1516	0.1567	0.162	0.1608	0.1655	0.1613	0.1528	0.155	0.1529	0.1446	0.1366	0.146	0.1518	0.1493	0.1472	0.1459	0.1589	0.1538	0.156	0.1552
	05:54:27	37	0.141	0.1424	0.1461	0.1582	0.1543	0.1606	0.1617	0.1661	0.1634	0.1511	0.1534	0.1536	0.1488	0.1426	0.1369	0.1489	0.1579	0.1634	0.1595	0.1574	0.1592	0.1502	0.1523	0.1504	0.1435	0.1436	0.1455	0.1514	0.1573	0.1626	0.1614	0.1659	0.1618	0.1531	0.155	0.1527	0.1444	0.1367	0.1458	0.1517	0.1493	0.1475	0.1458	0.1586	0.1535	0.156	0.1553
	05:59:27	37	0.1411	0.1424	0.1462	0.1585	0.155	0.1615	0.1627	0.1671	0.1642	0.151	0.1534	0.1537	0.1491	0.1425	0.137	0.1488	0.1586	0.164	0.1602	0.1579	0.1596	0.1503	0.1526	0.1502	0.1435	0.1438	0.1456	0.1519	0.1584	0.1632	0.1621	0.1667	0.1623	0.1531	0.1551	0.1528	0.1445	0.1364	0.1459	0.1519	0.1494	0.1474	0.1459	0.1587	0.1538	0.1558	0.1557
	06:04:27	37	0.1412	0.1424	0.1462	0.1587	0.1559	0.1621	0.1634	0.1678	0.1649	0.1511	0.1535	0.1537	0.1491	0.1427	0.1368	0.1489	0.159	0.1644	0.1605	0.1584	0.1599	0.1503	0.1524	0.1503	0.1435	0.1437	0.1456	0.1519	0.1589	0.1639	0.1629	0.1675	0.1632	0.1534	0.1548	0.1528	0.1445	0.1366	0.1459	0.1517	0.1494	0.1475	0.1457	0.1587	0.1538	0.1561	0.1556
	06:09:27	37	0.1408	0.1423	0.1462	0.1586	0.1566	0.1628	0.164	0.1688	0.1658	0.1513	0.1533	0.1535	0.1491	0.1425	0.1368	0.1489	0.1593	0.1646	0.1608	0.1587	0.1603	0.1503	0.1526	0.1502	0.1433	0.1436	0.1456	0.1516	0.1594	0.1645	0.1634	0.1681	0.1637	0.1529	0.1547	0.1525	0.1443	0.1367	0.1458	0.152	0.1495	0.1474	0.1459	0.1585	0.1536	0.1557	0.1554
	06:14:27	37	0.1408	0.1424	0.1461	0.1587	0.1575	0.1637	0.1649	0.1693	0.1665	0.1509	0.1532	0.1533	0.1488	0.1425	0.1367	0.1489	0.1598	0.1648	0.1615	0.1591	0.1607	0.1503	0.1523	0.1501	0.1433	0.1436	0.1456	0.1515	0.1601	0.1652	0.1642	0.1687	0.1645	0.1529	0.1547	0.1524	0.1442	0.1365	0.1456	0.1516	0.1492	0.1474	0.1458	0.1585	0.1536	0.1559	0.1551
	06:19:27	37	0.1407	0.1425	0.1462	0.159	0.1581	0.164	0.1657	0.1703	0.1676	0.1508	0.1531	0.1534	0.1488	0.1424	0.1369	0.1489	0.1603	0.1655	0.162	0.1596	0.1616	0.1501	0.1524	0.1503	0.1434	0.1437	0.1455	0.1515	0.1611	0.1661	0.1649	0.1693	0.1653	0.1531	0.1546	0.1528	0.1442	0.1365	0.1458	0.1515	0.1495	0.1477	0.1458	0.1582	0.1535	0.1558	0.1557
	06:24:27	36.9	0.1407	0.1423	0.1462	0.1591	0.1592	0.165	0.1667	0.1714	0.1688	0.151	0.1535	0.1535	0.1488	0.1425	0.1368	0.1491	0.161	0.166	0.1624	0.1602	0.1619	0.1503	0.1525	0.1498	0.1431	0.1435	0.1455	0.1514	0.1619	0.1667	0.1656	0.17	0.1661	0.1531	0.1545	0.1526	0.1442	0.1366	0.1458	0.1515	0.1489	0.1475	0.1458	0.1581	0.1535	0.1557	0.1555
	06:29:27	37	0.1408	0.1426	0.1463	0.1591	0.1604	0.1662	0.1676	0.1725	0.1697	0.1511	0.1532	0.1534	0.1485	0.1425	0.137	0.1491	0.1617	0.1665	0.1635	0.1611	0.1625	0.1501	0.1525	0.1503	0.1433	0.1437	0.1456	0.1516	0.1628	0.1677	0.1667	0.1707	0.1672	0.1529	0.1546	0.1526	0.1444	0.1367	0.1457	0.1513	0.1491	0.1472	0.1459	0.1582	0.1535	0.1556	0.1551
	06:34:27	37	0.141	0.1425	0.1463	0.1594	0.1613	0.1672	0.1686	0.1736	0.1707	0.151	0.1531	0.1531	0.1484	0.1422	0.1368	0.149	0.1622	0.167	0.1638	0.1614	0.1628	0.1502	0.1521	0.15	0.1433	0.1435	0.1454	0.1512	0.1637	0.1686	0.1675	0.1716	0.1681	0.1528	0.1543	0.1521	0.1439	0.1365	0.1455	0.1511	0.1486	0.147	0.1457	0.158	0.1534	0.1553	0.155
	06:39:27	37	0.1407	0.1423	0.1464	0.1595	0.1623	0.1679	0.1697	0.1743	0.1717	0.1511	0.1531	0.1529	0.1486	0.1421	0.1368	0.1492	0.1626	0.1677	0.1646	0.1621	0.1638	0.1501	0.1522	0.1499	0.1431	0.1435	0.1455	0.1513	0.1648	0.1694	0.1682	0.1726	0.1691	0.1528	0.1543	0.1522	0.144	0.1366	0.1453	0.1511	0.1489	0.1471	0.1456	0.1578	0.1533	0.1555	0.1554
	06:44:27	37	0.1407	0.1424	0.1463	0.1596	0.1635	0.1693	0.1708	0.1759	0.1732	0.1511	0.1532	0.1532	0.1485	0.1423	0.1367	0.1493	0.1637	0.1685	0.1651	0.163	0.1646	0.1502	0.1523	0.15	0.1431	0.1435	0.1454	0.1513	0.1659	0.1706	0.1695	0.1737	0.1705	0.1526	0.1548	0.1521	0.1442	0.1366	0.1454	0.1511	0.1487	0.1472	0.1457	0.1578	0.1533	0.1553	0.1554
	06:49:27	37	0.1407	0.1422	0.146	0.1596	0.1648	0.1702	0.172	0.177	0.1744	0.1509	0.153	0.1529	0.148	0.1423	0.1366	0.1489	0.1641	0.1688	0.1657	0.1634	0.1651	0.1498	0.1522	0.1498	0.143	0.1435	0.1452	0.1513	0.1667	0.1715	0.1706	0.1747	0.1714	0.1525	0.1544	0.152	0.1439	0.1363	0.1452	0.1509	0.1486	0.1468	0.1455	0.1576	0.1532	0.1554	0.1547
	06:54:27	37	0.1407	0.1425	0.146	0.1597	0.1662	0.1716	0.1736	0.1785	0.1758	0.1509	0.1531	0.1529	0.1482	0.1423	0.1369	0.1494	0.1651	0.1697	0.1668	0.1644	0.1661	0.1501	0.1522	0.1498	0.1432	0.1433	0.1454	0.1515	0.1683	0.1729	0.1719	0.1759	0.1727	0.1528	0.1542	0.1521	0.144	0.1365	0.1453	0.1511	0.1486	0.1473	0.1459	0.1577	0.1532	0.1553	0.155
	06:59:27	37	0.1406	0.1423	0.1464	0.1599	0.1674	0.1729	0.1745	0.1799	0.1772	0.151	0.1529	0.1529	0.1478	0.1422	0.1368	0.1494	0.1661	0.1704	0.1676	0.1652	0.1668	0.1498	0.1519	0.1496	0.143	0.1432	0.1454	0.1511	0.1694	0.1744	0.173	0.177	0.1742	0.1526	0.1544	0.1521	0.1439	0.1364	0.1451	0.1508	0.1485	0.1469	0.1456	0.1577	0.153	0.155	0.155
	07:04:27	37	0.1406	0.1424	0.1464	0.16	0.1689	0.1743	0.1764	0.1815	0.1789	0.151	0.1528	0.1528	0.1477	0.1421	0.1367	0.1492	0.167	0.1715	0.1685	0.1663	0.1676	0.1498	0.152	0.15	0.1432	0.1433	0.1453	0.1514	0.1707	0.1759	0.1743	0.1783	0.1754	0.1524	0.1544	0.1522	0.1438	0.1364	0.1451	0.1508	0.1486	0.1467	0.1454	0.1572	0.1531	0.155	0.155
	07:09:27	37	0.1404	0.1424	0.1464	0.1599	0.1704	0.1759	0.178	0.1831	0.1804	0.1508	0.1528	0.1529	0.1477	0.1421	0.1368	0.1493	0.1679	0.1724	0.1695	0.1673	0.1684	0.1498	0.1521	0.1495	0.1429	0.1433	0.1452	0.1512	0.1723	0.1771	0.176	0.1798	0.1771	0.1525	0.1543	0.1519	0.1437	0.1362	0.1449	0.1504	0.1485	0.1468	0.1453	0.157	0.1532	0.1549	0.1551
	07:14:27	37	0.1405	0.1425	0.1466	0.1602	0.172	0.1778	0.1797	0.1846	0.1822	0.1511	0.1528	0.1528	0.1474	0.1424	0.1369	0.1493	0.1694	0.1733	0.1708	0.1681	0.1698	0.1497	0.1521	0.15	0.1429	0.1433	0.1457	0.1514	0.1738	0.1788	0.1774	0.1814	0.1788	0.1527	0.1541	0.1519	0.1438	0.1365	0.1451	0.1507	0.1487	0.1467	0.1454	0.1572	0.1528	0.1551	0.1546
	07:19:27	37	0.1403	0.1421	0.146	0.1603	0.1736	0.1792	0.1812	0.1863	0.1837	0.1505	0.1525	0.1525	0.1475	0.1418	0.1363	0.1492	0.1698	0.1741	0.1712	0.169	0.1707	0.1496	0.1515	0.1496	0.1427	0.1431	0.145	0.151	0.1749	0.18	0.1789	0.1827	0.1799	0.1521	0.1536	0.1516	0.1434	0.1363	0.1449	0.1502	0.1481	0.1465	0.145	0.1567	0.1527	0.1545	0.1548
	07:24:27	37	0.1401	0.1422	0.1463	0.1605	0.1757	0.1811	0.1831	0.188	0.1857	0.151	0.1528	0.1526	0.1472	0.1421	0.1368	0.1495	0.171	0.1755	0.1727	0.1703	0.172	0.1496	0.1518	0.1495	0.1428	0.1432	0.1452	0.1514	0.1768	0.1818	0.1803	0.1843	0.1819	0.1522	0.1536	0.1515	0.1435	0.1365	0.145	0.1503	0.1481	0.1465	0.145	0.1568	0.1529	0.1546	0.1546
	07:29:27	37	0.1404	0.1421	0.1463	0.1606	0.1774	0.183	0.185	0.1901	0.1877	0.151	0.1528	0.1526	0.1474	0.1421	0.1366	0.1492	0.1726	0.1764	0.1741	0.1721	0.1731	0.1498	0.1518	0.1494	0.1429	0.1431	0.1452	0.1512	0.179	0.1836	0.1822	0.1862	0.1841	0.1521	0.1538	0.1517	0.1439	0.1362	0.1448	0.1505	0.148	0.1468	0.1452	0.1569	0.1528	0.1548	0.1548
	07:34:27	37	0.1402	0.142	0.1463	0.1608	0.1798	0.185	0.1869	0.1921	0.1898	0.1506	0.1532	0.1526	0.1471	0.1419	0.1366	0.1495	0.1737	0.178	0.1753	0.1733	0.1745	0.1495	0.1517	0.1493	0.1426	0.1431	0.1453	0.1515	0.1809	0.1855	0.1843	0.188	0.1857	0.1521	0.1537	0.1513	0.1435	0.1363	0.1446	0.1503	0.148	0.1466	0.1451	0.1566	0.1526	0.1547	0.1545
	07:39:27	37	0.1403	0.1419	0.1461	0.1605	0.1819	0.1875	0.1892	0.1943	0.192	0.1504	0.1525	0.1525	0.1469	0.1417	0.1365	0.1493	0.1751	0.179	0.1763	0.1744	0.1758	0.1494	0.1513	0.1493	0.1427	0.1429	0.145	0.1511	0.1829	0.1873	0.1862	0.1899	0.1875	0.1522	0.1536	0.1514	0.1433	0.1361	0.1444	0.1498	0.148	0.1465	0.1448	0.1564	0.1525	0.1545	0.1549
	07:44:27	37	0.1402	0.1423	0.1464	0.161	0.1842	0.1896	0.1916	0.197	0.1946	0.1509	0.1526	0.1527	0.1468	0.1419	0.1366	0.1492	0.1767	0.1809	0.1783	0.1758	0.1777	0.1495	0.1511	0.1492	0.1427	0.143	0.1454	0.1511	0.1852	0.1897	0.189	0.1923	0.1902	0.1522	0.1538	0.1515	0.1434	0.1363	0.1447	0.1504	0.1483	0.1468	0.145	0.1563	0.1525	0.1545	0.155
	07:49:27	37	0.1403	0.1421	0.1466	0.161	0.1863	0.1921	0.1941	0.1994	0.197	0.1509	0.1528	0.1528	0.1468	0.1418	0.1366	0.1494	0.1784	0.1822	0.1797	0.1775	0.1791	0.1496	0.1515	0.1494	0.1427	0.1433	0.1452	0.1512	0.1875	0.192	0.1912	0.1947	0.1922	0.152	0.1535	0.1512	0.1432	0.1362	0.1446	0.1501	0.1481	0.1466	0.1447	0.1561	0.1524	0.1543	0.1549
	07:54:27	37	0.1399	0.1421	0.1465	0.1611	0.189	0.1945	0.1964	0.2018	0.1997	0.1506	0.1524	0.1525	0.1467	0.1418	0.1366	0.1495	0.1801	0.1836	0.1815	0.1792	0.1808	0.1495	0.1515	0.1494	0.1424	0.1429	0.1452	0.1515	0.19	0.1947	0.1937	0.1968	0.1948	0.152	0.1536	0.1514	0.1432	0.1363	0.1443	0.15	0.1477	0.1466	0.1446	0.1561	0.1523	0.1543	0.1549
	07:59:27	37	0.14	0.1419	0.1465	0.161	0.1913	0.1971	0.1991	0.2048	0.202	0.1508	0.1523	0.1524	0.1466	0.1416	0.1365	0.1496	0.1818	0.1854	0.1832	0.1815	0.1824	0.1495	0.1514	0.1489	0.1425	0.1427	0.1451	0.1512	0.1925	0.1971	0.1965	0.1997	0.1974	0.1521	0.1533	0.1514	0.1432	0.1359	0.1444	0.1502	0.1478	0.1466	0.1448	0.1562	0.1525	0.1542	0.155
	08:04:27	37	0.14	0.1421	0.1467	0.1614	0.1946	0.2002	0.202	0.2077	0.2051	0.151	0.1526	0.1525	0.1466	0.1418	0.1367	0.1497	0.1838	0.1872	0.1851	0.183	0.1846	0.1493	0.1514	0.1493	0.1425	0.143	0.1452	0.1513	0.1954	0.2001	0.1994	0.2024	0.2004	0.1521	0.1536	0.1512	0.1432	0.1363	0.1446	0.1503	0.1479	0.1466	0.1448	0.1561	0.1524	0.1544	0.1549
	08:09:27	37	0.14	0.1421	0.1468	0.1616	0.1976	0.2031	0.2053	0.2104	0.2085	0.151	0.1524	0.1526	0.1468	0.1421	0.1367	0.1497	0.1858	0.1892	0.1874	0.1853	0.1867	0.1496	0.1515	0.1493	0.1425	0.143	0.1454	0.1514	0.1985	0.2032	0.2023	0.2053	0.2035	0.1518	0.1535	0.1514	0.1434	0.1361	0.1445	0.1503	0.1481	0.1466	0.1449	0.1562	0.1524	0.1543	0.1551
	08:14:27	37	0.1401	0.1422	0.1465	0.1616	0.2007	0.2064	0.2083	0.2136	0.2117	0.1507	0.1524	0.1521	0.1466	0.1416	0.1367	0.1497	0.1876	0.1913	0.1895	0.1872	0.1885	0.1493	0.1513	0.1489	0.1422	0.1429	0.1452	0.1511	0.2014	0.2061	0.2055	0.2084	0.2065	0.1518	0.1532	0.1511	0.1429	0.1362	0.1445	0.15	0.1478	0.1466	0.1447	0.1558	0.1526	0.1541	0.155
	08:19:27	37	0.1397	0.1421	0.1464	0.1617	0.2038	0.2096	0.2114	0.2169	0.2148	0.1508	0.1522	0.1525	0.1461	0.1416	0.1365	0.1495	0.1903	0.1935	0.1917	0.1896	0.1911	0.1492	0.1512	0.1489	0.1422	0.1427	0.145	0.1511	0.2048	0.2094	0.2089	0.2118	0.2096	0.1517	0.1531	0.151	0.1429	0.1359	0.1441	0.15	0.1477	0.1466	0.1446	0.1559	0.1519	0.154	0.1547
	08:24:27	37	0.1399	0.1418	0.1467	0.1616	0.2072	0.2132	0.2151	0.2206	0.2186	0.1507	0.1522	0.1522	0.1461	0.1414	0.1363	0.1497	0.1923	0.1956	0.1941	0.1917	0.193	0.149	0.1511	0.149	0.142	0.1425	0.145	0.1512	0.2077	0.2129	0.2128	0.2151	0.2131	0.1519	0.1531	0.1508	0.1428	0.136	0.1438	0.1495	0.1475	0.1466	0.1443	0.1555	0.1522	0.1539	0.1546
	08:29:27	37	0.1397	0.1421	0.1464	0.1619	0.2112	0.217	0.2186	0.2242	0.2229	0.1508	0.1521	0.1521	0.1462	0.1415	0.1363	0.1497	0.1947	0.198	0.1969	0.1949	0.1958	0.1489	0.151	0.1488	0.1419	0.1426	0.1447	0.1511	0.2118	0.2168	0.2162	0.2191	0.2172	0.1514	0.1528	0.1507	0.1426	0.136	0.1441	0.1496	0.1474	0.1464	0.1444	0.1554	0.152	0.1538	0.1546
	08:34:27	37	0.1397	0.1422	0.1469	0.1623	0.2155	0.2214	0.2232	0.2288	0.227	0.1513	0.1525	0.1525	0.1462	0.1417	0.1367	0.1498	0.198	0.2011	0.2001	0.1979	0.1989	0.1489	0.1515	0.1492	0.1422	0.1428	0.1453	0.1514	0.2161	0.2212	0.2212	0.2235	0.2215	0.1516	0.1535	0.1509	0.1431	0.1361	0.1443	0.1498	0.1475	0.1468	0.1447	0.1558	0.1522	0.154	0.1549
	08:39:27	37	0.1398	0.1421	0.1467	0.1621	0.2198	0.2261	0.2272	0.2327	0.2313	0.1508	0.1523	0.1525	0.146	0.1416	0.1366	0.1499	0.2008	0.2037	0.2026	0.2007	0.2018	0.1488	0.1511	0.149	0.1421	0.1425	0.1453	0.1512	0.2202	0.2257	0.2254	0.2279	0.2257	0.1516	0.1531	0.1509	0.1428	0.1359	0.1439	0.1495	0.1476	0.1468	0.1446	0.1554	0.1522	0.1537	0.1547
	08:44:27	37	0.1394	0.142	0.1467	0.1623	0.2246	0.2304	0.2317	0.2374	0.2361	0.1509	0.1523	0.152	0.1459	0.1415	0.1364	0.1496	0.2039	0.2067	0.2059	0.2038	0.2048	0.1489	0.1513	0.1488	0.142	0.1424	0.1451	0.1511	0.2242	0.2303	0.2301	0.2326	0.2301	0.1516	0.1528	0.1506	0.1426	0.136	0.1439	0.1496	0.1468	0.1463	0.1444	0.1553	0.1521	0.1535	0.1544
	08:49:27	37	0.1396	0.1422	0.1469	0.1626	0.2295	0.2356	0.2367	0.2427	0.2415	0.151	0.1522	0.1523	0.146	0.1415	0.1366	0.15	0.2071	0.21	0.2093	0.2072	0.2083	0.1487	0.151	0.1491	0.1422	0.1426	0.1451	0.1513	0.2284	0.2352	0.2347	0.2366	0.2352	0.1516	0.1529	0.1508	0.1427	0.136	0.1438	0.1494	0.1471	0.1464	0.1446	0.1551	0.1522	0.1534	0.1545
	08:54:27	37	0.1396	0.142	0.1468	0.1625	0.2346	0.2408	0.2422	0.2479	0.247	0.1509	0.1521	0.1525	0.146	0.1413	0.1363	0.1498	0.2106	0.213	0.2128	0.2108	0.2119	0.1487	0.1511	0.149	0.1419	0.1425	0.1451	0.1512	0.2335	0.2406	0.2398	0.2418	0.2402	0.1515	0.1529	0.1507	0.1424	0.1359	0.1438	0.1492	0.1474	0.1464	0.1443	0.1552	0.152	0.1534	0.1543
	08:59:27	37	0.1396	0.1422	0.1467	0.1627	0.2401	0.2464	0.248	0.2538	0.2527	0.1508	0.1521	0.1521	0.146	0.1414	0.1365	0.15	0.2146	0.2171	0.2168	0.2147	0.2159	0.1487	0.1511	0.1489	0.142	0.1425	0.1453	0.1513	0.2383	0.2459	0.2461	0.2468	0.2459	0.1513	0.1529	0.1509	0.1427	0.1361	0.1436	0.1494	0.1473	0.1465	0.1445	0.1551	0.152	0.1536	0.154
	09:04:27	37	0.1398	0.1422	0.147	0.163	0.2458	0.2526	0.254	0.2603	0.2592	0.1513	0.1523	0.1524	0.1458	0.1415	0.1368	0.1501	0.2185	0.2208	0.2209	0.219	0.2197	0.1489	0.1511	0.1492	0.1422	0.1428	0.1454	0.1513	0.2439	0.2524	0.2513	0.2523	0.2523	0.1514	0.1531	0.1509	0.1425	0.1361	0.1439	0.1497	0.147	0.1468	0.1445	0.1552	0.1519	0.1535	0.1544
	09:09:27	37	0.1397	0.1422	0.1467	0.1629	0.2515	0.2598	0.2607	0.2667	0.2649	0.1511	0.1522	0.1523	0.1459	0.1415	0.1366	0.1498	0.2224	0.2248	0.2254	0.223	0.2241	0.1486	0.151	0.1487	0.1418	0.1422	0.145	0.1512	0.2492	0.2604	0.2585	0.2592	0.2586	0.1514	0.1528	0.1504	0.1423	0.1359	0.1437	0.1493	0.1469	0.1463	0.1446	0.1547	0.152	0.1533	0.1544
	09:14:27	37	0.1396	0.1422	0.1466	0.1632	0.2577	0.2657	0.2674	0.2726	0.2715	0.151	0.1521	0.152	0.1457	0.1414	0.1367	0.1499	0.2271	0.2294	0.2302	0.2277	0.2284	0.1487	0.1512	0.1489	0.1419	0.1422	0.1453	0.1514	0.2548	0.2658	0.2653	0.2648	0.2655	0.1516	0.1526	0.1508	0.1425	0.1361	0.1436	0.1495	0.1471	0.1464	0.1445	0.1549	0.1517	0.1531	0.1541
	09:19:27	37	0.1393	0.1419	0.1468	0.1631	0.2633	0.273	0.2743	0.2796	0.2785	0.1509	0.1519	0.1522	0.1453	0.1413	0.1362	0.15	0.2319	0.2335	0.2349	0.2322	0.2337	0.1487	0.1508	0.1487	0.1419	0.1423	0.1451	0.1512	0.2602	0.2728	0.272	0.2716	0.2725	0.1513	0.1525	0.1505	0.1423	0.1359	0.1435	0.1491	0.1469	0.1463	0.1443	0.1545	0.1517	0.1533	0.1541
	09:24:27	37	0.1396	0.1421	0.1469	0.1635	0.2697	0.2802	0.2818	0.2864	0.2854	0.1513	0.1522	0.1523	0.1456	0.1413	0.1363	0.1499	0.2365	0.2388	0.2403	0.238	0.2391	0.1487	0.1509	0.1489	0.1419	0.1425	0.1452	0.1514	0.2659	0.2815	0.2808	0.2791	0.2796	0.1512	0.1524	0.1505	0.1422	0.1358	0.1435	0.1491	0.1468	0.1463	0.1442	0.1544	0.1518	0.153	0.1542
	09:29:27	37	0.1393	0.142	0.1467	0.1634	0.2759	0.2876	0.2894	0.2933	0.2931	0.1508	0.152	0.1521	0.1453	0.1413	0.1364	0.1498	0.2419	0.244	0.2464	0.2438	0.2451	0.1485	0.151	0.1488	0.1417	0.1422	0.145	0.1512	0.2723	0.2886	0.2883	0.2867	0.2878	0.1511	0.1525	0.1502	0.1423	0.1359	0.1432	0.1491	0.1468	0.1464	0.1443	0.1545	0.1516	0.153	0.1541
	09:34:27	37	0.1392	0.142	0.1468	0.1633	0.2821	0.2959	0.2974	0.3012	0.3005	0.1506	0.1519	0.1519	0.145	0.1413	0.1363	0.1499	0.2469	0.2496	0.2512	0.2496	0.2509	0.1484	0.1507	0.1486	0.1417	0.1421	0.1449	0.1511	0.2787	0.2938	0.2958	0.2947	0.2963	0.1509	0.1521	0.1503	0.142	0.1358	0.1431	0.1488	0.1468	0.1461	0.1442	0.1543	0.1517	0.1528	0.1539
	09:39:27	37	0.1392	0.1421	0.1467	0.1635	0.2894	0.3047	0.3063	0.3095	0.3093	0.151	0.1517	0.1521	0.1454	0.1412	0.1362	0.1499	0.2528	0.2556	0.2586	0.2562	0.2571	0.1484	0.1507	0.1487	0.1415	0.1422	0.145	0.1512	0.2844	0.3053	0.3047	0.3033	0.3048	0.151	0.1524	0.1501	0.142	0.1357	0.1433	0.1487	0.1468	0.1461	0.144	0.1542	0.1517	0.153	0.1539
	09:44:27	37	0.1393	0.1422	0.1469	0.1638	0.297	0.314	0.3159	0.3184	0.3185	0.1512	0.1522	0.1522	0.1451	0.1414	0.1365	0.15	0.2584	0.2623	0.2652	0.2632	0.2641	0.1485	0.1507	0.1485	0.1418	0.1424	0.1452	0.1511	0.2909	0.3123	0.3138	0.3127	0.3142	0.1513	0.1523	0.1503	0.142	0.1358	0.1432	0.1491	0.1469	0.1464	0.1443	0.1542	0.1517	0.1529	0.1549
	09:49:27	37	0.1393	0.1421	0.1469	0.1636	0.3051	0.3238	0.3254	0.3279	0.3281	0.1509	0.1517	0.1519	0.1448	0.1411	0.1363	0.15	0.2644	0.2688	0.2719	0.2702	0.2723	0.1482	0.1506	0.1485	0.1414	0.142	0.1451	0.1511	0.297	0.3202	0.3229	0.3219	0.3232	0.1514	0.1524	0.15	0.1419	0.1359	0.143	0.1492	0.1466	0.1462	0.1439	0.154	0.1518	0.1529	0.1545
	09:54:27	37	0.1391	0.1419	0.1469	0.1638	0.3131	0.3344	0.3358	0.3381	0.3384	0.1511	0.1519	0.1521	0.1447	0.1413	0.1364	0.15	0.2705	0.2763	0.2797	0.2774	0.2788	0.1482	0.151	0.1485	0.1417	0.142	0.1452	0.1511	0.3039	0.3299	0.333	0.3324	0.3332	0.1511	0.1522	0.1501	0.1421	0.1359	0.143	0.1488	0.1462	0.1459	0.1443	0.154	0.1513	0.1525	0.1537
	09:59:27	37	0.139	0.142	0.147	0.164	0.3217	0.3452	0.3466	0.3485	0.3492	0.1511	0.1519	0.1519	0.1448	0.1412	0.1365	0.1502	0.2764	0.2839	0.2872	0.2855	0.2882	0.1483	0.1507	0.1486	0.1417	0.1419	0.145	0.1511	0.3108	0.3404	0.3439	0.3428	0.3444	0.1512	0.1524	0.1502	0.1419	0.1356	0.143	0.1487	0.1466	0.146	0.144	0.1542	0.1515	0.1525	0.1535
	10:04:27	37	0.139	0.1421	0.147	0.164	0.3307	0.3566	0.3579	0.3597	0.3601	0.1508	0.1515	0.152	0.1446	0.1411	0.1363	0.1499	0.2828	0.2923	0.2956	0.2936	0.2947	0.1482	0.1505	0.1482	0.1416	0.1421	0.1451	0.1511	0.3192	0.3513	0.3563	0.354	0.3543	0.1509	0.1519	0.1501	0.1418	0.1355	0.1426	0.1485	0.1462	0.1459	0.1439	0.1539	0.1511	0.1527	0.1537
	10:09:27	37	0.1391	0.142	0.1472	0.1642	0.3396	0.3684	0.3698	0.371	0.3717	0.1509	0.1518	0.1519	0.1446	0.1411	0.1364	0.1502	0.2893	0.3006	0.3046	0.3023	0.3063	0.1481	0.1506	0.1485	0.1415	0.1418	0.145	0.1511	0.3254	0.3628	0.3703	0.3651	0.3677	0.1509	0.152	0.15	0.1416	0.1357	0.143	0.1486	0.1462	0.146	0.1441	0.1539	0.1514	0.1525	0.1537
	10:14:27	37	0.1389	0.1419	0.147	0.1641	0.3486	0.3807	0.382	0.3827	0.3837	0.151	0.1518	0.1519	0.1446	0.1412	0.1361	0.15	0.2962	0.3094	0.3135	0.3113	0.3125	0.1482	0.1505	0.1485	0.1413	0.1419	0.1451	0.151	0.332	0.3749	0.38	0.3787	0.3783	0.1509	0.1521	0.15	0.1417	0.1357	0.1427	0.1487	0.1463	0.1461	0.144	0.1539	0.1513	0.1526	0.1536
	10:19:27	37	0.1388	0.1421	0.1473	0.1645	0.3588	0.3932	0.3946	0.3956	0.396	0.1513	0.152	0.1521	0.1448	0.1412	0.1364	0.1502	0.3037	0.3192	0.3235	0.3207	0.3238	0.148	0.1505	0.1486	0.1414	0.1421	0.145	0.1511	0.3395	0.3873	0.3935	0.3901	0.3911	0.1511	0.152	0.15	0.1416	0.1361	0.1428	0.1487	0.1464	0.1463	0.1442	0.1538	0.1517	0.1525	0.1537
	10:24:27	37	0.1387	0.142	0.1468	0.1643	0.368	0.405	0.4072	0.4069	0.4078	0.151	0.1516	0.1519	0.1442	0.1411	0.1362	0.1502	0.311	0.3289	0.3331	0.3305	0.3326	0.1479	0.1504	0.1482	0.1414	0.1417	0.145	0.1508	0.3475	0.4004	0.4058	0.4042	0.4041	0.1509	0.1518	0.1497	0.1416	0.1355	0.1427	0.1485	0.1459	0.1458	0.1439	0.1538	0.1514	0.1524	0.1535
	10:29:27	37	0.1389	0.1417	0.147	0.1644	0.3776	0.4159	0.4192	0.4191	0.4192	0.1509	0.1517	0.1515	0.1444	0.141	0.1361	0.1501	0.3185	0.3391	0.3434	0.3412	0.3442	0.1478	0.1502	0.1483	0.1412	0.1419	0.1448	0.1509	0.3544	0.4136	0.4187	0.4176	0.4216	0.1508	0.1518	0.1496	0.1414	0.1359	0.1425	0.1484	0.1459	0.1458	0.1439	0.1534	0.1512	0.152	0.1536
	10:34:27	37	0.1388	0.142	0.1469	0.1645	0.3877	0.4284	0.431	0.4309	0.4319	0.151	0.1516	0.1515	0.1443	0.141	0.136	0.1501	0.3261	0.3511	0.3548	0.3525	0.3569	0.1479	0.1501	0.1482	0.1414	0.1416	0.1449	0.1507	0.3617	0.4273	0.4324	0.4302	0.4354	0.1506	0.1516	0.1496	0.1414	0.1355	0.1423	0.1483	0.146	0.1456	0.1437	0.1537	0.1511	0.1523	0.1533
	10:39:27	37	0.1386	0.1419	0.1471	0.1645	0.398	0.4407	0.4428	0.4427	0.4429	0.151	0.1515	0.1517	0.1444	0.1407	0.1362	0.1502	0.3338	0.3625	0.3663	0.3644	0.3662	0.1478	0.1504	0.1482	0.1411	0.1416	0.145	0.1508	0.3698	0.4411	0.4465	0.4447	0.445	0.1508	0.1518	0.1496	0.1413	0.1357	0.1427	0.1486	0.1461	0.1458	0.1436	0.1534	0.151	0.1521	0.1531
	10:44:27	37	0.1386	0.142	0.147	0.1647	0.4083	0.452	0.4548	0.454	0.4546	0.1508	0.1515	0.1518	0.1443	0.1408	0.1363	0.1503	0.3421	0.3739	0.3789	0.3789	0.3788	0.1478	0.1503	0.1479	0.1412	0.1417	0.1449	0.1507	0.3767	0.4538	0.4594	0.4555	0.4579	0.1508	0.1516	0.1496	0.1414	0.1357	0.1423	0.1482	0.1457	0.1456	0.1439	0.1536	0.1514	0.1521	0.1535
	10:49:27	37	0.1388	0.1421	0.1472	0.1653	0.4195	0.4636	0.4678	0.466	0.4663	0.1515	0.152	0.1519	0.1441	0.1411	0.1363	0.1502	0.3503	0.3883	0.3915	0.3895	0.3917	0.1479	0.1504	0.1484	0.1415	0.1417	0.1451	0.1509	0.3845	0.4671	0.4728	0.4675	0.4702	0.1507	0.1517	0.1496	0.1414	0.1357	0.1426	0.1484	0.146	0.146	0.1439	0.1535	0.1517	0.1522	0.1534
	10:54:27	37	0.1386	0.1421	0.1473	0.1651	0.4284	0.4748	0.4796	0.4767	0.4784	0.1513	0.1516	0.1518	0.1442	0.1411	0.1364	0.1505	0.3586	0.3998	0.4049	0.4046	0.406	0.1477	0.1502	0.1485	0.1412	0.1417	0.145	0.1511	0.392	0.4814	0.486	0.4792	0.482	0.1508	0.1515	0.1499	0.1413	0.1358	0.1427	0.1483	0.1461	0.1461	0.144	0.1535	0.152	0.1522	0.1534
	10:59:27	37	0.1388	0.1422	0.1471	0.165	0.4388	0.486	0.4905	0.488	0.4893	0.1509	0.1517	0.1516	0.1441	0.1409	0.1361	0.1502	0.3682	0.4133	0.4201	0.417	0.4175	0.1479	0.1502	0.1482	0.1412	0.1417	0.145	0.151	0.3984	0.4949	0.4965	0.4916	0.4935	0.1506	0.1516	0.1495	0.1411	0.1357	0.1426	0.1484	0.1459	0.1458	0.1437	0.1534	0.1515	0.152	0.1532
	11:04:27	37	0.1386	0.1419	0.1473	0.165	0.4489	0.4983	0.5021	0.4997	0.5018	0.1512	0.1515	0.1515	0.1442	0.1407	0.1361	0.15	0.3761	0.4255	0.4321	0.4301	0.431	0.1474	0.1501	0.1481	0.1411	0.1416	0.145	0.1508	0.4054	0.5057	0.5105	0.5025	0.5051	0.1505	0.1516	0.1493	0.1411	0.1356	0.1421	0.1483	0.1458	0.1455	0.1437	0.1531	0.1516	0.152	0.1532
	11:09:27	37	0.1384	0.1419	0.1473	0.165	0.4583	0.5104	0.5136	0.5119	0.5144	0.1508	0.1513	0.1515	0.1438	0.1407	0.1361	0.1501	0.3832	0.4382	0.4459	0.4464	0.4429	0.1474	0.1501	0.1479	0.141	0.1415	0.145	0.1505	0.4132	0.5191	0.5241	0.5151	0.5174	0.1504	0.1514	0.1494	0.1407	0.1356	0.1423	0.1479	0.1457	0.1457	0.1435	0.153	0.1511	0.1517	0.1531
	11:14:27	37	0.1386	0.142	0.1474	0.1654	0.4691	0.5232	0.5274	0.5258	0.5275	0.1512	0.1515	0.1515	0.1439	0.1407	0.1362	0.1503	0.3957	0.45	0.4585	0.4566	0.4561	0.1475	0.1502	0.1482	0.1413	0.1416	0.1453	0.1508	0.4207	0.5324	0.5368	0.5262	0.5282	0.1506	0.1515	0.1493	0.1412	0.1358	0.1422	0.1481	0.1455	0.1457	0.1435	0.1533	0.1514	0.1518	0.153
	11:19:27	37	0.1389	0.1419	0.147	0.1655	0.479	0.5361	0.5402	0.5395	0.5423	0.1512	0.1517	0.1515	0.144	0.1409	0.1363	0.1505	0.4007	0.462	0.4718	0.4701	0.4712	0.1475	0.15	0.1483	0.1412	0.1415	0.1451	0.1514	0.4278	0.5449	0.5492	0.5393	0.541	0.1505	0.1513	0.1496	0.1412	0.1355	0.1424	0.1483	0.1459	0.1457	0.1438	0.1532	0.1515	0.1519	0.1531
	11:24:27	37	0.1387	0.1421	0.1474	0.1654	0.4885	0.5502	0.5536	0.554	0.557	0.1512	0.1516	0.1515	0.144	0.1407	0.1362	0.1502	0.4089	0.4756	0.4848	0.4835	0.484	0.1478	0.1501	0.148	0.141	0.1415	0.145	0.1509	0.4354	0.5579	0.5619	0.5521	0.5533	0.1505	0.1514	0.1494	0.1411	0.1354	0.1423	0.1481	0.1454	0.1456	0.1435	0.153	0.1513	0.152	0.1531
	11:29:27	37	0.1387	0.1421	0.1474	0.1657	0.4983	0.5652	0.5673	0.5683	0.5706	0.1512	0.1515	0.1518	0.144	0.1409	0.1362	0.1503	0.4168	0.4864	0.4982	0.4957	0.4943	0.1475	0.1502	0.148	0.1411	0.1417	0.1451	0.151	0.4426	0.5713	0.5756	0.5654	0.5665	0.1507	0.1516	0.1493	0.141	0.1357	0.1421	0.1482	0.1455	0.1455	0.1437	0.1531	0.1515	0.152	0.1531
	11:34:27	37	0.1386	0.142	0.1474	0.1657	0.5086	0.5786	0.582	0.583	0.5854	0.1513	0.1517	0.1518	0.1439	0.1407	0.1364	0.1502	0.425	0.4963	0.5103	0.5073	0.5051	0.1473	0.1503	0.1481	0.141	0.1416	0.145	0.1508	0.4505	0.5851	0.5891	0.5793	0.5804	0.1506	0.1514	0.1494	0.1407	0.1357	0.1423	0.1481	0.1456	0.1456	0.1436	0.1529	0.1515	0.1519	0.1534
	11:39:27	37	0.1385	0.1419	0.1473	0.1656	0.5194	0.5933	0.5972	0.5978	0.5998	0.1512	0.1515	0.1512	0.1438	0.1409	0.1362	0.1503	0.4335	0.5079	0.5219	0.519	0.5182	0.1474	0.15	0.148	0.1411	0.1417	0.1451	0.1509	0.4577	0.5986	0.6031	0.5943	0.5946	0.1505	0.1513	0.1491	0.1409	0.1358	0.142	0.148	0.1455	0.1455	0.1436	0.1531	0.1514	0.152	0.1531
	11:44:27	37	0.1385	0.1419	0.1472	0.166	0.5305	0.6081	0.6112	0.6133	0.6151	0.1512	0.1515	0.1515	0.1441	0.1408	0.1361	0.1502	0.4414	0.5208	0.5348	0.5311	0.53	0.1474	0.1497	0.1479	0.1411	0.1416	0.1449	0.1508	0.4659	0.6126	0.6176	0.609	0.6083	0.1502	0.1512	0.1492	0.1408	0.1359	0.1421	0.1478	0.1455	0.1456	0.1437	0.1528	0.1514	0.1518	0.153
	11:49:27	37	0.1385	0.1421	0.1472	0.1662	0.5421	0.623	0.6265	0.6274	0.6297	0.1512	0.1514	0.1515	0.1436	0.1407	0.1359	0.1501	0.4498	0.5324	0.5467	0.5431	0.5435	0.1474	0.1498	0.1479	0.1409	0.1412	0.1449	0.1507	0.4734	0.6273	0.6326	0.624	0.623	0.1502	0.1509	0.1491	0.1407	0.1357	0.1422	0.1478	0.1453	0.1456	0.1435	0.1527	0.1514	0.1516	0.1531
	11:54:27	37	0.1386	0.1416	0.1473	0.1657	0.553	0.6382	0.6418	0.6427	0.6457	0.1509	0.1512	0.1512	0.1434	0.1406	0.1358	0.1501	0.4585	0.5445	0.5589	0.5561	0.554	0.1472	0.1497	0.1478	0.1405	0.1414	0.1449	0.1505	0.4804	0.6418	0.6472	0.6389	0.6373	0.15	0.1511	0.1489	0.1404	0.1355	0.1417	0.1477	0.1454	0.1451	0.1433	0.1524	0.151	0.1515	0.1528
	11:59:27	37	0.1385	0.142	0.1475	0.166	0.5645	0.6534	0.6569	0.6575	0.6602	0.1509	0.1515	0.1514	0.1435	0.1407	0.1362	0.1503	0.4654	0.5583	0.5732	0.5687	0.568	0.1473	0.1497	0.1479	0.1409	0.1413	0.1449	0.1507	0.488	0.6571	0.6623	0.6541	0.652	0.1501	0.1513	0.149	0.1405	0.1352	0.1419	0.1479	0.1453	0.1453	0.1434	0.1529	0.1512	0.1517	0.1526
	12:04:27	37	0.1381	0.1418	0.1472	0.1662	0.576	0.6676	0.6715	0.6725	0.6756	0.1508	0.1513	0.1512	0.1435	0.1406	0.1357	0.15	0.4734	0.5718	0.5875	0.5832	0.5834	0.1472	0.1497	0.1479	0.1408	0.1411	0.145	0.1506	0.4955	0.6715	0.6762	0.6695	0.6673	0.15	0.1509	0.1491	0.1402	0.1354	0.1418	0.1476	0.1452	0.1452	0.1432	0.1527	0.1509	0.1515	0.1528
	12:09:27	37	0.1386	0.1422	0.1477	0.1664	0.588	0.682	0.6865	0.6884	0.6913	0.1512	0.1515	0.1516	0.1434	0.1408	0.1363	0.1506	0.4817	0.5858	0.6027	0.5982	0.5964	0.1472	0.1498	0.1481	0.1409	0.1415	0.1452	0.1508	0.5035	0.6862	0.6908	0.6838	0.682	0.1504	0.1508	0.1492	0.1404	0.1356	0.1418	0.1479	0.1453	0.1455	0.1437	0.153	0.1512	0.1517	0.1527
	12:14:27	37	0.1385	0.1419	0.1474	0.1664	0.601	0.6963	0.7014	0.7025	0.7053	0.1512	0.1513	0.1514	0.1434	0.1406	0.136	0.1502	0.4901	0.6006	0.6175	0.6132	0.609	0.147	0.1496	0.1477	0.1407	0.1412	0.145	0.1506	0.5104	0.6999	0.7039	0.698	0.6969	0.1501	0.1509	0.1491	0.1402	0.1353	0.1417	0.1478	0.1452	0.1451	0.1433	0.1526	0.1511	0.1514	0.1525
	12:19:27	37	0.1385	0.1419	0.1476	0.1666	0.6103	0.7106	0.7155	0.7174	0.7201	0.1513	0.1513	0.1514	0.1431	0.1408	0.1362	0.1505	0.4984	0.6154	0.6332	0.6282	0.6244	0.1472	0.1498	0.1478	0.1407	0.1415	0.1451	0.1507	0.5178	0.7135	0.718	0.7116	0.711	0.1503	0.1509	0.1492	0.1405	0.1358	0.1417	0.1479	0.1453	0.1455	0.1437	0.1529	0.1511	0.1518	0.1528
	12:24:27	37	0.1383	0.142	0.1474	0.1665	0.6239	0.7249	0.7299	0.7313	0.7348	0.1513	0.1514	0.1513	0.1435	0.1405	0.136	0.1503	0.506	0.6304	0.6483	0.6429	0.6412	0.147	0.1497	0.1478	0.1406	0.1412	0.1451	0.1507	0.5247	0.7271	0.7316	0.7255	0.7259	0.1501	0.1509	0.1489	0.1402	0.1355	0.1417	0.1477	0.1451	0.1453	0.1436	0.1525	0.1511	0.1517	0.1527
	12:29:27	37	0.1385	0.1421	0.1474	0.1668	0.6323	0.7389	0.7451	0.7454	0.7494	0.1512	0.1514	0.1513	0.1434	0.1406	0.1361	0.1504	0.5144	0.6459	0.664	0.6589	0.6545	0.147	0.1496	0.1478	0.1407	0.1414	0.1452	0.1505	0.5328	0.7413	0.7456	0.74	0.7398	0.1503	0.151	0.1488	0.1402	0.1359	0.1417	0.1476	0.1452	0.1451	0.1433	0.1525	0.1511	0.1518	0.153
	12:34:27	37	0.1382	0.1419	0.1475	0.1668	0.643	0.7525	0.7581	0.7586	0.7622	0.1511	0.1512	0.1513	0.1434	0.1407	0.1361	0.1503	0.5229	0.6602	0.6787	0.674	0.6711	0.1471	0.1496	0.1476	0.1406	0.1412	0.1451	0.1506	0.5412	0.7548	0.7592	0.7538	0.7543	0.1501	0.1508	0.1488	0.14	0.1359	0.1414	0.1474	0.1449	0.1451	0.1433	0.1525	0.1509	0.1515	0.1525
	12:39:27	37	0.1382	0.1419	0.1473	0.1668	0.6553	0.7644	0.7704	0.7718	0.7752	0.151	0.1513	0.151	0.1431	0.1407	0.136	0.1504	0.5322	0.6751	0.6937	0.6891	0.6853	0.1469	0.1494	0.1476	0.1405	0.141	0.1449	0.1503	0.5491	0.7691	0.7724	0.7675	0.7675	0.1499	0.1507	0.1488	0.14	0.1351	0.1412	0.1474	0.1448	0.1451	0.1433	0.1524	0.1509	0.1516	0.1525
	12:44:27	37	0.1384	0.1421	0.1477	0.1668	0.6651	0.7768	0.7821	0.7834	0.7872	0.1511	0.1512	0.1513	0.1433	0.1406	0.136	0.1503	0.5417	0.6896	0.7078	0.7036	0.6999	0.1471	0.1494	0.1477	0.1405	0.1413	0.1454	0.1504	0.5571	0.7827	0.7848	0.7807	0.7808	0.1499	0.1507	0.149	0.14	0.1356	0.1413	0.1475	0.145	0.1451	0.1433	0.1522	0.1509	0.1517	0.1523
	12:49:27	37	0.1382	0.142	0.1473	0.1669	0.6761	0.788	0.7931	0.7937	0.7981	0.1509	0.1511	0.1509	0.1432	0.1406	0.1361	0.1502	0.5511	0.7038	0.7213	0.7183	0.7144	0.1467	0.1493	0.1477	0.1404	0.141	0.1451	0.1505	0.5645	0.7954	0.7971	0.7934	0.7933	0.1499	0.151	0.1486	0.1399	0.1356	0.1414	0.1473	0.1452	0.1454	0.1431	0.1522	0.1511	0.1515	0.1525
	12:54:27	37	0.1383	0.142	0.1475	0.1669	0.6867	0.8006	0.8043	0.8035	0.8096	0.151	0.1512	0.151	0.1431	0.1403	0.136	0.1503	0.5606	0.7174	0.7356	0.7324	0.7293	0.1469	0.1494	0.1476	0.1405	0.1411	0.1451	0.1504	0.5721	0.8068	0.8082	0.8039	0.8057	0.1499	0.1505	0.1485	0.1396	0.1357	0.1413	0.1472	0.1449	0.1446	0.1431	0.152	0.1508	0.1514	0.1526
	12:59:27	37	0.1386	0.1423	0.1477	0.1674	0.6976	0.8099	0.8108	0.8119	0.8172	0.1513	0.1514	0.1514	0.1433	0.1408	0.1364	0.1508	0.5699	0.7319	0.7497	0.7462	0.744	0.1472	0.1497	0.1478	0.1407	0.1413	0.1453	0.1506	0.5799	0.8182	0.8193	0.8139	0.8173	0.1502	0.1507	0.1489	0.1398	0.1357	0.1414	0.1475	0.1449	0.1453	0.1435	0.1526	0.1508	0.1519	0.1525
	13:04:27	37	0.1385	0.142	0.1478	0.1674	0.7071	0.813	0.8178	0.818	0.8231	0.1513	0.1513	0.1512	0.1434	0.1403	0.136	0.1504	0.5786	0.7453	0.7639	0.7602	0.7581	0.147	0.1495	0.1476	0.1403	0.1411	0.1451	0.1506	0.5875	0.8275	0.8283	0.8224	0.8281	0.15	0.1507	0.1486	0.1399	0.1356	0.1412	0.1475	0.1451	0.1449	0.1433	0.1521	0.151	0.1515	0.1526
	13:09:27	37	0.1379	0.1417	0.1476	0.1672	0.7167	0.8178	0.8227	0.8236	0.8278	0.151	0.151	0.1511	0.1429	0.1402	0.1359	0.1501	0.587	0.7582	0.7767	0.7737	0.7711	0.1465	0.1492	0.1474	0.1403	0.1409	0.145	0.1503	0.5944	0.8357	0.8355	0.8289	0.8357	0.1498	0.1505	0.1483	0.1396	0.1354	0.141	0.1472	0.1448	0.1449	0.1432	0.1517	0.1506	0.1513	0.1522
	13:14:27	37	0.1383	0.1422	0.1478	0.1675	0.7267	0.8221	0.828	0.8285	0.832	0.1512	0.1511	0.151	0.1433	0.1406	0.1362	0.1505	0.5956	0.7719	0.7904	0.7871	0.7847	0.1468	0.1493	0.1476	0.1404	0.1411	0.1451	0.1504	0.6022	0.8428	0.8426	0.8358	0.8386	0.1508	0.1506	0.1487	0.1399	0.1352	0.1414	0.1474	0.1448	0.1448	0.1433	0.1524	0.1508	0.1515	0.1524
	13:19:27	37	0.138	0.1419	0.1474	0.1676	0.7355	0.8256	0.8309	0.8309	0.8356	0.151	0.1509	0.1511	0.1431	0.1403	0.136	0.1506	0.604	0.7841	0.8019	0.7991	0.797	0.1466	0.1491	0.1473	0.1403	0.141	0.1451	0.1505	0.6094	0.8489	0.8467	0.8403	0.8434	0.1496	0.1506	0.1486	0.1394	0.1356	0.1413	0.1471	0.1448	0.1449	0.1431	0.1519	0.1509	0.1513	0.1525
	13:24:27	37	0.1382	0.1421	0.1476	0.1677	0.7435	0.8286	0.8326	0.833	0.8378	0.151	0.151	0.1513	0.1434	0.1404	0.1359	0.1505	0.6127	0.7956	0.8136	0.8111	0.8094	0.1469	0.1493	0.1477	0.1404	0.1412	0.145	0.1506	0.617	0.8533	0.8506	0.8441	0.8465	0.1497	0.1505	0.1487	0.1396	0.1354	0.1411	0.1473	0.1446	0.1452	0.1433	0.1521	0.1508	0.1513	0.152
	13:29:27	37	0.138	0.1422	0.1476	0.1676	0.7512	0.8301	0.834	0.8336	0.8388	0.1507	0.1509	0.1509	0.143	0.1404	0.1359	0.1506	0.6208	0.8067	0.8236	0.8212	0.8211	0.1468	0.1492	0.1476	0.1403	0.1411	0.1451	0.1505	0.624	0.8574	0.8528	0.8464	0.8494	0.1505	0.1505	0.1484	0.1393	0.1351	0.1411	0.1472	0.1446	0.1452	0.1432	0.1519	0.1508	0.1512	0.1523
	13:34:27	37	0.1381	0.1421	0.1477	0.1681	0.7593	0.8313	0.835	0.8347	0.8399	0.151	0.151	0.1512	0.1431	0.1405	0.1361	0.1507	0.6294	0.8156	0.8325	0.8298	0.8298	0.1473	0.1494	0.1477	0.1405	0.1409	0.1456	0.1507	0.6317	0.8599	0.8548	0.8486	0.8507	0.15	0.1507	0.1486	0.1396	0.1355	0.1411	0.1473	0.1448	0.145	0.1433	0.1522	0.1505	0.1512	0.1523
	13:39:27	37	0.1381	0.1423	0.1478	0.1679	0.7649	0.831	0.8345	0.8347	0.8391	0.151	0.1513	0.1514	0.1434	0.1405	0.1361	0.1507	0.6381	0.8238	0.8401	0.8378	0.835	0.1469	0.1494	0.1477	0.1404	0.141	0.1453	0.1506	0.6387	0.8619	0.8554	0.8491	0.8514	0.1496	0.1506	0.1485	0.1395	0.1355	0.1411	0.1474	0.1449	0.1451	0.1434	0.152	0.1509	0.1512	0.1525
	13:44:27	37	0.1381	0.1422	0.1477	0.1679	0.7705	0.8309	0.8345	0.8337	0.8386	0.151	0.1509	0.1512	0.1429	0.1405	0.1362	0.1504	0.6464	0.8301	0.8461	0.8436	0.8405	0.1465	0.1492	0.1473	0.1403	0.1409	0.1451	0.1506	0.6458	0.862	0.8551	0.8496	0.8524	0.1495	0.1505	0.1484	0.1395	0.1353	0.1409	0.1469	0.1445	0.1449	0.1432	0.1516	0.1509	0.1512	0.1522
	13:49:27	37	0.1378	0.1417	0.1477	0.1678	0.7757	0.8308	0.8335	0.8334	0.8377	0.1515	0.1507	0.1511	0.1427	0.1403	0.1359	0.1504	0.655	0.8352	0.8507	0.8484	0.8456	0.1467	0.1489	0.1474	0.1401	0.1407	0.1451	0.1505	0.6527	0.8625	0.8551	0.8495	0.8531	0.1496	0.1502	0.1484	0.1395	0.1356	0.1409	0.1467	0.1444	0.1449	0.1432	0.1516	0.1505	0.1509	0.1521
	13:54:27	37	0.1377	0.1421	0.1476	0.168	0.78	0.8303	0.8325	0.8327	0.8369	0.151	0.1507	0.1511	0.1426	0.1401	0.136	0.1504	0.6632	0.8392	0.854	0.8521	0.8492	0.1468	0.149	0.1473	0.1401	0.1407	0.1451	0.1504	0.6595	0.8626	0.8545	0.8494	0.8529	0.1495	0.1503	0.1482	0.1393	0.1355	0.1407	0.1469	0.1444	0.1446	0.143	0.1516	0.1506	0.1509	0.152
	13:59:27	37	0.138	0.1423	0.1477	0.1683	0.7836	0.8294	0.8313	0.8314	0.8357	0.1507	0.1508	0.1511	0.1427	0.1405	0.1362	0.1504	0.6717	0.8425	0.8567	0.8547	0.8516	0.1473	0.1491	0.1473	0.1402	0.1411	0.1452	0.1506	0.6662	0.8622	0.8533	0.8485	0.8521	0.1498	0.1515	0.1486	0.1393	0.136	0.141	0.1469	0.1444	0.145	0.1431	0.1515	0.1509	0.1512	0.1522
	14:04:27	37	0.1379	0.1421	0.1477	0.1684	0.7867	0.8274	0.8291	0.8293	0.8337	0.151	0.1507	0.1512	0.1426	0.1402	0.136	0.1507	0.6795	0.8436	0.8582	0.8562	0.8537	0.1473	0.1487	0.1473	0.1402	0.1406	0.145	0.1502	0.6734	0.8618	0.852	0.847	0.8512	0.1495	0.1502	0.1483	0.1393	0.1356	0.1407	0.1468	0.1442	0.1446	0.1432	0.1516	0.1505	0.1508	0.1521
	14:09:27	36.9	0.1378	0.142	0.1478	0.1683	0.7888	0.8265	0.8272	0.8274	0.8318	0.1507	0.1506	0.151	0.1424	0.1401	0.1359	0.1503	0.688	0.8447	0.8592	0.8566	0.8539	0.1465	0.1486	0.1471	0.14	0.1408	0.1451	0.1503	0.6798	0.8612	0.8506	0.8452	0.85	0.1494	0.1501	0.1482	0.1391	0.1353	0.1406	0.1466	0.1443	0.1449	0.143	0.1513	0.1502	0.1509	0.1519
	14:14:27	37	0.1376	0.1423	0.1475	0.1682	0.7899	0.824	0.8234	0.8244	0.827	0.1504	0.1507	0.1507	0.1424	0.1401	0.1359	0.1502	0.6951	0.8458	0.8589	0.857	0.8548	0.1463	0.1486	0.147	0.1396	0.1404	0.1449	0.1501	0.6864	0.8593	0.8487	0.8433	0.849	0.1491	0.1499	0.1477	0.1389	0.1354	0.1404	0.1464	0.144	0.1444	0.1427	0.1511	0.1503	0.1505	0.1517
	14:19:27	37	0.1377	0.1418	0.1474	0.1684	0.7914	0.8207	0.82	0.8207	0.8241	0.1508	0.1507	0.1516	0.1424	0.1402	0.1357	0.1504	0.7035	0.8462	0.8595	0.8571	0.8552	0.1466	0.1486	0.147	0.14	0.1405	0.1451	0.1502	0.6927	0.8581	0.8461	0.8414	0.8462	0.1493	0.1499	0.148	0.139	0.1358	0.1404	0.1466	0.1441	0.1448	0.143	0.1512	0.1508	0.1508	0.1518
	14:24:27	37	0.138	0.1422	0.1478	0.1688	0.7926	0.8175	0.8169	0.8176	0.8211	0.1508	0.1509	0.151	0.1425	0.1401	0.1361	0.1506	0.7112	0.846	0.8585	0.8562	0.8544	0.1468	0.1486	0.1472	0.1401	0.1407	0.1453	0.1503	0.6997	0.8563	0.8421	0.8392	0.8425	0.1496	0.1502	0.1481	0.1391	0.1357	0.1407	0.1466	0.1441	0.1449	0.143	0.1514	0.1504	0.1509	0.1519
	14:29:27	37	0.1379	0.142	0.1476	0.1686	0.7931	0.815	0.814	0.8145	0.8184	0.1508	0.1508	0.151	0.1423	0.14	0.136	0.1502	0.7184	0.8453	0.8584	0.856	0.8535	0.1466	0.1493	0.1471	0.14	0.1407	0.1451	0.1504	0.7058	0.8519	0.8385	0.8352	0.8394	0.1494	0.15	0.1482	0.1391	0.1356	0.1404	0.1466	0.1445	0.1445	0.143	0.1512	0.1504	0.151	0.1518
	14:34:27	37	0.138	0.142	0.1479	0.1689	0.7934	0.8133	0.8114	0.8126	0.8161	0.1508	0.1505	0.1509	0.1425	0.1401	0.1358	0.1503	0.7255	0.8442	0.8572	0.8544	0.8531	0.1465	0.1484	0.1471	0.1401	0.1407	0.1451	0.1505	0.7124	0.8487	0.836	0.8323	0.8371	0.1495	0.15	0.1482	0.139	0.1356	0.1405	0.1465	0.144	0.1448	0.1429	0.1512	0.1504	0.1508	0.1516
	14:39:27	37	0.138	0.1423	0.1478	0.169	0.794	0.8104	0.8087	0.8103	0.8137	0.1507	0.1509	0.1509	0.1423	0.14	0.1361	0.1503	0.7322	0.843	0.8554	0.8531	0.8511	0.1465	0.1486	0.1469	0.1401	0.1407	0.1452	0.1503	0.7186	0.8459	0.8334	0.8288	0.8346	0.1493	0.1498	0.148	0.1391	0.1356	0.1405	0.1466	0.1443	0.1449	0.143	0.151	0.1504	0.151	0.1518
	14:44:27	37	0.138	0.1421	0.1478	0.1691	0.7938	0.8081	0.8061	0.8081	0.8115	0.1506	0.1508	0.151	0.1425	0.1402	0.1359	0.1503	0.7387	0.8417	0.8538	0.8513	0.8498	0.1465	0.1486	0.1471	0.1398	0.1408	0.1451	0.1503	0.7234	0.8431	0.8305	0.8266	0.8322	0.1494	0.1499	0.1481	0.1391	0.1356	0.1405	0.1466	0.1441	0.145	0.1431	0.151	0.1505	0.1509	0.1519
	14:49:27	37	0.1379	0.1421	0.1476	0.1689	0.7937	0.806	0.804	0.8062	0.8094	0.1506	0.1505	0.1508	0.1424	0.1401	0.136	0.1502	0.745	0.84	0.8515	0.8488	0.8464	0.1465	0.1484	0.147	0.14	0.1406	0.1452	0.1502	0.7284	0.8409	0.8283	0.8242	0.8295	0.1493	0.1499	0.1479	0.1389	0.1357	0.1403	0.1464	0.1439	0.1449	0.1428	0.1512	0.1506	0.1509	0.1518
	14:54:27	37	0.1379	0.1417	0.1476	0.1691	0.7931	0.8038	0.8018	0.8041	0.8069	0.1506	0.1506	0.1508	0.1424	0.1401	0.1358	0.1503	0.7507	0.838	0.8472	0.8445	0.8422	0.1464	0.1485	0.1469	0.1397	0.1405	0.1451	0.1503	0.7331	0.8383	0.8255	0.8217	0.8274	0.1492	0.1499	0.1478	0.1386	0.1354	0.1404	0.1464	0.1437	0.1446	0.1428	0.151	0.1502	0.1507	0.1515
	14:59:27	37	0.1378	0.1421	0.1477	0.1693	0.7924	0.8022	0.7999	0.8021	0.8051	0.1506	0.1503	0.151	0.1421	0.1399	0.1359	0.1505	0.7563	0.834	0.8444	0.8413	0.8394	0.1468	0.1484	0.147	0.1398	0.1406	0.1452	0.1501	0.738	0.836	0.8233	0.8193	0.8254	0.149	0.1506	0.1477	0.1386	0.1355	0.1404	0.1462	0.144	0.1446	0.1427	0.1511	0.1505	0.1505	0.1517
	15:04:27	37	0.1377	0.1422	0.1477	0.1694	0.7919	0.8006	0.7981	0.8008	0.8034	0.1508	0.151	0.1508	0.1421	0.1401	0.1359	0.1503	0.7613	0.8309	0.8418	0.8384	0.8363	0.1468	0.1484	0.1468	0.1395	0.1404	0.1453	0.1504	0.7432	0.8344	0.8215	0.8174	0.8232	0.1509	0.1497	0.1479	0.1387	0.1358	0.1404	0.1463	0.1441	0.1449	0.143	0.1509	0.1504	0.1507	0.1517
	15:09:27	37	0.1378	0.1424	0.1478	0.1694	0.7906	0.7987	0.7961	0.7982	0.8009	0.1506	0.1505	0.1509	0.1423	0.1402	0.1361	0.1506	0.7663	0.8279	0.839	0.8367	0.8341	0.1468	0.1486	0.147	0.1397	0.1406	0.1452	0.1505	0.7479	0.8321	0.8188	0.8151	0.8214	0.1494	0.1498	0.148	0.1389	0.1361	0.1403	0.1464	0.1441	0.1449	0.1428	0.1512	0.1508	0.1508	0.1521
	15:14:27	37	0.1376	0.1421	0.1478	0.1696	0.7896	0.7968	0.7939	0.7964	0.7989	0.1506	0.1505	0.1507	0.1421	0.1401	0.1358	0.1502	0.7703	0.8264	0.8364	0.834	0.8318	0.1468	0.1481	0.147	0.1396	0.1403	0.1451	0.1504	0.7517	0.8294	0.8173	0.8132	0.8199	0.1491	0.1496	0.1479	0.1385	0.1355	0.1401	0.1462	0.1437	0.1446	0.1429	0.1511	0.1503	0.1504	0.1514
	15:19:27	37	0.1376	0.1419	0.1475	0.1693	0.7887	0.7945	0.7921	0.7949	0.7975	0.1502	0.1504	0.1507	0.1418	0.1398	0.136	0.1501	0.7739	0.8234	0.8338	0.8318	0.8294	0.1466	0.1484	0.1469	0.1395	0.1404	0.1449	0.15	0.7554	0.8277	0.8145	0.8104	0.8174	0.1489	0.1493	0.1477	0.1384	0.1351	0.1401	0.146	0.1438	0.1442	0.1426	0.1507	0.1502	0.1504	0.1513
	15:24:27	37	0.1375	0.1419	0.1477	0.1697	0.7883	0.7931	0.7899	0.7936	0.7955	0.1504	0.1502	0.1506	0.142	0.1399	0.1361	0.1503	0.7777	0.8212	0.8317	0.8294	0.8272	0.1467	0.1484	0.1466	0.1393	0.1403	0.1451	0.15	0.759	0.8258	0.8126	0.8079	0.8157	0.1491	0.1494	0.1477	0.1383	0.1353	0.1401	0.1459	0.1438	0.1445	0.1427	0.1506	0.1503	0.1503	0.1515
	15:29:27	37	0.1378	0.142	0.1478	0.1696	0.7864	0.7915	0.7882	0.7916	0.7934	0.1501	0.1502	0.1506	0.1418	0.1399	0.136	0.1504	0.7801	0.8191	0.8299	0.8276	0.8253	0.1465	0.1481	0.1468	0.1393	0.1404	0.145	0.1501	0.7621	0.8242	0.8107	0.8066	0.814	0.1489	0.1495	0.1475	0.1385	0.1355	0.1402	0.146	0.1437	0.1445	0.1428	0.1505	0.1505	0.1505	0.1514
	15:34:27	37	0.1378	0.1421	0.1477	0.1699	0.7847	0.7899	0.7863	0.7901	0.7925	0.1505	0.1502	0.1507	0.1419	0.1399	0.1361	0.1504	0.7832	0.8175	0.828	0.8257	0.8231	0.1468	0.1483	0.1466	0.1395	0.1404	0.1449	0.1502	0.7653	0.8224	0.8094	0.8045	0.8126	0.1491	0.1495	0.1477	0.1385	0.1353	0.14	0.1461	0.144	0.1445	0.1428	0.1506	0.1501	0.1504	0.1513
	15:39:27	37	0.1378	0.1421	0.1478	0.1699	0.7822	0.7889	0.7852	0.7889	0.7909	0.1503	0.1503	0.1506	0.142	0.1399	0.1362	0.1503	0.7858	0.8154	0.8256	0.8232	0.8212	0.1466	0.1481	0.1464	0.1394	0.1403	0.1453	0.1501	0.7678	0.8198	0.8067	0.8029	0.811	0.1489	0.1496	0.1478	0.1382	0.1355	0.14	0.146	0.1435	0.1446	0.1426	0.1509	0.1503	0.1506	0.1514
	15:44:27	37	0.1379	0.1423	0.148	0.17	0.7797	0.7873	0.7834	0.7873	0.789	0.1505	0.1526	0.1506	0.1421	0.1401	0.136	0.1505	0.7878	0.8133	0.8242	0.8217	0.8195	0.1468	0.1482	0.1468	0.1394	0.1403	0.1452	0.1502	0.7701	0.8187	0.8055	0.8006	0.8095	0.149	0.1527	0.1478	0.1384	0.1354	0.1403	0.1462	0.1437	0.1447	0.1428	0.1508	0.15	0.1506	0.1514
	15:49:27	37	0.1379	0.142	0.1479	0.17	0.7776	0.7856	0.7816	0.7856	0.7876	0.1515	0.1502	0.1506	0.1424	0.14	0.136	0.1505	0.7892	0.8114	0.8226	0.8198	0.8179	0.1469	0.1482	0.1465	0.1397	0.1404	0.1452	0.1501	0.7726	0.8168	0.8036	0.7987	0.8079	0.1492	0.1496	0.1475	0.1382	0.1359	0.1403	0.1462	0.1439	0.1446	0.1428	0.1506	0.1504	0.1504	0.1514
	15:54:27	37	0.1379	0.142	0.1477	0.1699	0.7749	0.7845	0.78	0.7842	0.7858	0.1504	0.1504	0.1503	0.1423	0.1398	0.1359	0.1505	0.7907	0.8099	0.8203	0.8177	0.816	0.1465	0.1481	0.1463	0.1394	0.1403	0.1449	0.1501	0.774	0.8155	0.802	0.7971	0.8061	0.149	0.1496	0.1475	0.1383	0.1354	0.1399	0.1459	0.1437	0.1446	0.1427	0.1506	0.1503	0.1504	0.1512
	15:59:27	37	0.1378	0.1425	0.148	0.1702	0.773	0.7825	0.7789	0.7831	0.7845	0.1503	0.1504	0.1505	0.1423	0.1401	0.1361	0.1505	0.7922	0.8077	0.8184	0.8166	0.8146	0.1474	0.1484	0.1468	0.1397	0.1406	0.1452	0.1502	0.7754	0.8134	0.8004	0.7954	0.8056	0.1492	0.1496	0.1477	0.1385	0.1354	0.1403	0.1462	0.1437	0.1447	0.1429	0.151	0.1506	0.1507	0.1515
	16:04:27	37	0.1379	0.1421	0.1479	0.1705	0.7708	0.7819	0.7772	0.7818	0.784	0.1505	0.1536	0.1506	0.1422	0.1401	0.1362	0.1505	0.7928	0.806	0.8163	0.8142	0.8126	0.1468	0.1482	0.1466	0.1394	0.1403	0.1453	0.1502	0.7772	0.812	0.799	0.7939	0.8038	0.149	0.1496	0.1477	0.1383	0.1359	0.1401	0.146	0.144	0.1445	0.1428	0.1507	0.1505	0.1507	0.1512
	16:09:27	37	0.1378	0.1422	0.1478	0.1703	0.7689	0.7806	0.7759	0.7806	0.7818	0.1503	0.1503	0.1505	0.142	0.1401	0.1361	0.1504	0.7934	0.8047	0.8153	0.8129	0.8112	0.1465	0.148	0.1467	0.1392	0.1404	0.1453	0.1502	0.778	0.8103	0.7971	0.792	0.8025	0.149	0.1496	0.1477	0.1383	0.1354	0.1402	0.146	0.1437	0.1446	0.1429	0.1509	0.1501	0.1505	0.1514
	16:14:27	37	0.1376	0.1418	0.1477	0.1702	0.7673	0.7791	0.7742	0.7794	0.7806	0.1501	0.15	0.1502	0.1417	0.1398	0.1358	0.1503	0.7939	0.8023	0.8131	0.8113	0.8095	0.1466	0.148	0.1464	0.139	0.1402	0.1449	0.1501	0.7789	0.8085	0.7954	0.7905	0.8008	0.1488	0.1493	0.1474	0.1381	0.1353	0.1399	0.1457	0.1437	0.1442	0.1426	0.1503	0.1503	0.1502	0.1514
	16:19:27	37	0.1378	0.1422	0.1481	0.1705	0.7655	0.7787	0.7735	0.7787	0.78	0.15	0.1518	0.1504	0.142	0.1399	0.1363	0.1507	0.7948	0.801	0.8112	0.8096	0.8081	0.147	0.1481	0.1463	0.1393	0.1406	0.1454	0.1503	0.7797	0.8074	0.7941	0.7885	0.8	0.149	0.1501	0.1477	0.1382	0.1354	0.1399	0.146	0.1438	0.1446	0.1426	0.1507	0.1503	0.1504	0.1515
	16:24:27	37	0.1378	0.1421	0.1478	0.1704	0.7637	0.7772	0.7719	0.7773	0.7788	0.15	0.1499	0.1502	0.1419	0.1398	0.1359	0.1504	0.7944	0.7996	0.8096	0.8075	0.8062	0.1463	0.1478	0.1464	0.139	0.1403	0.1449	0.1501	0.7794	0.8052	0.7922	0.7868	0.7986	0.1485	0.1492	0.1473	0.1378	0.1354	0.1399	0.1457	0.1434	0.1444	0.1427	0.1504	0.1501	0.1501	0.1511
	16:29:27	37	0.1378	0.1422	0.1479	0.1706	0.7623	0.7767	0.7706	0.7762	0.778	0.1515	0.1501	0.1504	0.1419	0.1398	0.1361	0.1505	0.7947	0.7976	0.8082	0.8062	0.8052	0.1464	0.1522	0.1463	0.1392	0.1403	0.1452	0.15	0.7803	0.804	0.7915	0.7858	0.7974	0.1489	0.1496	0.1472	0.1381	0.1355	0.14	0.1458	0.1435	0.1444	0.1426	0.1508	0.1501	0.1504	0.1513
	16:34:27	37	0.1375	0.1419	0.1476	0.1706	0.7605	0.7755	0.769	0.7754	0.7772	0.1557	0.1498	0.1502	0.1418	0.1395	0.1358	0.1503	0.7945	0.7961	0.8065	0.804	0.8032	0.1463	0.1476	0.1462	0.1389	0.1399	0.145	0.1498	0.7808	0.8027	0.7898	0.784	0.7957	0.1486	0.1492	0.1474	0.1377	0.1352	0.1399	0.1454	0.1434	0.1443	0.1426	0.1505	0.1501	0.1502	0.1509
	16:39:27	37	0.1377	0.1422	0.1477	0.1707	0.7591	0.7748	0.7686	0.7744	0.7762	0.1502	0.15	0.1503	0.1417	0.1397	0.1359	0.1506	0.7949	0.7945	0.8049	0.8029	0.8022	0.1466	0.1479	0.1464	0.1391	0.1399	0.1451	0.1502	0.7807	0.8016	0.7888	0.783	0.7954	0.1488	0.1495	0.1475	0.138	0.1353	0.1398	0.1457	0.1433	0.1443	0.1427	0.1504	0.15	0.1502	0.1511
	16:44:27	37	0.1378	0.1422	0.1481	0.1707	0.7578	0.7745	0.7671	0.7732	0.7759	0.1507	0.1502	0.1502	0.1417	0.1397	0.136	0.1505	0.7941	0.7928	0.8034	0.8017	0.8007	0.1465	0.1512	0.1461	0.1391	0.1399	0.1451	0.1501	0.7818	0.8005	0.7878	0.781	0.7943	0.1489	0.1497	0.1475	0.1379	0.1351	0.14	0.1456	0.1433	0.1444	0.1426	0.1505	0.1501	0.1503	0.151
	16:49:27	37	0.1377	0.1421	0.1478	0.1706	0.7562	0.7741	0.7662	0.7722	0.7748	0.1502	0.1498	0.1504	0.1417	0.1397	0.1359	0.1503	0.7938	0.7912	0.8018	0.7997	0.7994	0.1468	0.1477	0.1464	0.1391	0.1399	0.1452	0.1502	0.781	0.7991	0.7866	0.78	0.7935	0.1488	0.1494	0.1474	0.1379	0.1355	0.1397	0.1455	0.1436	0.1444	0.1424	0.1503	0.1503	0.1501	0.1511
	16:54:27	37	0.1377	0.142	0.148	0.1708	0.7546	0.7731	0.7651	0.7711	0.7744	0.1501	0.1499	0.1502	0.1416	0.1397	0.1359	0.1505	0.7931	0.79	0.8007	0.7985	0.7982	0.1467	0.1479	0.1462	0.1392	0.1398	0.1451	0.1508	0.7807	0.7979	0.7851	0.779	0.7923	0.1487	0.1496	0.1474	0.1379	0.1353	0.1396	0.1455	0.1431	0.144	0.1423	0.1505	0.1502	0.1501	0.1508
	16:59:27	37	0.1376	0.1422	0.148	0.1709	0.7533	0.7728	0.7647	0.77	0.774	0.1503	0.15	0.1501	0.1416	0.1399	0.1359	0.1505	0.7926	0.7886	0.7992	0.797	0.797	0.1465	0.1479	0.1463	0.1389	0.1403	0.1451	0.1508	0.7799	0.797	0.7842	0.7776	0.7918	0.1489	0.1497	0.1474	0.1381	0.1355	0.1399	0.1455	0.1434	0.1444	0.1428	0.1505	0.1503	0.1501	0.151
	17:04:27	37	0.1375	0.142	0.148	0.1709	0.7523	0.7721	0.7632	0.769	0.773	0.1501	0.15	0.1502	0.1417	0.1397	0.136	0.1503	0.792	0.7867	0.798	0.7957	0.7959	0.1464	0.1477	0.1461	0.139	0.1401	0.145	0.1502	0.7803	0.7958	0.783	0.7764	0.7909	0.1486	0.1495	0.1475	0.1379	0.1354	0.1398	0.1454	0.1434	0.1443	0.1426	0.1501	0.1506	0.15	0.1511
	17:09:27	37	0.1375	0.1421	0.1481	0.1708	0.7506	0.7714	0.7622	0.7683	0.7722	0.15	0.1506	0.1503	0.1417	0.1397	0.1359	0.1505	0.7908	0.7857	0.7967	0.7945	0.7943	0.1464	0.1475	0.1461	0.1389	0.1399	0.145	0.1501	0.7795	0.7945	0.782	0.7749	0.7897	0.1486	0.1494	0.1471	0.1377	0.1353	0.1396	0.1454	0.1432	0.1443	0.1425	0.1503	0.1502	0.1498	0.1508
	17:14:27	37	0.1376	0.1419	0.1478	0.171	0.7495	0.7704	0.7614	0.7673	0.7712	0.1501	0.1498	0.15	0.1414	0.1396	0.1358	0.1503	0.79	0.7838	0.795	0.7928	0.7929	0.1462	0.1475	0.146	0.1388	0.1398	0.145	0.1498	0.779	0.7935	0.7811	0.7735	0.7881	0.1487	0.1495	0.1472	0.1377	0.1354	0.1397	0.1454	0.1433	0.1443	0.1425	0.1504	0.15	0.1499	0.1508
	17:19:27	37	0.1376	0.1419	0.1479	0.1712	0.748	0.7701	0.7605	0.7664	0.7702	0.1512	0.1496	0.15	0.1414	0.1397	0.1359	0.1502	0.789	0.7828	0.7943	0.7918	0.7922	0.1462	0.1476	0.146	0.1389	0.1399	0.145	0.15	0.7787	0.7925	0.7798	0.7727	0.7879	0.1487	0.1495	0.1472	0.1377	0.1356	0.1398	0.1453	0.1433	0.1441	0.1423	0.1501	0.1501	0.1499	0.1509
	17:24:27	37	0.1376	0.1419	0.1478	0.1708	0.7465	0.7688	0.7599	0.7654	0.7698	0.1502	0.1499	0.1502	0.1413	0.1395	0.1359	0.1504	0.7884	0.7815	0.7924	0.7905	0.7911	0.1463	0.1475	0.146	0.1387	0.1398	0.1451	0.15	0.7779	0.7916	0.7791	0.7712	0.7867	0.1482	0.1496	0.1471	0.1375	0.1355	0.1397	0.1453	0.1429	0.1441	0.1422	0.1502	0.1494	0.1497	0.1506
	17:29:27	36.9	0.1376	0.1419	0.1477	0.1711	0.7455	0.7683	0.7593	0.7647	0.7691	0.1499	0.1497	0.1498	0.1415	0.1395	0.1359	0.1502	0.7858	0.7804	0.7915	0.7891	0.79	0.1462	0.1475	0.146	0.1388	0.1399	0.1449	0.1498	0.7771	0.7906	0.7779	0.7704	0.7859	0.1484	0.1493	0.1471	0.1375	0.1352	0.1393	0.1452	0.1432	0.1437	0.1424	0.1501	0.1494	0.1497	0.1503
	17:34:27	37	0.1375	0.1419	0.148	0.171	0.7444	0.7672	0.759	0.764	0.7686	0.1499	0.1498	0.1498	0.1414	0.1395	0.1358	0.1502	0.7838	0.7792	0.7903	0.7881	0.7885	0.1462	0.1474	0.1463	0.1386	0.1399	0.145	0.1502	0.7758	0.7896	0.7771	0.7693	0.7852	0.1484	0.1491	0.147	0.1372	0.1355	0.1397	0.1453	0.143	0.144	0.1423	0.15	0.1499	0.1498	0.1507
	17:39:27	37	0.1374	0.1418	0.1479	0.171	0.7429	0.7665	0.7582	0.7635	0.7671	0.1497	0.1494	0.1498	0.1411	0.1393	0.1359	0.1501	0.7812	0.7781	0.7894	0.7867	0.7874	0.146	0.1472	0.1474	0.1385	0.1397	0.1452	0.1497	0.7745	0.7885	0.7764	0.7686	0.7846	0.1483	0.1493	0.1467	0.1372	0.1348	0.1394	0.1452	0.1428	0.1439	0.1421	0.1496	0.1495	0.1496	0.1501
	17:44:27	37	0.1374	0.1422	0.1481	0.1712	0.7419	0.7655	0.7578	0.7628	0.7669	0.15	0.1501	0.1499	0.1416	0.1397	0.1357	0.1502	0.7793	0.7768	0.788	0.7861	0.787	0.1462	0.1474	0.146	0.139	0.1399	0.1452	0.1502	0.7734	0.7875	0.7756	0.7675	0.7837	0.1492	0.1495	0.1471	0.1374	0.1355	0.1395	0.1453	0.1433	0.1441	0.1427	0.1502	0.15	0.15	0.151
	17:49:27	37	0.1375	0.1421	0.1481	0.1713	0.7408	0.7644	0.757	0.7619	0.7659	0.1498	0.1497	0.15	0.1416	0.1396	0.1358	0.1503	0.7775	0.7758	0.7867	0.785	0.7859	0.1463	0.1475	0.1459	0.1387	0.14	0.145	0.15	0.771	0.787	0.7744	0.7667	0.7829	0.1486	0.1494	0.1469	0.1374	0.1355	0.1397	0.1452	0.1432	0.1439	0.1423	0.1498	0.1497	0.1499	0.1504
	17:54:27	37	0.1375	0.1421	0.1479	0.1713	0.7395	0.7641	0.7567	0.7614	0.7657	0.1499	0.1497	0.1499	0.1413	0.1397	0.1357	0.1503	0.776	0.7746	0.786	0.7838	0.7848	0.146	0.1474	0.146	0.1387	0.1398	0.145	0.15	0.7689	0.7861	0.7741	0.7657	0.7821	0.1484	0.1492	0.1469	0.1374	0.1354	0.1396	0.1451	0.1431	0.1441	0.1426	0.1501	0.15	0.1499	0.1507
	17:59:27	37	0.1376	0.1418	0.1478	0.1713	0.7384	0.763	0.7561	0.7605	0.7649	0.1499	0.1495	0.1497	0.1413	0.1393	0.1359	0.1502	0.774	0.7735	0.7848	0.7824	0.7837	0.1463	0.1472	0.1457	0.1385	0.1397	0.1449	0.1499	0.767	0.7856	0.7731	0.7648	0.7816	0.1494	0.1492	0.1468	0.1372	0.1349	0.1391	0.145	0.143	0.144	0.1423	0.1499	0.1498	0.1495	0.1503
	18:04:27	37	0.1373	0.142	0.148	0.1711	0.7376	0.7621	0.7567	0.7604	0.7646	0.1497	0.1496	0.1496	0.1412	0.1396	0.1358	0.1506	0.7723	0.7724	0.7837	0.7821	0.7831	0.146	0.1474	0.1461	0.1385	0.1399	0.1451	0.1499	0.7647	0.7844	0.7729	0.7638	0.782	0.1485	0.1491	0.1469	0.1372	0.1351	0.1393	0.1451	0.1431	0.144	0.1423	0.1499	0.1497	0.1497	0.1505
	18:09:27	36.9	0.1372	0.1418	0.148	0.1712	0.7368	0.7617	0.7562	0.7595	0.7643	0.1497	0.1497	0.1496	0.1413	0.1393	0.1356	0.1502	0.7707	0.7716	0.7832	0.781	0.7823	0.1459	0.147	0.1458	0.1384	0.1397	0.1449	0.1501	0.763	0.7845	0.7714	0.763	0.7812	0.1481	0.1492	0.1467	0.1371	0.1355	0.1394	0.1449	0.1428	0.144	0.1423	0.1495	0.1498	0.1495	0.1504
	18:14:27	37	0.1372	0.1417	0.1479	0.1713	0.7358	0.761	0.7565	0.7594	0.7643	0.1497	0.1496	0.1495	0.141	0.1394	0.1357	0.1504	0.7692	0.771	0.7823	0.7802	0.7812	0.1463	0.1472	0.1459	0.1385	0.1396	0.1453	0.1496	0.7615	0.7835	0.7711	0.7621	0.7813	0.1483	0.1491	0.147	0.1373	0.1349	0.1394	0.1446	0.1428	0.1438	0.1423	0.1498	0.1496	0.1494	0.1506
	18:19:27	36.9	0.1374	0.1419	0.1481	0.1713	0.7347	0.7604	0.7565	0.7595	0.7639	0.1497	0.1496	0.1496	0.141	0.1395	0.1356	0.1502	0.7677	0.7697	0.7813	0.7791	0.7809	0.146	0.1472	0.1456	0.1384	0.1396	0.1454	0.1499	0.76	0.783	0.7707	0.7615	0.7799	0.1506	0.1489	0.1466	0.1371	0.1351	0.1393	0.1447	0.1427	0.1437	0.1422	0.1497	0.1496	0.1494	0.1503
	18:24:27	37	0.1377	0.1421	0.1481	0.1716	0.7343	0.7601	0.7566	0.7593	0.7635	0.1499	0.1496	0.1499	0.1414	0.1397	0.136	0.1508	0.7665	0.7694	0.7811	0.7785	0.7807	0.146	0.1471	0.1459	0.1387	0.14	0.1456	0.1502	0.7584	0.7827	0.7705	0.761	0.7803	0.1484	0.1495	0.147	0.1372	0.1356	0.1395	0.1449	0.1431	0.1439	0.1423	0.15	0.1498	0.1496	0.1505
	18:29:27	37	0.1373	0.1419	0.1482	0.1712	0.7333	0.7592	0.7566	0.759	0.7629	0.1498	0.1496	0.1495	0.1412	0.1394	0.1356	0.1503	0.7647	0.7676	0.7798	0.7779	0.7794	0.1461	0.1467	0.1456	0.1385	0.1397	0.1451	0.1499	0.7564	0.782	0.7698	0.76	0.7798	0.1482	0.1489	0.1465	0.1369	0.1351	0.1391	0.1448	0.1429	0.1437	0.1421	0.1498	0.1495	0.1494	0.1503
	18:34:27	37	0.1373	0.142	0.1482	0.1713	0.7326	0.7595	0.7561	0.7583	0.7627	0.1497	0.1496	0.1496	0.1411	0.1392	0.1357	0.1502	0.7629	0.7671	0.7792	0.7769	0.7792	0.1459	0.147	0.1456	0.1384	0.1398	0.1451	0.15	0.7549	0.782	0.7692	0.7592	0.7793	0.1482	0.1486	0.1466	0.137	0.1349	0.1391	0.1446	0.1427	0.1437	0.1424	0.1497	0.1494	0.1494	0.1502
	18:39:27	37	0.1373	0.142	0.1484	0.1715	0.7319	0.7591	0.7563	0.7586	0.7629	0.1512	0.1498	0.1497	0.141	0.1396	0.1359	0.1504	0.7619	0.7664	0.7786	0.7767	0.7789	0.146	0.1474	0.1457	0.1384	0.1397	0.1456	0.1501	0.7541	0.7818	0.7696	0.7592	0.779	0.1483	0.1491	0.1471	0.1372	0.1356	0.1393	0.1448	0.1431	0.1438	0.1422	0.1498	0.1501	0.1497	0.1504
	18:44:27	37	0.1374	0.1421	0.1485	0.1716	0.7313	0.7586	0.7563	0.7576	0.7627	0.1502	0.1497	0.1496	0.1412	0.1396	0.1361	0.1503	0.7605	0.766	0.7778	0.7757	0.7786	0.1461	0.1472	0.1458	0.1386	0.1398	0.1456	0.1499	0.7528	0.7821	0.769	0.7589	0.7784	0.1483	0.1491	0.1482	0.137	0.1354	0.1392	0.145	0.1428	0.1439	0.1424	0.1499	0.1499	0.1495	0.1502
	18:49:27	37	0.1374	0.1418	0.1481	0.1715	0.7308	0.7579	0.7565	0.7571	0.7623	0.1499	0.1497	0.1492	0.141	0.1393	0.1359	0.1503	0.759	0.765	0.7772	0.7755	0.7777	0.1457	0.1469	0.1454	0.1383	0.1396	0.1452	0.1498	0.7507	0.7815	0.7681	0.758	0.7778	0.1481	0.1486	0.1466	0.1367	0.1352	0.1392	0.1446	0.1429	0.1437	0.1422	0.1495	0.1497	0.1493	0.1503
	18:54:27	37	0.1373	0.1417	0.1482	0.1715	0.7302	0.7579	0.7563	0.7563	0.762	0.15	0.1497	0.1495	0.1409	0.1393	0.136	0.1502	0.758	0.7645	0.7766	0.7751	0.7777	0.1457	0.1468	0.1458	0.1384	0.1396	0.1455	0.1501	0.7502	0.7817	0.7676	0.7581	0.7777	0.1479	0.1489	0.1466	0.137	0.1354	0.1391	0.1445	0.1428	0.1436	0.1421	0.1495	0.1495	0.1491	0.1501
	18:59:27	37	0.1373	0.1417	0.1482	0.1715	0.7295	0.7571	0.7565	0.7562	0.762	0.1499	0.1497	0.1492	0.1409	0.1393	0.136	0.1501	0.7566	0.7635	0.7762	0.7746	0.7768	0.1459	0.1469	0.1459	0.1383	0.1397	0.1453	0.1499	0.7487	0.7815	0.7676	0.7571	0.7769	0.1492	0.1489	0.1465	0.1368	0.135	0.1389	0.1447	0.1427	0.1436	0.1423	0.1497	0.1498	0.1492	0.15
	19:04:27	37	0.1374	0.1418	0.1483	0.1715	0.7293	0.7569	0.7559	0.7553	0.7618	0.15	0.1498	0.1494	0.1411	0.1392	0.1359	0.1502	0.7556	0.7628	0.7759	0.7742	0.7764	0.146	0.147	0.1455	0.1381	0.1396	0.1455	0.15	0.7474	0.7819	0.7673	0.7568	0.7769	0.1483	0.1487	0.1468	0.1368	0.1351	0.139	0.1447	0.1428	0.1436	0.1422	0.1497	0.1495	0.1493	0.1501
	19:09:27	37	0.1374	0.1419	0.1483	0.1717	0.729	0.7567	0.7567	0.7556	0.7614	0.1503	0.15	0.1496	0.1416	0.1396	0.1361	0.1503	0.7544	0.7626	0.7754	0.7739	0.7761	0.1461	0.147	0.1457	0.1386	0.1397	0.1455	0.15	0.7464	0.7821	0.7673	0.7566	0.7769	0.1482	0.149	0.1476	0.1371	0.1355	0.1393	0.145	0.1426	0.1437	0.1423	0.1498	0.1498	0.1496	0.1503
	19:14:27	37	0.1374	0.1418	0.1482	0.1714	0.7286	0.756	0.7566	0.7546	0.7614	0.15	0.1499	0.1491	0.141	0.1391	0.1359	0.1501	0.7525	0.7626	0.7748	0.7734	0.7757	0.1456	0.1468	0.1456	0.1379	0.1396	0.1455	0.15	0.7446	0.782	0.7665	0.7566	0.7766	0.1482	0.1488	0.147	0.1367	0.1353	0.1392	0.1446	0.1426	0.1435	0.142	0.1495	0.1498	0.1491	0.1502
	19:19:27	37	0.1374	0.1417	0.1481	0.1715	0.7284	0.7558	0.7558	0.7539	0.7608	0.1499	0.1494	0.1489	0.141	0.1392	0.1358	0.1499	0.7516	0.762	0.7744	0.7728	0.7754	0.1457	0.1468	0.1456	0.1381	0.1396	0.1453	0.1498	0.7439	0.7819	0.766	0.7556	0.7758	0.1478	0.1484	0.1467	0.1366	0.1353	0.1387	0.1443	0.1425	0.1434	0.1421	0.1495	0.1498	0.1491	0.1499
	19:24:27	37	0.1372	0.1415	0.1481	0.1713	0.7283	0.7553	0.7559	0.7536	0.7606	0.1497	0.1494	0.149	0.1409	0.1392	0.1357	0.1501	0.7504	0.7614	0.7739	0.7721	0.7748	0.1456	0.1466	0.1457	0.138	0.1395	0.1452	0.1498	0.7433	0.7818	0.7661	0.7554	0.7754	0.1493	0.1482	0.1463	0.1366	0.135	0.1388	0.1443	0.1424	0.1433	0.1419	0.149	0.1493	0.1489	0.1496
	19:29:27	37	0.1376	0.142	0.1485	0.1717	0.7283	0.7555	0.7563	0.7538	0.7607	0.1501	0.1499	0.1493	0.1412	0.1394	0.136	0.1502	0.7493	0.7614	0.7741	0.7725	0.7748	0.1459	0.1479	0.1458	0.1384	0.1397	0.1455	0.15	0.7423	0.7819	0.7665	0.7557	0.7754	0.1481	0.1485	0.1466	0.1369	0.1351	0.139	0.1447	0.1427	0.1436	0.1423	0.1496	0.1496	0.149	0.1499
	19:34:27	37	0.1374	0.1414	0.1481	0.1712	0.7275	0.7547	0.7556	0.7534	0.76	0.1499	0.1496	0.149	0.1411	0.1391	0.1359	0.15	0.7476	0.7609	0.7731	0.7716	0.7737	0.1457	0.1467	0.1472	0.1377	0.1394	0.1451	0.1497	0.7413	0.7816	0.7659	0.7551	0.7747	0.1482	0.1484	0.1463	0.1365	0.1353	0.1389	0.1444	0.1424	0.1434	0.142	0.1495	0.1496	0.1488	0.1498
	19:39:27	37	0.1375	0.1419	0.1488	0.1716	0.7278	0.7548	0.756	0.753	0.76	0.1503	0.15	0.1493	0.1413	0.1395	0.1363	0.1502	0.747	0.7609	0.7733	0.7721	0.7742	0.1461	0.1469	0.146	0.1383	0.1397	0.1457	0.1502	0.7407	0.782	0.7661	0.7549	0.7749	0.1482	0.1487	0.1469	0.1369	0.1355	0.1392	0.1446	0.1429	0.1435	0.1423	0.1494	0.1495	0.149	0.1499
	19:44:27	37	0.1372	0.1419	0.1483	0.1714	0.7266	0.7542	0.7552	0.7523	0.7594	0.1498	0.1494	0.1489	0.1408	0.1391	0.1358	0.15	0.7457	0.7602	0.7726	0.771	0.7736	0.1457	0.1469	0.1455	0.1381	0.1395	0.1453	0.1498	0.7395	0.7815	0.7658	0.7542	0.7742	0.1481	0.1485	0.1462	0.1366	0.1352	0.1388	0.1443	0.1425	0.1436	0.1419	0.1492	0.1494	0.149	0.15
	19:49:27	37	0.1374	0.1419	0.1484	0.1714	0.7266	0.7538	0.7552	0.7522	0.7592	0.1499	0.1498	0.1492	0.141	0.1392	0.1361	0.1501	0.7451	0.7597	0.7723	0.7709	0.7736	0.1455	0.1466	0.1458	0.1381	0.1394	0.1454	0.1499	0.7384	0.7814	0.7661	0.7545	0.7741	0.1482	0.1485	0.1463	0.1366	0.135	0.139	0.1444	0.1425	0.1434	0.1418	0.1494	0.1492	0.1489	0.1499
	19:54:27	37	0.1376	0.142	0.1484	0.1716	0.7265	0.7538	0.7556	0.7521	0.7587	0.1502	0.1496	0.1491	0.1413	0.1394	0.136	0.15	0.7441	0.7592	0.7721	0.7707	0.7736	0.1457	0.1468	0.1461	0.1381	0.1396	0.1455	0.1498	0.7375	0.7813	0.7666	0.7548	0.7739	0.148	0.1488	0.1464	0.1368	0.1352	0.139	0.1441	0.1424	0.1435	0.142	0.1491	0.1495	0.149	0.15
	19:59:27	37	0.1377	0.1422	0.1484	0.1714	0.7263	0.7532	0.756	0.752	0.7593	0.1503	0.1497	0.1491	0.1413	0.1396	0.1362	0.1502	0.7428	0.7595	0.7722	0.7706	0.7733	0.1457	0.1466	0.1458	0.138	0.1395	0.1456	0.1498	0.7369	0.7814	0.7669	0.7544	0.7736	0.1483	0.1487	0.1464	0.1366	0.1355	0.1392	0.1444	0.1425	0.1436	0.142	0.1491	0.1496	0.149	0.1498
	20:04:27	37	0.1374	0.1419	0.1482	0.1713	0.7253	0.753	0.7548	0.7513	0.7586	0.1498	0.1491	0.1495	0.1409	0.1393	0.1358	0.15	0.7415	0.7587	0.7717	0.7697	0.7727	0.1454	0.1473	0.1456	0.1379	0.1392	0.1456	0.1497	0.736	0.7801	0.7663	0.7543	0.7731	0.1482	0.1484	0.1463	0.1363	0.1352	0.1389	0.1441	0.1422	0.1432	0.1419	0.1493	0.1494	0.1487	0.1497
	20:09:27	37	0.1376	0.1419	0.1485	0.1713	0.7257	0.7527	0.755	0.7511	0.7584	0.15	0.1495	0.149	0.1412	0.1397	0.136	0.15	0.7409	0.7588	0.7718	0.77	0.7727	0.1458	0.1466	0.1458	0.138	0.1396	0.1457	0.1498	0.7352	0.7803	0.767	0.7544	0.7728	0.1481	0.1486	0.1464	0.1366	0.135	0.1389	0.1444	0.1425	0.1435	0.1421	0.1493	0.1493	0.1488	0.1496
	20:14:27	37	0.1374	0.1421	0.1481	0.1712	0.7251	0.7522	0.7548	0.751	0.7581	0.1498	0.1491	0.1486	0.1409	0.1391	0.1357	0.1497	0.7394	0.7578	0.7714	0.7692	0.7725	0.146	0.1461	0.1457	0.1377	0.1394	0.1452	0.1493	0.7342	0.7796	0.7669	0.754	0.7728	0.1478	0.1477	0.1461	0.1364	0.1349	0.1386	0.1442	0.1421	0.1434	0.1415	0.1487	0.1488	0.1483	0.1492
	20:19:27	37	0.1375	0.1421	0.1481	0.1713	0.725	0.7519	0.7548	0.7505	0.7583	0.1499	0.1492	0.1488	0.1408	0.1394	0.1359	0.1498	0.7386	0.7578	0.7706	0.7696	0.7724	0.1486	0.1465	0.1456	0.1378	0.1394	0.1455	0.1496	0.7335	0.7793	0.7669	0.7543	0.7731	0.148	0.1481	0.146	0.1362	0.135	0.1385	0.144	0.142	0.1433	0.1417	0.1489	0.1493	0.1485	0.1494
	20:24:27	37	0.1377	0.1421	0.1485	0.1713	0.7249	0.7521	0.7544	0.7508	0.7587	0.15	0.1493	0.1489	0.1411	0.1394	0.1359	0.15	0.7379	0.7575	0.7709	0.7692	0.7725	0.1458	0.1464	0.1458	0.1378	0.1396	0.1455	0.1498	0.7329	0.7795	0.7679	0.7545	0.7727	0.1482	0.1483	0.1463	0.1364	0.1353	0.1389	0.1442	0.1422	0.1433	0.1417	0.1493	0.149	0.1488	0.1494
	20:29:27	37	0.1375	0.142	0.1481	0.171	0.7243	0.7517	0.754	0.7501	0.7581	0.1497	0.1492	0.1491	0.1409	0.1393	0.1358	0.1498	0.7372	0.7573	0.7708	0.769	0.772	0.1454	0.1464	0.1456	0.1377	0.1392	0.1452	0.1493	0.7319	0.7789	0.7678	0.7541	0.7724	0.1478	0.148	0.146	0.1361	0.135	0.1385	0.1437	0.1421	0.1432	0.1417	0.1489	0.1492	0.1483	0.1495
	20:34:27	36.9	0.1378	0.1424	0.1485	0.1713	0.724	0.7522	0.7544	0.7506	0.7587	0.1502	0.1495	0.1489	0.141	0.1397	0.1361	0.1501	0.7363	0.7574	0.7705	0.7686	0.7719	0.1456	0.1466	0.1459	0.1379	0.1394	0.1458	0.1498	0.7324	0.7791	0.7686	0.7553	0.7726	0.1481	0.1484	0.1462	0.1364	0.1353	0.1389	0.1442	0.1423	0.1436	0.142	0.1491	0.1494	0.1487	0.1495
	20:39:27	37	0.1375	0.142	0.1483	0.1713	0.7235	0.7515	0.7542	0.7503	0.7584	0.1499	0.1494	0.1488	0.1408	0.1394	0.1358	0.1498	0.7352	0.7565	0.7707	0.7682	0.7723	0.1456	0.1464	0.1456	0.1376	0.1393	0.1453	0.1495	0.7311	0.7782	0.7685	0.7552	0.772	0.1479	0.1479	0.146	0.1364	0.135	0.1385	0.144	0.1423	0.1432	0.1416	0.1491	0.1493	0.1485	0.1493
	20:44:27	37	0.1374	0.142	0.1481	0.1711	0.7232	0.7515	0.7538	0.7502	0.7575	0.1499	0.1491	0.1524	0.1407	0.1392	0.1359	0.1498	0.7347	0.7566	0.7704	0.7688	0.7721	0.1462	0.1465	0.1456	0.1376	0.1396	0.1454	0.1495	0.7305	0.7781	0.7688	0.7557	0.772	0.1478	0.1481	0.1458	0.1363	0.1348	0.1387	0.144	0.142	0.1431	0.1417	0.149	0.1489	0.1484	0.1492
	20:49:27	37	0.1372	0.142	0.1482	0.171	0.7225	0.7511	0.7537	0.7496	0.7577	0.1497	0.1492	0.1484	0.1407	0.1394	0.1358	0.1498	0.7341	0.7567	0.7704	0.7685	0.7716	0.1452	0.1462	0.1457	0.1375	0.1393	0.1455	0.1494	0.7298	0.7778	0.7692	0.7555	0.7724	0.1479	0.1481	0.1458	0.1361	0.1349	0.1386	0.1441	0.1422	0.143	0.1413	0.1487	0.1493	0.1484	0.1492
	20:54:27	37	0.1376	0.1423	0.1481	0.1712	0.7226	0.7511	0.7539	0.7498	0.7579	0.1499	0.1492	0.1485	0.141	0.1396	0.1359	0.1499	0.7336	0.7568	0.7703	0.7692	0.7726	0.1456	0.1469	0.1457	0.1378	0.1395	0.1456	0.1495	0.7293	0.7779	0.7692	0.7563	0.7724	0.1483	0.1484	0.146	0.1362	0.1351	0.1388	0.1439	0.142	0.1432	0.1417	0.149	0.1492	0.1484	0.1494
	20:59:27	37	0.1375	0.1419	0.1481	0.171	0.7222	0.7507	0.7536	0.7496	0.7572	0.1498	0.149	0.1485	0.1406	0.1393	0.1357	0.1499	0.7326	0.7561	0.77	0.7686	0.772	0.1456	0.1461	0.1458	0.1373	0.1393	0.1453	0.1493	0.7285	0.7777	0.7696	0.756	0.7724	0.148	0.1478	0.1459	0.136	0.1349	0.1384	0.1437	0.1421	0.1432	0.1418	0.1487	0.1489	0.1483	0.149
	21:04:27	37	0.1374	0.1419	0.1479	0.1713	0.7218	0.7511	0.7532	0.7494	0.7573	0.1499	0.1491	0.1485	0.1408	0.1391	0.1357	0.1498	0.7314	0.7561	0.7704	0.7689	0.7725	0.1452	0.146	0.1456	0.1375	0.1391	0.1454	0.1493	0.728	0.7776	0.77	0.7568	0.7719	0.1479	0.1479	0.1457	0.1359	0.1351	0.1384	0.1438	0.142	0.143	0.1415	0.1486	0.1489	0.1481	0.1492
	21:09:27	37	0.1373	0.1422	0.1478	0.1712	0.7222	0.7507	0.7534	0.7495	0.7572	0.15	0.1491	0.1484	0.1407	0.1393	0.1357	0.1498	0.7315	0.7562	0.7703	0.7689	0.7724	0.1454	0.1461	0.1455	0.1374	0.139	0.1454	0.1493	0.7276	0.7771	0.7697	0.7565	0.772	0.1479	0.1479	0.1457	0.1361	0.135	0.1385	0.144	0.142	0.1432	0.1418	0.1487	0.1489	0.1483	0.1491
	21:14:27	36.9	0.1377	0.1421	0.1485	0.1714	0.722	0.7511	0.7533	0.7494	0.7576	0.1499	0.1494	0.1493	0.141	0.1395	0.1359	0.1501	0.7307	0.7566	0.7703	0.769	0.7728	0.1459	0.1462	0.1457	0.1375	0.1393	0.1455	0.1496	0.7273	0.7775	0.7701	0.7572	0.772	0.1481	0.1479	0.1456	0.1362	0.1352	0.1385	0.144	0.142	0.1432	0.1417	0.1488	0.1492	0.1483	0.149
	21:19:27	37	0.1374	0.1421	0.148	0.1725	0.7215	0.7506	0.7531	0.7491	0.7574	0.1502	0.1488	0.1486	0.1405	0.1392	0.1357	0.1497	0.7298	0.756	0.7704	0.7688	0.7728	0.1459	0.1461	0.1457	0.1373	0.1394	0.1452	0.1492	0.7264	0.7769	0.7697	0.7569	0.7719	0.1477	0.1476	0.1455	0.1358	0.1349	0.1384	0.1438	0.1418	0.143	0.1414	0.1484	0.1485	0.1482	0.1486
	21:24:27	37	0.1375	0.1422	0.1481	0.1713	0.7211	0.7511	0.7536	0.7492	0.7573	0.1498	0.1492	0.1486	0.1409	0.1395	0.136	0.1498	0.7296	0.7563	0.7705	0.7691	0.7735	0.1456	0.1461	0.1458	0.1375	0.1393	0.1454	0.1493	0.7261	0.7772	0.77	0.7577	0.7716	0.148	0.1479	0.1458	0.1362	0.1351	0.1386	0.1439	0.1419	0.1431	0.1416	0.1488	0.1496	0.1484	0.1491
	21:29:27	36.9	0.1374	0.1421	0.1481	0.1709	0.721	0.7508	0.753	0.7493	0.7574	0.1495	0.149	0.1489	0.1407	0.1393	0.1355	0.1497	0.7288	0.7563	0.7706	0.7687	0.7738	0.1452	0.1458	0.1454	0.1372	0.1389	0.1452	0.1491	0.7251	0.7766	0.7699	0.7574	0.7717	0.1477	0.1495	0.1454	0.1357	0.1351	0.1385	0.1434	0.1418	0.1428	0.1414	0.1486	0.1489	0.1482	0.1488
	21:34:27	37	0.1375	0.142	0.1478	0.1712	0.7208	0.7508	0.7531	0.749	0.7572	0.1496	0.1491	0.1482	0.1407	0.1393	0.1357	0.1498	0.7279	0.7565	0.7708	0.7692	0.7744	0.1453	0.146	0.1457	0.1373	0.1392	0.1452	0.1492	0.7248	0.7769	0.7698	0.7574	0.7713	0.1479	0.1477	0.1455	0.1359	0.1351	0.1385	0.1439	0.142	0.1432	0.1416	0.1487	0.1495	0.1482	0.1491
	21:39:27	37	0.1375	0.142	0.1479	0.1713	0.7204	0.7508	0.7532	0.7491	0.7568	0.1498	0.1489	0.1485	0.1405	0.1393	0.1356	0.1499	0.7273	0.756	0.7713	0.7698	0.7751	0.1453	0.1459	0.1456	0.1374	0.1391	0.1452	0.1492	0.7246	0.7767	0.7698	0.7577	0.7713	0.1478	0.1476	0.1454	0.1357	0.1351	0.1385	0.1436	0.1419	0.1429	0.1415	0.1488	0.1494	0.1482	0.1488
	21:44:27	37	0.1374	0.1421	0.1481	0.1712	0.7201	0.7509	0.7531	0.7492	0.7572	0.1496	0.1489	0.1479	0.1407	0.1391	0.1357	0.15	0.7267	0.7564	0.7711	0.7693	0.7755	0.1454	0.1459	0.1452	0.1373	0.1389	0.1453	0.1491	0.7235	0.7769	0.7696	0.7576	0.7715	0.1478	0.1476	0.1454	0.1356	0.1351	0.1384	0.1437	0.1418	0.1431	0.1417	0.1485	0.1487	0.1481	0.1488
	21:49:27	37	0.1376	0.142	0.1478	0.1713	0.7197	0.7507	0.7529	0.7491	0.7573	0.1496	0.1488	0.1482	0.1406	0.1391	0.1356	0.1497	0.7264	0.7566	0.7712	0.7699	0.7763	0.1454	0.1459	0.1457	0.1372	0.1391	0.1454	0.1492	0.7229	0.7766	0.7698	0.7578	0.7712	0.1479	0.1474	0.1454	0.1357	0.1351	0.1385	0.1435	0.1419	0.1431	0.1415	0.1482	0.149	0.1479	0.1487
	21:54:27	37	0.1375	0.1422	0.1482	0.1715	0.7201	0.7508	0.7529	0.7491	0.7575	0.1498	0.1488	0.1482	0.1406	0.1392	0.1358	0.1499	0.7258	0.7567	0.7718	0.7697	0.7769	0.1453	0.1458	0.1455	0.1373	0.139	0.1453	0.1492	0.7227	0.7765	0.7698	0.7576	0.7717	0.1479	0.1475	0.1454	0.1358	0.1347	0.1384	0.1437	0.1419	0.143	0.1414	0.1482	0.1487	0.148	0.1488
	21:59:27	37	0.1374	0.1423	0.148	0.1713	0.7195	0.7506	0.7528	0.7493	0.757	0.1497	0.1489	0.1481	0.1407	0.1392	0.1354	0.1499	0.7252	0.7568	0.7724	0.7704	0.7779	0.1451	0.146	0.1455	0.1372	0.1389	0.1451	0.1491	0.7215	0.7766	0.7694	0.7575	0.7714	0.1482	0.1474	0.1458	0.1358	0.1351	0.1382	0.1435	0.1419	0.1428	0.1414	0.1483	0.1487	0.1479	0.1489
	22:04:27	37	0.1372	0.1423	0.148	0.1718	0.7194	0.7509	0.7526	0.7486	0.757	0.1498	0.1488	0.1482	0.1407	0.1393	0.1357	0.1503	0.7249	0.7574	0.7724	0.7708	0.7785	0.1454	0.146	0.1454	0.1373	0.1392	0.1454	0.1491	0.7214	0.7764	0.7693	0.7577	0.7715	0.1479	0.1474	0.1455	0.1359	0.135	0.1385	0.1438	0.1418	0.1432	0.1415	0.1486	0.1488	0.1483	0.1488
	22:09:27	37	0.1371	0.1419	0.1477	0.1712	0.7186	0.7505	0.7526	0.7487	0.757	0.1493	0.1487	0.1479	0.1405	0.1393	0.1356	0.15	0.7246	0.7576	0.773	0.7712	0.7791	0.1452	0.1456	0.1453	0.1371	0.1388	0.1451	0.149	0.7211	0.7766	0.7691	0.7574	0.7716	0.1476	0.1472	0.1451	0.1355	0.1346	0.1382	0.1433	0.1417	0.1426	0.1413	0.1484	0.1486	0.1479	0.1488
	22:14:27	37	0.1374	0.1418	0.1477	0.1713	0.719	0.7508	0.7524	0.7489	0.7565	0.1497	0.1486	0.1478	0.1406	0.1391	0.1353	0.1499	0.7232	0.7576	0.7732	0.7715	0.7795	0.1451	0.1458	0.1455	0.137	0.1389	0.1449	0.149	0.72	0.7763	0.7687	0.7571	0.7716	0.1476	0.147	0.1451	0.1355	0.1345	0.138	0.1433	0.1415	0.1428	0.1412	0.1483	0.1485	0.1477	0.1484
	22:19:27	37	0.1373	0.1422	0.1478	0.1716	0.7186	0.7506	0.7523	0.7494	0.7566	0.1508	0.1488	0.148	0.1408	0.1392	0.1358	0.1499	0.7231	0.7581	0.7738	0.7721	0.7806	0.1452	0.1458	0.1456	0.1373	0.1392	0.1452	0.1491	0.7196	0.7761	0.7691	0.7572	0.7716	0.148	0.1472	0.1455	0.1359	0.135	0.1385	0.1435	0.1417	0.1431	0.1414	0.1486	0.1489	0.1483	0.1486
	22:24:27	37	0.1372	0.1419	0.1479	0.1714	0.7185	0.7506	0.7525	0.7482	0.7567	0.1496	0.1485	0.1476	0.1405	0.1392	0.1354	0.15	0.7228	0.7583	0.7737	0.7717	0.7805	0.1451	0.1458	0.1454	0.1372	0.1389	0.1453	0.1488	0.7194	0.7762	0.7689	0.7571	0.7712	0.1476	0.147	0.1453	0.1358	0.1351	0.1383	0.1434	0.1418	0.1429	0.1416	0.1484	0.1489	0.1479	0.1485
	22:29:27	37	0.1372	0.1419	0.1476	0.1715	0.718	0.7509	0.7526	0.7486	0.7569	0.1496	0.1482	0.1477	0.1404	0.1391	0.1353	0.1498	0.7222	0.7588	0.7736	0.772	0.7804	0.145	0.1455	0.1457	0.1372	0.1385	0.145	0.1487	0.7182	0.7757	0.7692	0.7574	0.7712	0.1476	0.1468	0.1451	0.1356	0.135	0.138	0.1432	0.1416	0.1426	0.1413	0.1483	0.1486	0.1478	0.1484
	22:34:27	37	0.1375	0.1421	0.148	0.1714	0.7175	0.7505	0.7526	0.7484	0.7572	0.1497	0.1485	0.1478	0.1403	0.1392	0.1355	0.15	0.7217	0.7587	0.7739	0.7722	0.7813	0.1452	0.1458	0.1455	0.137	0.1387	0.1452	0.149	0.718	0.7758	0.7691	0.7567	0.771	0.1477	0.1471	0.1453	0.1357	0.1352	0.1382	0.1435	0.1417	0.1427	0.1414	0.1483	0.1484	0.1478	0.1485
	22:39:27	37	0.1373	0.1419	0.1478	0.1715	0.7169	0.751	0.7526	0.7491	0.757	0.1498	0.1484	0.1476	0.1403	0.139	0.1354	0.1496	0.7207	0.7594	0.7749	0.773	0.7817	0.1451	0.1453	0.1453	0.1369	0.1386	0.1451	0.1485	0.7178	0.7759	0.769	0.757	0.7714	0.1476	0.1468	0.1452	0.1355	0.1348	0.1381	0.143	0.1414	0.1428	0.1414	0.1482	0.1487	0.1477	0.1482
	22:44:27	37	0.1369	0.1418	0.1474	0.1723	0.717	0.7505	0.7519	0.749	0.7565	0.1506	0.1482	0.1475	0.1403	0.139	0.1353	0.1495	0.7207	0.7599	0.7754	0.7739	0.7816	0.1448	0.1453	0.145	0.1368	0.1386	0.1447	0.1485	0.7173	0.7758	0.7687	0.7568	0.7714	0.1473	0.1466	0.1447	0.1353	0.1349	0.1381	0.1431	0.1412	0.1425	0.141	0.1483	0.1486	0.1476	0.1484
	22:49:27	37	0.1371	0.1422	0.1476	0.1715	0.7168	0.7512	0.7525	0.7486	0.7567	0.1496	0.1483	0.1476	0.1402	0.1389	0.1355	0.1498	0.7199	0.7603	0.7762	0.775	0.7822	0.145	0.1453	0.1451	0.1369	0.1386	0.1449	0.1485	0.7167	0.7759	0.7688	0.7569	0.7712	0.1472	0.1469	0.1449	0.1353	0.1346	0.138	0.1432	0.1416	0.1426	0.1413	0.148	0.1482	0.1477	0.1483
	22:54:27	37	0.1371	0.1421	0.1477	0.1716	0.7164	0.7506	0.7522	0.7488	0.7569	0.1495	0.1482	0.1474	0.1403	0.1391	0.1354	0.1497	0.72	0.7606	0.7764	0.7751	0.7825	0.1448	0.1453	0.1452	0.1369	0.1389	0.1451	0.1486	0.7161	0.776	0.769	0.7571	0.7712	0.1474	0.1468	0.1449	0.1356	0.1349	0.1382	0.1431	0.1414	0.1427	0.1411	0.1482	0.1485	0.1478	0.1484
	22:59:27	37	0.137	0.1417	0.1477	0.1715	0.7165	0.7513	0.7524	0.7485	0.7568	0.1503	0.1484	0.1474	0.1403	0.1392	0.1353	0.1495	0.7192	0.7613	0.7768	0.7759	0.7826	0.145	0.1454	0.1453	0.1372	0.1387	0.1449	0.1485	0.7159	0.7759	0.7694	0.7567	0.7712	0.1473	0.1467	0.1453	0.1351	0.1344	0.138	0.1431	0.1414	0.1426	0.141	0.1478	0.1483	0.1477	0.1483
	23:04:27	37	0.1371	0.1421	0.1477	0.1715	0.7167	0.7511	0.7525	0.7485	0.7566	0.1496	0.1483	0.1475	0.1405	0.1389	0.1353	0.1496	0.7186	0.7611	0.7772	0.7765	0.7825	0.1448	0.1453	0.1457	0.1369	0.1387	0.1449	0.1483	0.7154	0.776	0.7694	0.7567	0.7715	0.1474	0.1465	0.1449	0.1354	0.1351	0.1381	0.143	0.1414	0.1428	0.1413	0.148	0.1484	0.1476	0.1484
	23:09:27	37	0.1371	0.1419	0.1475	0.1725	0.7162	0.7507	0.7518	0.7488	0.7569	0.1493	0.1479	0.1471	0.1399	0.1389	0.1351	0.1492	0.7185	0.7623	0.778	0.7773	0.7835	0.1445	0.145	0.1448	0.1366	0.1384	0.1447	0.1482	0.7148	0.7762	0.7696	0.7569	0.7714	0.1472	0.1464	0.1448	0.1351	0.1345	0.1378	0.1428	0.1412	0.1424	0.141	0.148	0.1482	0.1475	0.1479
	23:14:27	36.9	0.1371	0.1419	0.1476	0.1714	0.7163	0.751	0.7526	0.7481	0.7563	0.1494	0.1481	0.1472	0.1402	0.139	0.1351	0.1495	0.7182	0.7627	0.7781	0.7775	0.7832	0.145	0.145	0.145	0.1367	0.1386	0.1448	0.1483	0.7144	0.776	0.7699	0.7569	0.7712	0.1473	0.1466	0.1449	0.1353	0.1348	0.138	0.1429	0.1413	0.1425	0.1411	0.1481	0.1484	0.1475	0.1482
	23:19:27	37	0.1371	0.142	0.1474	0.1718	0.7164	0.7506	0.7522	0.7484	0.7564	0.1501	0.1481	0.1472	0.1401	0.1388	0.135	0.1494	0.7176	0.7633	0.779	0.7786	0.7837	0.1447	0.145	0.145	0.1367	0.1385	0.1449	0.1483	0.7135	0.7764	0.7694	0.7573	0.7713	0.1473	0.1465	0.1448	0.1356	0.1349	0.1381	0.143	0.1412	0.1426	0.1411	0.1478	0.1484	0.1474	0.1481
	23:24:27	37	0.1372	0.1421	0.1475	0.1718	0.7164	0.751	0.7523	0.7488	0.757	0.1496	0.1482	0.1472	0.1403	0.139	0.1351	0.1495	0.7174	0.7638	0.7799	0.7789	0.7842	0.1448	0.1454	0.145	0.1367	0.1387	0.1447	0.1482	0.7142	0.7764	0.7699	0.7576	0.7717	0.1473	0.1473	0.1451	0.1353	0.1348	0.138	0.143	0.1413	0.1427	0.141	0.1478	0.1483	0.1474	0.1482
	23:29:27	37	0.137	0.1419	0.1472	0.1729	0.7165	0.7505	0.7524	0.7486	0.7564	0.1494	0.148	0.1472	0.1403	0.1389	0.135	0.1495	0.7167	0.7644	0.7802	0.7793	0.7845	0.145	0.1452	0.145	0.1366	0.1385	0.145	0.1481	0.7135	0.7762	0.7697	0.7571	0.7712	0.1473	0.1466	0.1448	0.1352	0.1343	0.1379	0.143	0.1413	0.1425	0.141	0.1483	0.1484	0.1479	0.1482
	23:34:27	37	0.1371	0.1421	0.1473	0.1717	0.7165	0.7509	0.7522	0.7488	0.757	0.15	0.148	0.1471	0.1402	0.139	0.1352	0.1497	0.7162	0.7647	0.7808	0.7803	0.7849	0.1447	0.1455	0.1449	0.1367	0.1386	0.1449	0.1482	0.7135	0.7764	0.7695	0.7576	0.7712	0.1473	0.1466	0.145	0.1354	0.135	0.1382	0.1431	0.1415	0.1427	0.1412	0.1481	0.1487	0.1475	0.1483
	23:39:27	37	0.1372	0.1419	0.1475	0.1721	0.7161	0.7511	0.7521	0.7489	0.7569	0.1495	0.1479	0.1471	0.1401	0.1389	0.1351	0.1498	0.7165	0.7652	0.7814	0.781	0.7842	0.1449	0.1451	0.145	0.1369	0.1385	0.1447	0.1481	0.713	0.7765	0.7698	0.7574	0.7715	0.1473	0.1465	0.1448	0.1354	0.1349	0.138	0.1429	0.1415	0.1425	0.1412	0.148	0.1487	0.1475	0.148
	23:44:27	37	0.137	0.142	0.1474	0.173	0.7166	0.7508	0.7526	0.7489	0.7569	0.1494	0.148	0.1469	0.1403	0.1387	0.135	0.1494	0.7163	0.7654	0.7818	0.7813	0.7848	0.1446	0.1455	0.1448	0.1367	0.1384	0.1448	0.148	0.7123	0.7763	0.7695	0.7573	0.771	0.1471	0.1464	0.1447	0.1353	0.1348	0.1382	0.143	0.141	0.1424	0.1409	0.1481	0.1486	0.1474	0.1482
	23:49:27	37	0.1369	0.1415	0.1473	0.1716	0.7162	0.7508	0.7521	0.7483	0.7563	0.1491	0.1476	0.1468	0.1396	0.1386	0.1348	0.1493	0.7157	0.7657	0.7822	0.781	0.7846	0.1448	0.1447	0.1446	0.1365	0.1382	0.1447	0.1478	0.7121	0.7761	0.7693	0.7571	0.7709	0.1469	0.1462	0.1445	0.1351	0.1346	0.1376	0.1427	0.1409	0.1423	0.1406	0.1476	0.1481	0.1471	0.1478
	23:54:27	37	0.137	0.1421	0.1474	0.1717	0.7164	0.7511	0.7521	0.749	0.757	0.1499	0.1477	0.1468	0.1401	0.1388	0.1349	0.1493	0.7156	0.766	0.7834	0.7823	0.7852	0.1446	0.1449	0.1451	0.1367	0.1386	0.1446	0.148	0.7123	0.7766	0.7692	0.7578	0.7714	0.1472	0.1463	0.1447	0.1351	0.1341	0.1378	0.1426	0.1412	0.1423	0.1411	0.1477	0.1491	0.1472	0.1481
	23:59:27	37	0.1369	0.142	0.1473	0.1731	0.7163	0.751	0.7519	0.7483	0.7565	0.1492	0.1478	0.1467	0.1394	0.1387	0.1352	0.1494	0.7154	0.7666	0.7835	0.7825	0.7851	0.1447	0.1448	0.145	0.1366	0.1382	0.1447	0.148	0.7118	0.7759	0.7693	0.7575	0.7711	0.1472	0.1461	0.1444	0.1351	0.1345	0.1375	0.1426	0.1411	0.1423	0.1409	0.1478	0.149	0.1473	0.1478
	1 day, 0:04:27	37	0.137	0.1419	0.1474	0.173	0.7162	0.7507	0.7519	0.7485	0.7564	0.1491	0.1477	0.1467	0.14	0.1387	0.1348	0.1493	0.7154	0.7666	0.7838	0.7826	0.7846	0.1445	0.145	0.1447	0.1369	0.1383	0.1445	0.1479	0.7117	0.7762	0.7692	0.7572	0.7712	0.1472	0.1469	0.1444	0.1351	0.1349	0.1378	0.1427	0.1412	0.1425	0.1408	0.148	0.1487	0.1472	0.148
Results
		1	2	3	4	5	6	7	8	9	10	11	12
	A	200	200	200	200	7200	7400	8000	7600	7600	200	200	200	Max V [Read 2:485/20,528/20]
		1	1	1	1	1	1	1	1	1	1	1	1	R-Squared [Read 2:485/20,528/20]
		00:06:15	00:11:15	00:11:15	00:11:15	12:11:15	11:46:15	11:46:15	11:51:15	11:46:15	00:06:15	00:06:15	00:11:15	t at Max V [Read 2:485/20,528/20]
		00:03:45	00:08:45	00:08:45	00:08:45	10:04:35	09:54:17	09:59:15	09:54:09	09:53:29	00:03:45	00:03:45	00:08:45	Lagtime [Read 2:485/20,528/20]
		0.18	-0.14	-0.16	-0.38	2.72	3.04	3.06	3.18	3.2	-1.1	-0.66	-0.8	Max V [Read 3:600]
		1	1	1	1	1	1	1	1	1	1	1	1	R-Squared [Read 3:600]
		01:06:57	00:06:57	00:31:57	00:16:57	12:21:57	11:56:57	11:46:57	12:06:57	11:51:57	16:36:57	16:06:57	20:46:57	t at Max V [Read 3:600]
		01:00:00	00:04:27	00:18:12	00:08:24	09:30:57	09:18:59	09:16:21	09:24:31	09:23:14	16:31:38	16:00:12	20:34:50	Lagtime [Read 3:600]
	B	400	200	200	200	6000	7000	6400	7200	7600	200	200	200	Max V [Read 2:485/20,528/20]
		1	1	1	1	1	1	1	1	1	1	1	1	R-Squared [Read 2:485/20,528/20]
		00:11:15	00:06:15	00:11:15	00:06:15	12:51:15	12:21:15	11:41:15	12:16:15	12:16:15	00:11:15	00:16:15	00:06:15	t at Max V [Read 2:485/20,528/20]
		00:08:45	00:03:45	00:08:45	00:03:45	10:35:05	10:22:36	10:08:36	10:21:48	10:27:26	00:08:45	00:13:45	00:03:45	Lagtime [Read 2:485/20,528/20]
		-0.18	-0.12	-0.12	0.12	2.5	3.1	89.68	3.26	3.36	-0.56	-0.92	-0.28	Max V [Read 3:600]
		1	1	1	1	1	1	1	1	1	1	1	1	R-Squared [Read 3:600]
		00:21:57	07:16:57	07:16:57	12:06:57	11:11:57	12:26:57	01:06:57	11:06:57	12:21:57	20:21:57	16:31:57	17:41:57	t at Max V [Read 3:600]
		00:15:00	06:40:17	06:54:27	12:16:07	09:39:27	09:55:21	01:04:27	09:41:25	10:03:08	20:13:33	16:19:40	16:58:44	Lagtime [Read 3:600]
	C	400	200	200	200	5600	6400	6600	6800	7800	200	200	200	Max V [Read 2:485/20,528/20]
		1	1	1	1	1	1	1	1	1	1	1	1	R-Squared [Read 2:485/20,528/20]
		00:11:15	00:11:15	00:16:15	00:06:15	12:11:15	11:16:15	11:11:15	11:41:15	11:51:15	00:16:15	00:16:15	00:06:15	t at Max V [Read 2:485/20,528/20]
		00:08:45	00:08:45	00:13:45	00:03:45	10:09:17	09:40:56	09:41:38	09:50:57	10:01:11	00:13:45	00:13:45	00:03:45	Lagtime [Read 2:485/20,528/20]
		-0.14	-0.12	-0.14	-0.54	1.68	3.06	3.02	3.08	3.5	0.46	0.62	0.58	Max V [Read 3:600]
		1	1	1	1	1	1	1	1	1	1	1	1	R-Squared [Read 3:600]
		19:31:57	09:06:57	07:16:57	00:06:57	10:01:57	11:56:57	11:56:57	12:01:57	10:26:57	18:16:57	15:41:57	00:06:57	t at Max V [Read 3:600]
		18:03:01	08:16:07	06:36:36	00:04:27	08:27:18	09:18:50	09:13:10	09:22:15	09:15:12	18:44:27	16:06:33	00:04:27	Lagtime [Read 3:600]
	D	-400	-400	200	400	200	200	-200	200	200	200	200	200	Max V [Read 2:485/20,528/20]
		1	1	1	1	1	1	1	1	1	1	1	1	R-Squared [Read 2:485/20,528/20]
		00:11:15	08:46:15	00:06:15	00:21:15	00:16:15	00:06:15	00:06:15	00:16:15	00:16:15	00:16:15	00:21:15	00:11:15	t at Max V [Read 2:485/20,528/20]
		00:11:15	08:48:45	00:03:45	00:18:45	00:13:45	00:03:45	00:03:45	00:13:45	00:13:45	00:13:45	00:18:45	00:08:45	Lagtime [Read 2:485/20,528/20]
		-0.52	-0.18	-0.12	0.12	-0.22	-0.16	0.22	-0.2	-0.3	-0.22	0.22	0.42	Max V [Read 3:600]
		1	1	1	1	1	1	1	1	1	1	1	1	R-Squared [Read 3:600]
		00:11:57	02:01:57	01:01:57	07:41:57	00:11:57	12:51:57	00:26:57	00:26:57	00:16:57	00:16:57	00:06:57	17:36:57	t at Max V [Read 3:600]
		00:09:50	01:55:34	00:38:37	08:59:27	00:10:49	11:52:35	00:20:49	00:19:57	00:10:07	00:17:11	00:04:27	17:59:27	Lagtime [Read 3:600]
	E	5400	5600	4800	4800	4600	4600	4600	4800	4800	200	200	-200	Max V [Read 2:485/20,528/20]
		1	1	1	1	1	1	1	1	1	1	1	1	R-Squared [Read 2:485/20,528/20]
		10:11:15	10:11:15	09:06:15	09:51:15	09:06:15	09:06:15	09:06:15	09:06:15	10:01:15	00:16:15	00:16:15	00:06:15	t at Max V [Read 2:485/20,528/20]
		08:07:49	08:14:28	07:52:55	07:56:03	07:50:42	07:49:37	07:48:58	07:52:05	08:00:00	00:13:45	00:13:45	00:03:45	Lagtime [Read 2:485/20,528/20]
		3.4	3.3	3.44	3.22	3.34	3.34	3.34	3.44	3.34	-0.56	0.36	0.14	Max V [Read 3:600]
		1	1	1	1	1	1	1	1	1	1	1	1	R-Squared [Read 3:600]
		10:11:57	10:06:57	10:11:57	10:11:57	10:11:57	09:56:57	08:56:57	08:56:57	08:51:57	21:26:57	00:11:57	13:36:57	t at Max V [Read 3:600]
		07:33:46	07:30:20	07:36:41	07:33:42	07:37:18	07:32:43	07:25:03	07:26:40	07:27:18	20:56:03	00:06:07	14:58:44	Lagtime [Read 3:600]
	F	5600	5200	4800	4800	4800	4600	4600	5000	5000	200	200	400	Max V [Read 2:485/20,528/20]
		1	1	1	1	1	1	1	1	1	1	1	1	R-Squared [Read 2:485/20,528/20]
		10:26:15	09:26:15	10:16:15	09:56:15	10:36:15	09:31:15	09:21:15	10:26:15	10:16:15	00:16:15	00:11:15	00:11:15	t at Max V [Read 2:485/20,528/20]
		08:31:58	08:15:29	08:17:55	08:14:35	08:16:15	08:09:24	08:08:32	08:20:57	08:18:09	00:13:45	00:08:45	00:11:15	Lagtime [Read 2:485/20,528/20]
		3.28	3.4	3.32	3.28	3.42	3.76	3.7	3.28	3.88	-0.44	-0.34	-0.4	Max V [Read 3:600]
		1	1	1	1	1	1	1	1	1	1	1	1	R-Squared [Read 3:600]
		10:16:57	09:11:57	10:31:57	10:26:57	09:16:57	09:06:57	09:06:57	10:21:57	09:01:57	18:11:57	00:06:57	17:06:57	t at Max V [Read 3:600]
		07:47:06	07:42:15	07:53:00	07:54:03	07:50:41	07:53:31	07:53:21	07:57:01	07:54:04	17:49:54	00:04:27	16:33:27	Lagtime [Read 3:600]
	G	5600	5200	4800	4800	4800	5400	5600	5200	5400	200	-200	200	Max V [Read 2:485/20,528/20]
		1	1	1	1	1	1	1	1	1	1	1	1	R-Squared [Read 2:485/20,528/20]
		09:51:15	10:16:15	09:41:15	09:51:15	10:01:15	10:11:15	10:11:15	09:56:15	09:41:15	00:16:15	00:06:15	00:06:15	t at Max V [Read 2:485/20,528/20]
		08:09:49	08:06:15	07:57:30	07:56:28	07:57:55	08:11:43	08:15:54	08:03:45	08:05:25	00:13:45	00:03:45	00:03:45	Lagtime [Read 2:485/20,528/20]
		3.48	3.34	3.44	3.32	3.38	3.72	3.38	3.46	3.5	0.7	-0.32	-0.42	Max V [Read 3:600]
		1	1	1	1	1	1	1	1	1	1	1	1	R-Squared [Read 3:600]
		10:01:57	08:51:57	10:06:57	08:46:57	08:51:57	09:06:57	08:41:57	10:06:57	08:36:57	19:06:57	15:21:57	00:21:57	t at Max V [Read 3:600]
		07:35:20	07:22:34	07:39:11	07:26:14	07:28:51	07:40:07	07:25:01	07:42:45	07:25:37	19:19:44	14:36:38	00:19:13	Lagtime [Read 3:600]
	H	400	200	200	200	200	200	200	200	200	200	400	200	Max V [Read 2:485/20,528/20]
		1	1	1	1	1	1	1	1	1	1	1	1	R-Squared [Read 2:485/20,528/20]
		00:16:15	00:06:15	00:06:15	00:06:15	00:16:15	00:16:15	00:16:15	00:06:15	00:11:15	00:11:15	00:16:15	00:16:15	t at Max V [Read 2:485/20,528/20]
		00:13:45	00:03:45	00:03:45	00:03:45	00:13:45	00:13:45	00:13:45	00:03:45	00:08:45	00:08:45	00:11:15	00:13:45	Lagtime [Read 2:485/20,528/20]
		-0.22	0.14	-0.26	-0.16	0.14	-0.16	0.26	0.2	-0.12	-0.4	-0.44	0.24	Max V [Read 3:600]
		1	1	1	1	1	1	1	1	1	1	1	1	R-Squared [Read 3:600]
		00:41:57	00:21:57	00:16:57	02:21:57	08:31:57	00:11:57	00:06:57	00:06:57	00:41:57	17:41:57	14:06:57	07:01:57	t at Max V [Read 3:600]
		00:37:38	00:22:18	00:12:32	01:50:05	09:33:01	00:11:20	00:04:27	00:04:27	00:41:07	17:15:12	13:48:46	07:26:57	Lagtime [Read 3:600]
[truncated: 49 more columns]
