# Supplementary material for: Quenching corrinoid-based interactions in a model bacterial coculture
Source: ISME Commun. 2026 Jun 9;6(1):ycag160. doi: 10.1093/ismeco/ycag160 (PMC13374852; doi:10.1093/ismeco/ycag160)
Supplement: Hallberg_etal_2025_BtuG_FigureData_Code_ycag160 [file hallberg_etal_2025_btug_figuredata_code_ycag160.zip › Figure Data and Code/Fig_S1/Figure S1C/Figure 2A Code.ipynb]

# %% [code]
import pandas as pd
import pandas as pd
import seaborn as sns
import matplotlib.pyplot as plt 
import numpy as np
from datetime import datetime
import matplotlib.lines as mlines
#How to turn an excel file in 96-well format into a Pandas dataframe!
#Importing fun
plate1 = pd.read_excel('20220829 Plate Setup.xlsx', header = 1)
plate1
plate_data1 = pd.read_excel('20230829 delmetE BtuG test.xlsx', 
                            skiprows = 51,  
                            nrows=289
                           )
plate_data1['Time, (h)'] = plate_data1['Time'].apply(lambda x: x.time() if isinstance(x, datetime) else (str(round(x.hour + (1/60)*x.minute + (1/3600) * x.second))) + "h") 
plate_data1
plate_data1 = plate_data1.drop(['Unnamed: 0', 'Time', 'T° Read 2:485/20,528/20'], axis = 1)
plate_data2 = plate_data1.iloc[[287]]
plate_data2
plate_data2 = plate_data2.set_index('Time, (h)')
plate_data2.columns.name = 'Well'
plate_data = plate_data2.transpose().reset_index()
plate_data

set1 = plate1.merge(plate_data, on = 'Well')
set1

# %% [code]
cmap = ['black', 'white']

#Background subtraction -- corrected will be the backgornd corrected dataframe
corrected = set1.copy()
background = corrected[corrected['Strain'] == 'No Inoculation']
corrected = corrected.merge(
    background[['Condition', '[BtuG], nM', '24h']],
    on=['Condition', '[BtuG], nM'],
    suffixes=('', '_bg')
)
corrected['24h_corrected'] = corrected['24h'] - corrected['24h_bg']

plot_data = corrected[corrected['Strain'] != 'No Inoculation']
plot_data = plot_data[plot_data['Condition'] != 'No Additive']

plot_data = plot_data.dropna(subset=['24h_corrected'])

plot_data['log_BtuG'] = np.log10(plot_data['[BtuG], nM'])

#Plotting
fig, axes = plt.subplots(1, figsize=(5,4))

_ = sns.scatterplot(data=plot_data, 
                    x='log_BtuG', 
                    y='24h_corrected',  
                    hue='Condition',
                    palette=cmap,
                    s=40,
                    linewidth=1,
                    edgecolor='black')

#Formatting
cbl_handle = mlines.Line2D([], [], color=cmap[0], marker='o',
                           linestyle='None', markersize=8,
                           markeredgecolor='black', markeredgewidth=1)
met_handle = mlines.Line2D([], [], color=cmap[1], marker='o',
                           linestyle='None', markersize=8,
                           markeredgecolor='black', markeredgewidth=1)

plt.legend(handles=[cbl_handle, met_handle],
           labels=['Cbl', 'Methionine'],
           loc='center left', bbox_to_anchor=(0.6, 0.9))
_ = plt.ylabel('GFP, 24h', fontname="Arial", fontsize=18)
_ = plt.yticks(fontname="Arial", fontsize=18)
_ = plt.xticks([-1, 0, 1, 2], labels = ['0.1', '1', '10', '100'], fontname="Arial", fontsize=18)
_ = plt.xlabel('[BtuG], nM', fontname="Arial", fontsize=18)
plt.show()


# %% [code]
